# Supplementary material for: Bi5O7I/g-C3N4 Heterostructures With Enhanced Visible-Light Photocatalytic Performance for Degradation of Tetracycline Hydrochloride
Source: Front Chem. 2021 Dec 14;9:781991. doi: 10.3389/fchem.2021.781991 (PMC8712322; doi:10.3389/fchem.2021.781991)
Supplement: Supplementary file 1 [file Table2.XLSX]

## Sheet: g-C3N4
2-Theta	Intensity
10	22
10.02	24
10.04	18
10.06	20
10.08	30
10.1	34
10.12	32
10.14	24
10.16	20
10.18	28
10.2	36
10.22	22
10.24	28
10.26	24
10.28	26
10.3	28
10.32	28
10.34	20
10.36	38
10.38	28
10.4	24
10.42	32
10.44	26
10.46	32
10.48	28
10.5	22
10.52	24
10.54	30
10.56	28
10.58	24
10.6	20
10.62	24
10.64	36
10.66	28
10.68	18
10.7	32
10.72	24
10.74	28
10.76	24
10.78	18
10.8	20
10.82	36
10.84	28
10.86	26
10.88	26
10.9	32
10.92	32
10.94	26
10.96	30
10.98	34
11	28
11.02	36
11.04	26
11.06	38
11.08	26
11.1	32
11.12	28
11.14	32
11.16	34
11.18	24
11.2	34
11.22	34
11.24	40
11.26	32
11.28	34
11.3	36
11.32	32
11.34	32
11.36	36
11.38	30
11.4	28
11.42	42
11.44	30
11.46	30
11.48	26
11.5	28
11.52	20
11.54	18
11.56	26
11.58	32
11.6	24
11.62	26
11.64	30
11.66	28
11.68	24
11.7	26
11.72	26
11.74	32
11.76	22
11.78	24
11.8	28
11.82	16
11.84	22
11.86	22
11.88	24
11.9	22
11.92	20
11.94	20
11.96	34
11.98	26
12	24
12.02	24
12.04	24
12.06	30
12.08	24
12.1	30
12.12	22
12.14	26
12.16	30
12.18	36
12.2	28
12.22	30
12.24	34
12.26	40
12.28	26
12.3	26
12.32	36
12.34	30
12.36	30
12.38	32
12.4	34
12.42	22
12.44	30
12.46	32
12.48	32
12.5	28
12.52	36
12.54	30
12.56	26
12.58	30
12.6	26
12.62	24
12.64	32
12.66	28
12.68	30
12.7	26
12.72	24
12.74	22
12.76	34
12.78	30
12.8	34
12.82	34
12.84	30
12.86	32
12.88	30
12.9	24
12.92	34
12.94	26
12.96	24
12.98	26
13	26
13.02	28
13.04	28
13.06	32
13.08	24
13.1	28
13.12	34
13.14	24
13.16	30
13.18	26
13.2	24
13.22	28
13.24	32
13.26	28
13.28	28
13.3	30
13.32	26
13.34	26
13.36	32
13.38	26
13.4	22
13.42	28
13.44	24
13.46	32
13.48	30
13.5	26
13.52	30
13.54	28
13.56	36
13.58	30
13.6	30
13.62	38
13.64	34
13.66	20
13.68	28
13.7	24
13.72	30
13.74	22
13.76	24
13.78	32
13.8	32
13.82	26
13.84	34
13.86	34
13.88	36
13.9	24
13.92	26
13.94	34
13.96	32
13.98	34
14	32
14.02	28
14.04	36
14.06	16
14.08	36
14.1	28
14.12	30
14.14	30
14.16	36
14.18	30
14.2	22
14.22	34
14.24	40
14.26	22
14.28	30
14.3	28
14.32	28
14.34	34
14.36	22
14.38	28
14.4	30
14.42	30
14.44	24
14.46	26
14.48	34
14.5	32
14.52	30
14.54	34
14.56	20
14.58	30
14.6	38
14.62	26
14.64	38
14.66	36
14.68	30
14.7	44
14.72	28
14.74	36
14.76	32
14.78	24
14.8	30
14.82	40
14.84	32
14.86	26
14.88	28
14.9	28
14.92	30
14.94	18
14.96	28
14.98	34
15	28
15.02	32
15.04	26
15.06	22
15.08	30
15.1	28
15.12	28
15.14	32
15.16	26
15.18	30
15.2	24
15.22	36
15.24	20
15.26	28
15.28	30
15.3	26
15.32	32
15.34	24
15.36	28
15.38	28
15.4	36
15.42	30
15.44	26
15.46	20
15.48	24
15.5	28
15.52	26
15.54	22
15.56	30
15.58	34
15.6	44
15.62	32
15.64	36
15.66	34
15.68	20
15.7	30
15.72	28
15.74	36
15.76	32
15.78	28
15.8	26
15.82	32
15.84	28
15.86	32
15.88	40
15.9	30
15.92	28
15.94	28
15.96	40
15.98	34
16	30
16.02	22
16.04	38
16.06	28
16.08	42
16.1	26
16.12	32
16.14	38
16.16	44
16.18	34
16.2	40
16.22	30
16.24	28
16.26	30
16.28	34
16.3	40
16.32	40
16.34	44
16.36	40
16.38	36
16.4	34
16.42	40
16.44	30
16.46	30
16.48	30
16.5	34
16.52	32
16.54	26
16.56	36
16.58	38
16.6	36
16.62	32
16.64	40
16.66	42
16.68	34
16.7	32
16.72	32
16.74	38
16.76	26
16.78	24
16.8	36
16.82	30
16.84	42
16.86	26
16.88	34
16.9	38
16.92	30
16.94	52
16.96	44
16.98	58
17	28
17.02	40
17.04	38
17.06	34
17.08	30
17.1	38
17.12	34
17.14	42
17.16	34
17.18	48
17.2	48
17.22	34
17.24	32
17.26	48
17.28	44
17.3	38
17.32	46
17.34	30
17.36	36
17.38	32
17.4	36
17.42	42
17.44	32
17.46	36
17.48	42
17.5	50
17.52	42
17.54	36
17.56	40
17.58	38
17.6	56
17.62	42
17.64	36
17.66	40
17.68	40
17.7	42
17.72	42
17.74	44
17.76	46
17.78	44
17.8	46
17.82	42
17.84	42
17.86	46
17.88	42
17.9	50
17.92	36
17.94	34
17.96	52
17.98	52
18	46
18.02	56
18.04	40
18.06	38
18.08	42
18.1	38
18.12	46
18.14	26
18.16	30
18.18	44
18.2	56
18.22	52
18.24	50
18.26	36
18.28	42
18.3	44
18.32	44
18.34	44
18.36	54
18.38	54
18.4	46
18.42	44
18.44	44
18.46	46
18.48	64
18.5	48
18.52	52
18.54	48
18.56	50
18.58	46
18.6	48
18.62	36
18.64	54
18.66	48
18.68	42
18.7	48
18.72	42
18.74	54
18.76	50
18.78	50
18.8	38
18.82	58
18.84	48
18.86	46
18.88	64
18.9	36
18.92	52
18.94	42
18.96	50
18.98	40
19	72
19.02	48
19.04	50
19.06	52
19.08	44
19.1	46
19.12	38
19.14	50
19.16	48
19.18	46
19.2	54
19.22	44
19.24	54
19.26	56
19.28	60
19.3	42
19.32	56
19.34	54
19.36	54
19.38	38
19.4	58
19.42	68
19.44	46
19.46	62
19.48	46
19.5	42
19.52	50
19.54	50
19.56	54
19.58	36
19.6	48
19.62	48
19.64	64
19.66	48
19.68	42
19.7	50
19.72	50
19.74	44
19.76	52
19.78	54
19.8	50
19.82	48
19.84	48
19.86	58
19.88	54
19.9	56
19.92	56
19.94	56
19.96	60
19.98	48
20	46
20.02	62
20.04	58
20.06	58
20.08	44
20.1	54
20.12	68
20.14	46
20.16	48
20.18	50
20.2	54
20.22	46
20.24	48
20.26	54
20.28	62
20.3	52
20.32	56
20.34	60
20.36	64
20.38	72
20.4	50
20.42	44
20.44	64
20.46	64
20.48	52
20.5	48
20.52	50
20.54	54
20.56	56
20.58	62
20.6	60
20.62	52
20.64	54
20.66	46
20.68	60
20.7	50
20.72	62
20.74	66
20.76	58
20.78	40
20.8	48
20.82	52
20.84	54
20.86	70
20.88	48
20.9	58
20.92	66
20.94	56
20.96	50
20.98	58
21	58
21.02	58
21.04	58
21.06	62
21.08	60
21.1	66
21.12	66
21.14	66
21.16	66
21.18	52
21.2	74
21.22	54
21.24	46
21.26	76
21.28	74
21.3	66
21.32	60
21.34	52
21.36	60
21.38	78
21.4	58
21.42	66
21.44	52
21.46	78
21.48	60
21.5	72
21.52	66
21.54	60
21.56	60
21.58	68
21.6	58
21.62	66
21.64	62
21.66	66
21.68	60
21.7	64
21.72	54
21.74	60
21.76	66
21.78	68
21.8	58
21.82	68
21.84	64
21.86	64
21.88	68
21.9	78
21.92	62
21.94	56
21.96	66
21.98	78
22	50
22.02	48
22.04	62
22.06	56
22.08	54
22.1	70
22.12	56
22.14	58
22.16	60
22.18	58
22.2	66
22.22	60
22.24	62
22.26	56
22.28	52
22.3	52
22.32	70
22.34	64
22.36	60
22.38	70
22.4	70
22.42	72
22.44	80
22.46	70
22.48	70
22.5	62
22.52	64
22.54	74
22.56	68
22.58	64
22.6	62
22.62	70
22.64	72
22.66	70
22.68	68
22.7	62
22.72	78
22.74	66
22.76	56
22.78	68
22.8	62
22.82	68
22.84	76
22.86	58
22.88	70
22.9	58
22.92	64
22.94	76
22.96	66
22.98	66
23	70
23.02	72
23.04	58
23.06	64
23.08	68
23.1	66
23.12	70
23.14	66
23.16	68
23.18	84
23.2	76
23.22	74
23.24	64
23.26	62
23.28	58
23.3	66
23.32	82
23.34	62
23.36	68
23.38	80
23.4	66
23.42	70
23.44	70
23.46	68
23.48	90
23.5	74
23.52	70
23.54	70
23.56	54
23.58	44
23.6	72
23.62	64
23.64	76
23.66	72
23.68	74
23.7	74
23.72	64
23.74	72
23.76	62
23.78	64
23.8	70
23.82	72
23.84	78
23.86	66
23.88	74
23.9	68
23.92	60
23.94	66
23.96	68
23.98	70
24	68
24.02	72
24.04	68
24.06	78
24.08	62
24.1	72
24.12	80
24.14	84
24.16	80
24.18	66
24.2	88
24.22	54
24.24	78
24.26	74
24.28	64
24.3	74
24.32	90
24.34	78
24.36	70
24.38	64
24.4	76
24.42	74
24.44	66
24.46	72
24.48	68
24.5	72
24.52	72
24.54	50
24.56	78
24.58	52
24.6	62
24.62	70
24.64	58
24.66	78
24.68	66
24.7	68
24.72	72
24.74	68
24.76	68
24.78	60
24.8	80
24.82	60
24.84	70
24.86	62
24.88	72
24.9	78
24.92	54
24.94	62
24.96	82
24.98	68
25	60
25.02	74
25.04	70
25.06	56
25.08	58
25.1	84
25.12	86
25.14	88
25.16	72
25.18	80
25.2	76
25.22	60
25.24	86
25.26	74
25.28	62
25.3	76
25.32	72
25.34	58
25.36	66
25.38	72
25.4	56
25.42	58
25.44	70
25.46	68
25.48	70
25.5	56
25.52	72
25.54	68
25.56	60
25.58	62
25.6	70
25.62	60
25.64	82
25.66	64
25.68	66
25.7	78
25.72	76
25.74	86
25.76	64
25.78	92
25.8	62
25.82	92
25.84	80
25.86	60
25.88	68
25.9	72
25.92	68
25.94	54
25.96	68
25.98	72
26	70
26.02	66
26.04	60
26.06	70
26.08	68
26.1	72
26.12	88
26.14	72
26.16	64
26.18	76
26.2	66
26.22	60
26.24	66
26.26	74
26.28	74
26.3	92
26.32	76
26.34	76
26.36	78
26.38	96
26.4	60
26.42	80
26.44	90
26.46	82
26.48	74
26.5	68
26.52	82
26.54	90
26.56	72
26.58	78
26.6	78
26.62	76
26.64	80
26.66	84
26.68	82
26.7	82
26.72	86
26.74	84
26.76	86
26.78	78
26.8	72
26.82	68
26.84	80
26.86	72
26.88	86
26.9	90
26.92	90
26.94	80
26.96	80
26.98	82
27	92
27.02	92
27.04	78
27.06	88
27.08	72
27.1	102
27.12	86
27.14	106
27.16	94
27.18	100
27.2	92
27.22	98
27.24	82
27.26	128
27.28	112
27.3	98
27.32	108
27.34	112
27.36	108
27.38	136
27.4	140
27.42	120
27.44	144
27.46	140
27.48	132
27.5	166
27.52	176
27.54	214
27.56	210
27.58	218
27.6	246
27.62	264
27.64	224
27.66	224
27.68	200
27.7	218
27.72	212
27.74	194
27.76	192
27.78	182
27.8	182
27.82	176
27.84	166
27.86	142
27.88	148
27.9	146
27.92	148
27.94	166
27.96	142
27.98	120
28	108
28.02	128
28.04	118
28.06	120
28.08	108
28.1	114
28.12	100
28.14	106
28.16	96
28.18	104
28.2	94
28.22	80
28.24	88
28.26	84
28.28	72
28.3	92
28.32	104
28.34	88
28.36	80
28.38	70
28.4	88
28.42	96
28.44	74
28.46	66
28.48	84
28.5	92
28.52	72
28.54	76
28.56	72
28.58	68
28.6	72
28.62	72
28.64	78
28.66	64
28.68	78
28.7	88
28.72	72
28.74	80
28.76	58
28.78	60
28.8	72
28.82	64
28.84	80
28.86	66
28.88	82
28.9	68
28.92	66
28.94	68
28.96	84
28.98	74
29	66
29.02	74
29.04	78
29.06	66
29.08	66
29.1	64
29.12	60
29.14	80
29.16	74
29.18	72
29.2	68
29.22	64
29.24	70
29.26	72
29.28	66
29.3	68
29.32	66
29.34	58
29.36	72
29.38	60
29.4	68
29.42	56
29.44	60
29.46	68
29.48	66
29.5	74
29.52	68
29.54	60
29.56	68
29.58	66
29.6	70
29.62	52
29.64	62
29.66	76
29.68	44
29.7	74
29.72	66
29.74	70
29.76	60
29.78	78
29.8	60
29.82	64
29.84	66
29.86	76
29.88	66
29.9	82
29.92	70
29.94	78
29.96	62
29.98	78
30	80
30.02	72
30.04	52
30.06	72
30.08	62
30.1	56
30.12	74
30.14	52
30.16	60
30.18	54
30.2	62
30.22	46
30.24	62
30.26	74
30.28	60
30.3	56
30.32	72
30.34	64
30.36	62
30.38	56
30.4	66
30.42	70
30.44	52
30.46	64
30.48	58
30.5	56
30.52	60
30.54	48
30.56	60
30.58	60
30.6	66
30.62	58
30.64	44
30.66	66
30.68	62
30.7	54
30.72	56
30.74	58
30.76	64
30.78	64
30.8	62
30.82	62
30.84	60
30.86	45
30.88	60
30.9	82
30.92	65
30.94	56
30.96	57
30.98	61
31	62
31.02	66
31.04	58
31.06	58
31.08	62
31.1	66
31.12	60
31.14	58
31.16	68
31.18	64
31.2	66
31.22	54
31.24	70
31.26	60
31.28	72
31.3	62
31.32	62
31.34	72
31.36	52
31.38	44
31.4	66
31.42	60
31.44	62
31.46	56
31.48	62
31.5	56
31.52	56
31.54	60
31.56	66
31.58	68
31.6	52
31.62	52
31.64	52
31.66	54
31.68	58
31.7	62
31.72	50
31.74	42
31.76	74
31.78	60
31.8	60
31.82	64
31.84	70
31.86	60
31.88	62
31.9	70
31.92	56
31.94	60
31.96	60
31.98	54
32	52
32.02	52
32.04	44
32.06	54
32.08	48
32.1	62
32.12	60
32.14	44
32.16	50
32.18	58
32.2	56
32.22	56
32.24	70
32.26	54
32.28	64
32.3	58
32.32	58
32.34	66
32.36	64
32.38	55
32.4	70
32.42	64
32.44	66
32.46	57
32.48	68
32.5	56
32.52	55
32.54	63
32.56	64
32.58	60
32.6	59
32.62	58
32.64	56
32.66	68
32.68	61
32.7	58
32.72	57
32.74	55
32.76	60
32.78	68
32.8	64
32.82	54
32.84	60
32.86	52
32.88	58
32.9	54
32.92	62
32.94	42
32.96	62
32.98	48
33	50
33.02	62
33.04	62
33.06	68
33.08	56
33.1	48
33.12	54
33.14	58
33.16	64
33.18	52
33.2	38
33.22	44
33.24	50
33.26	56
33.28	46
33.3	52
33.32	48
33.34	54
33.36	48
33.38	60
33.4	42
33.42	48
33.44	48
33.46	38
33.48	50
33.5	50
33.52	52
33.54	42
33.56	50
33.58	42
33.6	52
33.62	40
33.64	46
33.66	54
33.68	40
33.7	40
33.72	48
33.74	34
33.76	46
33.78	46
33.8	46
33.82	38
33.84	40
33.86	42
33.88	38
33.9	52
33.92	50
33.94	34
33.96	52
33.98	50
34	50
34.02	54
34.04	40
34.06	56
34.08	50
34.1	38
34.12	48
34.14	40
34.16	32
34.18	44
34.2	42
34.22	32
34.24	40
34.26	48
34.28	42
34.3	32
34.32	38
34.34	40
34.36	34
34.38	32
34.4	30
34.42	50
34.44	44
34.46	40
34.48	48
34.5	46
34.52	32
34.54	40
34.56	50
34.58	34
34.6	48
34.62	28
34.64	48
34.66	44
34.68	40
34.7	46
34.72	42
34.74	48
34.76	42
34.78	38
34.8	52
34.82	40
34.84	48
34.86	36
34.88	50
34.9	46
34.92	30
34.94	40
34.96	42
34.98	34
35	40
35.02	38
35.04	44
35.06	38
35.08	52
35.1	36
35.12	42
35.14	34
35.16	42
35.18	46
35.2	30
35.22	32
35.24	36
35.26	42
35.28	40
35.3	52
35.32	36
35.34	36
35.36	48
35.38	48
35.4	44
35.42	32
35.44	46
35.46	36
35.48	34
35.5	34
35.52	38
35.54	40
35.56	42
35.58	56
35.6	46
35.62	42
35.64	44
35.66	42
35.68	36
35.7	48
35.72	40
35.74	36
35.76	44
35.78	44
35.8	48
35.82	42
35.84	44
35.86	34
35.88	32
35.9	46
35.92	48
35.94	30
35.96	36
35.98	36
36	36
36.02	34
36.04	36
36.06	34
36.08	50
36.1	36
36.12	36
36.14	38
36.16	32
36.18	44
36.2	38
36.22	28
36.24	36
36.26	32
36.28	34
36.3	38
36.32	42
36.34	36
36.36	34
36.38	20
36.4	40
36.42	26
36.44	38
36.46	26
36.48	38
36.5	44
36.52	34
36.54	38
36.56	30
36.58	36
36.6	32
36.62	26
36.64	36
36.66	34
36.68	38
36.7	34
36.72	48
36.74	44
36.76	30
36.78	20
36.8	34
36.82	36
36.84	38
36.86	38
36.88	30
36.9	30
36.92	28
36.94	44
36.96	38
36.98	26
37	32
37.02	22
37.04	28
37.06	38
37.08	44
37.1	34
37.12	28
37.14	38
37.16	36
37.18	42
37.2	32
37.22	40
37.24	36
37.26	20
37.28	32
37.3	34
37.32	28
37.34	30
37.36	20
37.38	38
37.4	24
37.42	26
37.44	32
37.46	42
37.48	30
37.5	38
37.52	26
37.54	34
37.56	42
37.58	32
37.6	30
37.62	38
37.64	32
37.66	44
37.68	28
37.7	16
37.72	26
37.74	36
37.76	38
37.78	38
37.8	38
37.82	34
37.84	38
37.86	18
37.88	28
37.9	26
37.92	32
37.94	32
37.96	40
37.98	30
38	34
38.02	32
38.04	28
38.06	32
38.08	28
38.1	32
38.12	28
38.14	34
38.16	24
38.18	24
38.2	28
38.22	44
38.24	38
38.26	32
38.28	32
38.3	26
38.32	28
38.34	24
38.36	32
38.38	24
38.4	34
38.42	20
38.44	24
38.46	28
38.48	38
38.5	26
38.52	38
38.54	30
38.56	38
38.58	30
38.6	22
38.62	28
38.64	36
38.66	34
38.68	28
38.7	34
38.72	22
38.74	32
38.76	30
38.78	18
38.8	32
38.82	28
38.84	38
38.86	32
38.88	30
38.9	28
38.92	26
38.94	52
38.96	36
38.98	24
39	34
39.02	30
39.04	28
39.06	26
39.08	36
39.1	34
39.12	28
39.14	40
39.16	24
39.18	34
39.2	34
39.22	26
39.24	24
39.26	30
39.28	30
39.3	32
39.32	32
39.34	30
39.36	34
39.38	28
39.4	26
39.42	20
39.44	34
39.46	32
39.48	30
39.5	26
39.52	28
39.54	32
39.56	32
39.58	34
39.6	28
39.62	22
39.64	24
39.66	20
39.68	36
39.7	28
39.72	32
39.74	24
39.76	26
39.78	46
39.8	28
39.82	24
39.84	30
39.86	38
39.88	24
39.9	38
39.92	20
39.94	38
39.96	34
39.98	28
40	26
40.02	44
40.04	22
40.06	26
40.08	26
40.1	18
40.12	22
40.14	14
40.16	28
40.18	28
40.2	28
40.22	26
40.24	26
40.26	26
40.28	48
40.3	26
40.32	30
40.34	28
40.36	34
40.38	24
40.4	28
40.42	32
40.44	28
40.46	18
40.48	32
40.5	36
40.52	24
40.54	28
40.56	36
40.58	24
40.6	36
40.62	26
40.64	40
40.66	32
40.68	40
40.7	20
40.72	28
40.74	30
40.76	34
40.78	40
40.8	36
40.82	26
40.84	36
40.86	32
40.88	28
40.9	24
40.92	26
40.94	24
40.96	20
40.98	34
41	24
41.02	36
41.04	28
41.06	30
41.08	22
41.1	30
41.12	30
41.14	22
41.16	34
41.18	26
41.2	36
41.22	26
41.24	36
41.26	20
41.28	28
41.3	28
41.32	22
41.34	30
41.36	30
41.38	20
41.4	26
41.42	38
41.44	36
41.46	34
41.48	24
41.5	20
41.52	22
41.54	26
41.56	26
41.58	28
41.6	38
41.62	26
41.64	32
41.66	32
41.68	40
41.7	30
41.72	30
41.74	34
41.76	24
41.78	28
41.8	30
41.82	20
41.84	28
41.86	24
41.88	28
41.9	30
41.92	26
41.94	36
41.96	36
41.98	34
42	26
42.02	28
42.04	40
42.06	30
42.08	32
42.1	26
42.12	30
42.14	40
42.16	30
42.18	22
42.2	26
42.22	34
42.24	36
42.26	32
42.28	28
42.3	28
42.32	34
42.34	24
42.36	28
42.38	24
42.4	30
42.42	18
42.44	28
42.46	26
42.48	32
42.5	36
42.52	38
42.54	20
42.56	22
42.58	34
42.6	34
42.62	28
42.64	32
42.66	32
42.68	30
42.7	24
42.72	36
42.74	34
42.76	34
42.78	28
42.8	30
42.82	36
42.84	36
42.86	36
42.88	34
42.9	30
42.92	28
42.94	18
42.96	36
42.98	40
43	30
43.02	36
43.04	22
43.06	32
43.08	36
43.1	30
43.12	32
43.14	40
43.16	28
43.18	32
43.2	38
43.22	34
43.24	40
43.26	38
43.28	34
43.3	30
43.32	32
43.34	28
43.36	32
43.38	30
43.4	30
43.42	34
43.44	30
43.46	32
43.48	36
43.5	28
43.52	26
43.54	22
43.56	30
43.58	30
43.6	28
43.62	30
43.64	34
43.66	26
43.68	30
43.7	28
43.72	30
43.74	26
43.76	40
43.78	28
43.8	22
43.82	30
43.84	36
43.86	20
43.88	30
43.9	42
43.92	34
43.94	34
43.96	30
43.98	24
44	22
44.02	40
44.04	44
44.06	26
44.08	24
44.1	18
44.12	32
44.14	30
44.16	20
44.18	30
44.2	34
44.22	26
44.24	22
44.26	40
44.28	22
44.3	24
44.32	22
44.34	28
44.36	20
44.38	32
44.4	40
44.42	22
44.44	32
44.46	36
44.48	34
44.5	34
44.52	30
44.54	26
44.56	38
44.58	24
44.6	30
44.62	38
44.64	34
44.66	32
44.68	24
44.7	34
44.72	30
44.74	28
44.76	20
44.78	32
44.8	24
44.82	30
44.84	26
44.86	30
44.88	24
44.9	26
44.92	32
44.94	30
44.96	34
44.98	36
45	22
45.02	30
45.04	34
45.06	28
45.08	42
45.1	36
45.12	38
45.14	26
45.16	40
45.18	30
45.2	40
45.22	32
45.24	42
45.26	36
45.28	44
45.3	38
45.32	36
45.34	44
45.36	40
45.38	42
45.4	43
45.42	39
45.44	41
45.46	40
45.48	38
45.5	56
45.52	48
45.54	36
45.56	40
45.58	41
45.6	43
45.62	42
45.64	50
45.66	46
45.68	40
45.7	46
45.72	46
45.74	40
45.76	40
45.78	34
45.8	46
45.82	34
45.84	34
45.86	36
45.88	32
45.9	34
45.92	32
45.94	34
45.96	40
45.98	34
46	42
46.02	26
46.04	24
46.06	36
46.08	42
46.1	42
46.12	32
46.14	32
46.16	38
46.18	28
46.2	42
46.22	40
46.24	32
46.26	40
46.28	36
46.3	36
46.32	28
46.34	34
46.36	38
46.38	38
46.4	32
46.42	26
46.44	32
46.46	38
46.48	32
46.5	38
46.52	32
46.54	26
46.56	24
46.58	50
46.6	38
46.62	42
46.64	36
46.66	30
46.68	48
46.7	42
46.72	42
46.74	46
46.76	34
46.78	38
46.8	52
46.82	32
46.84	38
46.86	36
46.88	36
46.9	38
46.92	34
46.94	44
46.96	38
46.98	30
47	26
47.02	34
47.04	24
47.06	38
47.08	26
47.1	24
47.12	32
47.14	26
47.16	34
47.18	30
47.2	28
47.22	28
47.24	28
47.26	18
47.28	24
47.3	28
47.32	36
47.34	34
47.36	24
47.38	38
47.4	30
47.42	34
47.44	30
47.46	24
47.48	30
47.5	24
47.52	22
47.54	40
47.56	24
47.58	30
47.6	28
47.62	26
47.64	30
47.66	26
47.68	32
47.7	28
47.72	28
47.74	22
47.76	34
47.78	28
47.8	32
47.82	32
47.84	28
47.86	26
47.88	28
47.9	30
47.92	26
47.94	26
47.96	38
47.98	30
48	26
48.02	36
48.04	30
48.06	30
48.08	36
48.1	20
48.12	26
48.14	30
48.16	26
48.18	22
48.2	24
48.22	28
48.24	22
48.26	24
48.28	40
48.3	34
48.32	22
48.34	26
48.36	24
48.38	32
48.4	34
48.42	24
48.44	36
48.46	32
48.48	30
48.5	40
48.52	30
48.54	28
48.56	28
48.58	24
48.6	28
48.62	22
48.64	14
48.66	32
48.68	28
48.7	32
48.72	32
48.74	30
48.76	28
48.78	28
48.8	28
48.82	16
48.84	30
48.86	18
48.88	28
48.9	26
48.92	44
48.94	20
48.96	28
48.98	40
49	32
49.02	36
49.04	32
49.06	32
49.08	28
49.1	24
49.12	30
49.14	22
49.16	24
49.18	20
49.2	28
49.22	26
49.24	24
49.26	28
49.28	30
49.3	24
49.32	22
49.34	36
49.36	26
49.38	22
49.4	20
49.42	38
49.44	20
49.46	24
49.48	16
49.5	20
49.52	36
49.54	30
49.56	22
49.58	26
49.6	22
49.62	22
49.64	20
49.66	32
49.68	24
49.7	22
49.72	24
49.74	26
49.76	28
49.78	20
49.8	22
49.82	30
49.84	12
49.86	24
49.88	24
49.9	22
49.92	26
49.94	24
49.96	28
[truncated: 1,502 more rows]

## Sheet: BiOI
2-Theta	Intensity
10	34
10.02	28
10.04	38
10.06	26
10.08	32
10.1	40
10.12	30
10.14	38
10.16	32
10.18	32
10.2	28
10.22	32
10.24	30
10.26	28
10.28	28
10.3	22
10.32	32
10.34	26
10.36	32
10.38	34
10.4	38
10.42	20
10.44	22
10.46	28
10.48	40
10.5	22
10.52	30
10.54	18
10.56	26
10.58	32
10.6	32
10.62	28
10.64	20
10.66	26
10.68	30
10.7	28
10.72	30
10.74	26
10.76	20
10.78	26
10.8	24
10.82	30
10.84	12
10.86	26
10.88	18
10.9	32
10.92	30
10.94	36
10.96	14
10.98	24
11	28
11.02	22
11.04	32
11.06	20
11.08	24
11.1	22
11.12	24
11.14	16
11.16	24
11.18	22
11.2	28
11.22	26
11.24	24
11.26	20
11.28	26
11.3	28
11.32	26
11.34	24
11.36	18
11.38	22
11.4	20
11.42	24
11.44	22
11.46	20
11.48	22
11.5	20
11.52	16
11.54	14
11.56	28
11.58	16
11.6	16
11.62	18
11.64	20
11.66	24
11.68	10
11.7	22
11.72	18
11.74	18
11.76	20
11.78	22
11.8	16
11.82	20
11.84	22
11.86	18
11.88	16
11.9	16
11.92	22
11.94	18
11.96	12
11.98	24
12	20
12.02	14
12.04	14
12.06	12
12.08	20
12.1	30
12.12	14
12.14	16
12.16	28
12.18	26
12.2	12
12.22	28
12.24	14
12.26	12
12.28	22
12.3	18
12.32	14
12.34	20
12.36	16
12.38	14
12.4	14
12.42	20
12.44	20
12.46	18
12.48	20
12.5	12
12.52	10
12.54	14
12.56	10
12.58	8
12.6	18
12.62	12
12.64	14
12.66	22
12.68	12
12.7	14
12.72	12
12.74	26
12.76	12
12.78	18
12.8	12
12.82	18
12.84	14
12.86	16
12.88	8
12.9	14
12.92	16
12.94	14
12.96	18
12.98	20
13	14
13.02	10
13.04	14
13.06	18
13.08	12
13.1	18
13.12	22
13.14	12
13.16	16
13.18	18
13.2	12
13.22	18
13.24	6
13.26	12
13.28	26
13.3	6
13.32	8
13.34	22
13.36	14
13.38	18
13.4	12
13.42	14
13.44	16
13.46	16
13.48	18
13.5	16
13.52	10
13.54	10
13.56	22
13.58	20
13.6	12
13.62	20
13.64	12
13.66	18
13.68	16
13.7	10
13.72	14
13.74	14
13.76	12
13.78	16
13.8	14
13.82	10
13.84	16
13.86	10
13.88	16
13.9	20
13.92	16
13.94	16
13.96	20
13.98	12
14	16
14.02	14
14.04	14
14.06	18
14.08	20
14.1	22
14.12	12
14.14	8
14.16	18
14.18	16
14.2	12
14.22	12
14.24	18
14.26	18
14.28	10
14.3	16
14.32	12
14.34	10
14.36	12
14.38	12
14.4	8
14.42	16
14.44	16
14.46	8
14.48	10
14.5	8
14.52	20
14.54	18
14.56	12
14.58	12
14.6	14
14.62	10
14.64	14
14.66	10
14.68	8
14.7	14
14.72	14
14.74	16
14.76	16
14.78	12
14.8	14
14.82	16
14.84	12
14.86	8
14.88	16
14.9	14
14.92	10
14.94	6
14.96	16
14.98	16
15	20
15.02	12
15.04	12
15.06	14
15.08	14
15.1	14
15.12	14
15.14	10
15.16	12
15.18	14
15.2	10
15.22	16
15.24	10
15.26	8
15.28	14
15.3	10
15.32	20
15.34	12
15.36	22
15.38	14
15.4	10
15.42	18
15.44	12
15.46	10
15.48	14
15.5	12
15.52	16
15.54	12
15.56	16
15.58	18
15.6	12
15.62	16
15.64	8
15.66	16
15.68	18
15.7	14
15.72	10
15.74	16
15.76	14
15.78	12
15.8	16
15.82	12
15.84	12
15.86	12
15.88	14
15.9	12
15.92	12
15.94	12
15.96	14
15.98	14
16	6
16.02	12
16.04	12
16.06	8
16.08	12
16.1	14
16.12	8
16.14	10
16.16	24
16.18	8
16.2	12
16.22	8
16.24	16
16.26	16
16.28	8
16.3	26
16.32	12
16.34	20
16.36	14
16.38	14
16.4	12
16.42	14
16.44	16
16.46	16
16.48	18
16.5	8
16.52	12
16.54	12
16.56	8
16.58	12
16.6	12
16.62	16
16.64	12
16.66	14
16.68	10
16.7	12
16.72	16
16.74	18
16.76	16
16.78	10
16.8	12
16.82	14
16.84	10
16.86	8
16.88	14
16.9	10
16.92	12
16.94	18
16.96	6
16.98	12
17	20
17.02	8
17.04	8
17.06	10
17.08	14
17.1	8
17.12	10
17.14	12
17.16	12
17.18	16
17.2	12
17.22	16
17.24	16
17.26	10
17.28	16
17.3	18
17.32	10
17.34	14
17.36	8
17.38	14
17.4	18
17.42	12
17.44	16
17.46	8
17.48	12
17.5	24
17.52	8
17.54	14
17.56	10
17.58	14
17.6	20
17.62	10
17.64	14
17.66	18
17.68	18
17.7	14
17.72	8
17.74	16
17.76	14
17.78	10
17.8	14
17.82	16
17.84	8
17.86	16
17.88	6
17.9	12
17.92	10
17.94	16
17.96	14
17.98	12
18	14
18.02	16
18.04	12
18.06	10
18.08	16
18.1	8
18.12	10
18.14	14
18.16	14
18.18	16
18.2	14
18.22	20
18.24	14
18.26	12
18.28	16
18.3	12
18.32	14
18.34	12
18.36	12
18.38	16
18.4	12
18.42	18
18.44	14
18.46	14
18.48	14
18.5	10
18.52	12
18.54	6
18.56	20
18.58	10
18.6	10
18.62	12
18.64	12
18.66	14
18.68	8
18.7	14
18.72	8
18.74	10
18.76	16
18.78	14
18.8	14
18.82	16
18.84	14
18.86	18
18.88	14
18.9	10
18.92	20
18.94	18
18.96	6
18.98	12
19	14
19.02	14
19.04	16
19.06	20
19.08	16
19.1	22
19.12	24
19.14	16
19.16	10
19.18	20
19.2	18
19.22	22
19.24	14
19.26	18
19.28	14
19.3	22
19.32	20
19.34	10
19.36	20
19.38	20
19.4	16
19.42	16
19.44	14
19.46	14
19.48	22
19.5	16
19.52	22
19.54	16
19.56	12
19.58	22
19.6	14
19.62	12
19.64	10
19.66	14
19.68	10
19.7	14
19.72	10
19.74	16
19.76	18
19.78	14
19.8	14
19.82	10
19.84	12
19.86	18
19.88	20
19.9	16
19.92	10
19.94	14
19.96	24
19.98	16
20	14
20.02	10
20.04	12
20.06	26
20.08	10
20.1	16
20.12	16
20.14	18
20.16	10
20.18	16
20.2	10
20.22	16
20.24	14
20.26	12
20.28	14
20.3	14
20.32	10
20.34	12
20.36	18
20.38	12
20.4	8
20.42	12
20.44	16
20.46	10
20.48	12
20.5	8
20.52	14
20.54	16
20.56	8
20.58	20
20.6	20
20.62	16
20.64	14
20.66	12
20.68	16
20.7	12
20.72	20
20.74	8
20.76	18
20.78	10
20.8	16
20.82	12
20.84	20
20.86	16
20.88	26
20.9	16
20.92	16
20.94	16
20.96	26
20.98	10
21	22
21.02	16
21.04	18
21.06	14
21.08	16
21.1	8
21.12	20
21.14	14
21.16	14
21.18	12
21.2	10
21.22	14
21.24	12
21.26	8
21.28	14
21.3	14
21.32	12
21.34	14
21.36	16
21.38	14
21.4	14
21.42	14
21.44	16
21.46	16
21.48	14
21.5	12
21.52	18
21.54	10
21.56	12
21.58	16
21.6	14
21.62	8
21.64	10
21.66	12
21.68	14
21.7	12
21.72	18
21.74	16
21.76	22
21.78	14
21.8	14
21.82	8
21.84	20
21.86	10
21.88	14
21.9	22
21.92	14
21.94	16
21.96	8
21.98	16
22	12
22.02	14
22.04	20
22.06	12
22.08	10
22.1	16
22.12	24
22.14	14
22.16	12
22.18	24
22.2	14
22.22	18
22.24	24
22.26	18
22.28	24
22.3	32
22.32	20
22.34	26
22.36	18
22.38	18
22.4	16
22.42	16
22.44	18
22.46	26
22.48	18
22.5	18
22.52	16
22.54	18
22.56	14
22.58	14
22.6	14
22.62	18
22.64	18
22.66	16
22.68	12
22.7	14
22.72	16
22.74	10
22.76	10
22.78	18
22.8	10
22.82	12
22.84	10
22.86	10
22.88	16
22.9	12
22.92	18
22.94	14
22.96	16
22.98	14
23	18
23.02	20
23.04	16
23.06	18
23.08	20
23.1	20
23.12	18
23.14	22
23.16	20
23.18	22
23.2	14
23.22	14
23.24	18
23.26	10
23.28	18
23.3	22
23.32	20
23.34	10
23.36	18
23.38	26
23.4	20
23.42	26
23.44	20
23.46	22
23.48	10
23.5	22
23.52	28
23.54	12
23.56	20
23.58	24
23.6	30
23.62	22
23.64	24
23.66	26
23.68	26
23.7	26
23.72	22
23.74	26
23.76	26
23.78	24
23.8	28
23.82	32
23.84	34
23.86	22
23.88	28
23.9	20
23.92	28
23.94	18
23.96	28
23.98	30
24	30
24.02	32
24.04	26
24.06	20
24.08	28
24.1	28
24.12	34
24.14	36
24.16	38
24.18	28
24.2	38
24.22	24
24.24	38
24.26	34
24.28	26
24.3	34
24.32	32
24.34	32
24.36	18
24.38	24
24.4	28
24.42	26
24.44	28
24.46	26
24.48	38
24.5	18
24.52	24
24.54	34
24.56	26
24.58	24
24.6	26
24.62	22
24.64	30
24.66	18
24.68	22
24.7	26
24.72	20
24.74	18
24.76	16
24.78	22
24.8	16
24.82	18
24.84	32
24.86	18
24.88	28
24.9	16
24.92	18
24.94	22
24.96	20
24.98	18
25	16
25.02	22
25.04	22
25.06	12
25.08	22
25.1	18
25.12	22
25.14	20
25.16	18
25.18	24
25.2	20
25.22	16
25.24	16
25.26	24
25.28	16
25.3	26
25.32	18
25.34	16
25.36	24
25.38	18
25.4	18
25.42	18
25.44	16
25.46	18
25.48	28
25.5	22
25.52	20
25.54	12
25.56	18
25.58	18
25.6	28
25.62	22
25.64	12
25.66	16
25.68	18
25.7	20
25.72	18
25.74	26
25.76	18
25.78	28
25.8	18
25.82	30
25.84	22
25.86	20
25.88	30
25.9	16
25.92	18
25.94	20
25.96	20
25.98	22
26	20
26.02	30
26.04	26
26.06	22
26.08	18
26.1	16
26.12	24
26.14	22
26.16	26
26.18	26
26.2	16
26.22	22
26.24	14
26.26	20
26.28	24
26.3	24
26.32	38
26.34	22
26.36	20
26.38	20
26.4	20
26.42	22
26.44	18
26.46	32
26.48	10
26.5	32
26.52	26
26.54	16
26.56	28
26.58	20
26.6	22
26.62	22
26.64	26
26.66	22
26.68	16
26.7	20
26.72	30
26.74	34
26.76	30
26.78	34
26.8	24
26.82	36
26.84	28
26.86	28
26.88	20
26.9	22
26.92	32
26.94	32
26.96	24
26.98	26
27	34
27.02	26
27.04	40
27.06	22
27.08	34
27.1	20
27.12	34
27.14	38
27.16	28
27.18	36
27.2	40
27.22	34
27.24	40
27.26	32
27.28	46
27.3	34
27.32	36
27.34	36
27.36	40
27.38	46
27.4	38
27.42	32
27.44	26
27.46	44
27.48	40
27.5	36
27.52	50
27.54	46
27.56	50
27.58	44
27.6	36
27.62	48
27.64	38
27.66	46
27.68	48
27.7	50
27.72	46
27.74	48
27.76	48
27.78	44
27.8	36
27.82	70
27.84	62
27.86	54
27.88	60
27.9	54
27.92	66
27.94	56
27.96	64
27.98	56
28	52
28.02	44
28.04	78
28.06	62
28.08	56
28.1	62
28.12	70
28.14	54
28.16	66
28.18	58
28.2	82
28.22	78
28.24	62
28.26	78
28.28	58
28.3	70
28.32	80
28.34	62
28.36	78
28.38	68
28.4	72
28.42	78
28.44	94
28.46	80
28.48	88
28.5	74
28.52	92
28.54	82
28.56	92
28.58	72
28.6	74
28.62	92
28.64	88
28.66	76
28.68	92
28.7	86
28.72	100
28.74	78
28.76	96
28.78	82
28.8	90
28.82	114
28.84	90
28.86	122
28.88	98
28.9	108
28.92	114
28.94	108
28.96	106
28.98	120
29	118
29.02	122
29.04	124
29.06	128
29.08	144
29.1	152
29.12	138
29.14	156
29.16	136
29.18	148
29.2	158
29.22	164
29.24	140
29.26	184
29.28	186
29.3	180
29.32	200
29.34	200
29.36	188
29.38	234
29.4	208
29.42	208
29.44	246
29.46	232
29.48	230
29.5	240
29.52	244
29.54	232
29.56	240
29.58	250
29.6	242
29.62	260
29.64	268
29.66	258
29.68	256
29.7	228
29.72	236
29.74	194
29.76	206
29.78	170
29.8	172
29.82	178
29.84	172
29.86	162
29.88	134
29.9	122
29.92	130
29.94	102
29.96	116
29.98	106
30	104
30.02	104
30.04	102
30.06	84
30.08	76
30.1	82
30.12	88
30.14	78
30.16	70
30.18	62
30.2	76
30.22	54
30.24	58
30.26	62
30.28	66
30.3	64
30.32	54
30.34	52
30.36	56
30.38	58
30.4	42
30.42	48
30.44	48
30.46	48
30.48	60
30.5	42
30.52	38
30.54	44
30.56	46
30.58	32
30.6	44
30.62	44
30.64	34
30.66	46
30.68	36
30.7	42
30.72	32
30.74	38
30.76	36
30.78	34
30.8	34
30.82	32
30.84	40
30.86	34
30.88	34
30.9	32
30.92	36
30.94	30
30.96	36
30.98	38
31	36
31.02	38
31.04	44
31.06	34
31.08	42
31.1	38
31.12	28
31.14	34
31.16	38
31.18	34
31.2	48
31.22	46
31.24	36
31.26	36
31.28	38
31.3	50
31.32	48
31.34	50
31.36	56
31.38	64
31.4	62
31.42	70
31.44	74
31.46	52
31.48	78
31.5	94
31.52	122
31.54	116
31.56	110
31.58	150
31.6	144
31.62	164
31.64	206
31.66	184
31.68	206
31.7	196
31.72	194
31.74	210
31.76	194
31.78	210
31.8	186
31.82	196
31.84	168
31.86	158
31.88	134
31.9	134
31.92	114
31.94	110
31.96	80
31.98	84
32	96
32.02	104
32.04	58
32.06	96
32.08	82
32.1	66
32.12	78
32.14	68
32.16	56
32.18	66
32.2	60
32.22	64
32.24	60
32.26	60
32.28	60
32.3	66
32.32	62
32.34	68
32.36	64
32.38	72
32.4	72
32.42	70
32.44	64
32.46	88
32.48	70
32.5	86
32.52	72
32.54	72
32.56	96
32.58	78
32.6	102
32.62	84
32.64	96
32.66	90
32.68	110
32.7	98
32.72	82
32.74	112
32.76	88
32.78	84
32.8	88
32.82	88
32.84	70
32.86	68
32.88	86
32.9	74
32.92	74
32.94	58
32.96	56
32.98	58
33	68
33.02	56
33.04	62
33.06	54
33.08	72
33.1	60
33.12	56
33.14	54
33.16	56
33.18	48
33.2	62
33.22	50
33.24	56
33.26	70
33.28	64
33.3	38
33.32	54
33.34	54
33.36	42
33.38	50
33.4	48
33.42	38
33.44	44
33.46	36
33.48	28
33.5	30
33.52	36
33.54	40
33.56	32
33.58	44
33.6	30
33.62	40
33.64	44
33.66	42
33.68	42
33.7	36
33.72	46
33.74	28
33.76	38
33.78	30
33.8	22
33.82	34
33.84	30
33.86	26
33.88	34
33.9	26
33.92	20
33.94	42
33.96	34
33.98	30
34	26
34.02	32
34.04	40
34.06	40
34.08	32
34.1	28
34.12	28
34.14	26
34.16	30
34.18	30
34.2	24
34.22	24
34.24	36
34.26	36
34.28	42
34.3	40
34.32	28
34.34	26
34.36	44
34.38	28
34.4	22
34.42	34
34.44	24
34.46	26
34.48	32
34.5	28
34.52	30
34.54	34
34.56	26
34.58	40
34.6	22
34.62	22
34.64	22
34.66	26
34.68	22
34.7	22
34.72	22
34.74	30
34.76	28
34.78	36
34.8	24
34.82	32
34.84	20
34.86	30
34.88	18
34.9	24
34.92	24
34.94	32
34.96	22
34.98	22
35	24
35.02	34
35.04	34
35.06	20
35.08	32
35.1	38
35.12	18
35.14	18
35.16	24
35.18	28
35.2	26
35.22	24
35.24	28
35.26	30
35.28	32
35.3	30
35.32	34
35.34	28
35.36	24
35.38	18
35.4	26
35.42	22
35.44	24
35.46	22
35.48	22
35.5	14
35.52	18
35.54	26
35.56	28
35.58	34
35.6	32
35.62	24
35.64	18
35.66	30
35.68	26
35.7	32
35.72	32
35.74	20
35.76	26
35.78	24
35.8	20
35.82	26
35.84	36
35.86	30
35.88	38
35.9	20
35.92	40
35.94	30
35.96	26
35.98	20
36	30
36.02	28
36.04	20
36.06	28
36.08	32
36.1	30
36.12	24
36.14	36
36.16	30
36.18	28
36.2	30
36.22	30
36.24	24
36.26	40
36.28	32
36.3	34
36.32	28
36.34	34
36.36	28
36.38	32
36.4	34
36.42	34
36.44	36
36.46	26
36.48	40
36.5	38
36.52	30
36.54	32
36.56	34
36.58	26
36.6	30
36.62	44
36.64	36
36.66	26
36.68	34
36.7	38
36.72	44
36.74	32
36.76	26
36.78	48
36.8	40
36.82	32
36.84	28
36.86	38
36.88	36
36.9	36
36.92	38
36.94	32
36.96	52
36.98	40
37	36
37.02	36
37.04	36
37.06	26
37.08	38
37.1	46
37.12	36
37.14	28
37.16	28
37.18	30
37.2	28
37.22	20
37.24	20
37.26	30
37.28	28
37.3	28
37.32	38
37.34	40
37.36	22
37.38	40
37.4	28
37.42	26
37.44	34
37.46	30
37.48	30
37.5	24
37.52	24
37.54	38
37.56	26
37.58	28
37.6	26
37.62	28
37.64	22
37.66	24
37.68	20
37.7	18
37.72	12
37.74	30
37.76	26
37.78	16
37.8	20
37.82	20
37.84	18
37.86	18
37.88	20
37.9	20
37.92	20
37.94	14
37.96	12
37.98	22
38	6
38.02	18
38.04	20
38.06	18
38.08	18
38.1	16
38.12	16
38.14	24
38.16	20
38.18	22
38.2	12
38.22	12
38.24	14
38.26	14
38.28	30
38.3	18
38.32	18
38.34	14
38.36	20
38.38	30
38.4	14
38.42	10
38.44	14
38.46	14
38.48	16
38.5	14
38.52	22
38.54	24
38.56	16
38.58	16
38.6	22
38.62	20
38.64	18
38.66	22
38.68	28
38.7	12
38.72	18
38.74	16
38.76	26
38.78	18
38.8	14
38.82	22
38.84	18
38.86	20
38.88	22
38.9	18
38.92	16
38.94	16
38.96	18
38.98	16
39	16
39.02	28
39.04	24
39.06	20
39.08	20
39.1	14
39.12	22
39.14	22
39.16	22
39.18	20
39.2	18
39.22	16
39.24	12
39.26	26
39.28	16
39.3	16
39.32	16
39.34	22
39.36	26
39.38	16
39.4	14
39.42	24
39.44	16
39.46	14
39.48	16
39.5	12
39.52	12
39.54	18
39.56	8
39.58	18
39.6	22
39.62	12
39.64	10
39.66	14
39.68	10
39.7	12
39.72	12
39.74	12
39.76	16
39.78	16
39.8	12
39.82	12
39.84	10
39.86	22
39.88	10
39.9	8
39.92	4
39.94	10
39.96	12
39.98	10
40	18
40.02	18
40.04	10
40.06	16
40.08	18
40.1	12
40.12	12
40.14	12
40.16	14
40.18	10
40.2	14
40.22	18
40.24	12
40.26	16
40.28	12
40.3	18
40.32	10
40.34	10
40.36	8
40.38	18
40.4	14
40.42	14
40.44	14
40.46	10
40.48	12
40.5	16
40.52	16
40.54	18
40.56	8
40.58	6
40.6	12
40.62	12
40.64	14
40.66	10
40.68	10
40.7	14
40.72	14
40.74	10
40.76	12
40.78	10
40.8	8
40.82	12
40.84	12
40.86	14
40.88	8
40.9	12
40.92	14
40.94	10
40.96	12
40.98	10
41	12
41.02	8
41.04	12
41.06	14
41.08	18
41.1	14
41.12	14
41.14	12
41.16	16
41.18	12
41.2	14
41.22	16
41.24	8
41.26	6
41.28	8
41.3	16
41.32	14
41.34	14
41.36	12
41.38	10
41.4	16
41.42	10
41.44	18
41.46	10
41.48	8
41.5	14
41.52	12
41.54	10
41.56	16
41.58	14
41.6	8
41.62	12
41.64	10
41.66	12
41.68	12
41.7	10
41.72	12
41.74	10
41.76	12
41.78	6
41.8	8
41.82	16
41.84	14
41.86	12
41.88	10
41.9	8
41.92	10
41.94	12
41.96	12
41.98	14
42	14
42.02	12
42.04	12
42.06	12
42.08	12
42.1	10
42.12	12
42.14	8
42.16	12
42.18	6
42.2	14
42.22	20
42.24	12
42.26	8
42.28	20
42.3	14
42.32	14
42.34	10
42.36	10
42.38	12
42.4	12
42.42	20
42.44	18
42.46	16
42.48	14
42.5	16
42.52	14
42.54	20
42.56	20
42.58	12
42.6	10
42.62	16
42.64	10
42.66	20
42.68	22
42.7	16
42.72	12
42.74	10
42.76	12
42.78	8
42.8	12
42.82	12
42.84	14
42.86	10
42.88	8
42.9	14
42.92	12
42.94	18
42.96	14
42.98	14
43	16
43.02	12
43.04	16
43.06	12
43.08	14
43.1	10
43.12	18
43.14	12
43.16	14
43.18	12
43.2	10
43.22	14
43.24	22
43.26	20
43.28	20
43.3	14
43.32	14
43.34	14
43.36	12
43.38	18
43.4	22
43.42	12
43.44	18
43.46	14
43.48	14
43.5	20
43.52	12
43.54	12
43.56	14
43.58	12
43.6	20
43.62	10
43.64	18
43.66	20
43.68	24
43.7	16
43.72	14
43.74	14
43.76	10
43.78	10
43.8	16
43.82	14
43.84	12
43.86	22
43.88	14
43.9	8
43.92	8
43.94	16
43.96	14
43.98	22
44	14
44.02	16
44.04	22
44.06	8
44.08	22
44.1	12
44.12	12
44.14	6
44.16	14
44.18	10
44.2	16
44.22	16
44.24	14
44.26	18
44.28	18
44.3	24
44.32	12
44.34	12
44.36	16
44.38	16
44.4	14
44.42	20
44.44	22
44.46	14
44.48	22
44.5	14
44.52	24
44.54	22
44.56	20
44.58	24
44.6	18
44.62	16
44.64	18
44.66	22
44.68	28
44.7	18
44.72	20
44.74	20
44.76	24
44.78	26
44.8	24
44.82	24
44.84	26
44.86	30
44.88	20
44.9	18
44.92	24
44.94	32
44.96	36
44.98	26
45	34
45.02	34
45.04	28
45.06	38
45.08	40
45.1	44
45.12	30
45.14	50
45.16	50
45.18	38
45.2	48
45.22	58
45.24	68
45.26	58
45.28	72
45.3	88
45.32	74
45.34	74
45.36	80
45.38	112
45.4	84
45.42	88
45.44	90
45.46	108
45.48	108
45.5	90
45.52	92
45.54	82
45.56	98
45.58	100
45.6	88
45.62	88
45.64	82
45.66	82
45.68	60
45.7	70
45.72	56
45.74	60
45.76	66
45.78	56
45.8	60
45.82	40
45.84	50
45.86	40
45.88	34
45.9	42
45.92	40
45.94	34
45.96	44
45.98	40
46	40
46.02	34
46.04	38
46.06	34
46.08	36
46.1	30
46.12	34
46.14	34
46.16	40
46.18	18
46.2	28
46.22	30
46.24	40
46.26	36
46.28	48
46.3	42
46.32	34
46.34	36
46.36	40
46.38	40
46.4	34
46.42	34
46.44	44
46.46	46
46.48	44
46.5	40
46.52	46
46.54	44
46.56	44
46.58	56
46.6	48
46.62	50
46.64	56
46.66	60
46.68	40
46.7	48
46.72	42
46.74	42
46.76	40
46.78	36
46.8	54
46.82	62
46.84	48
46.86	58
46.88	42
46.9	50
46.92	40
46.94	52
46.96	40
46.98	48
47	48
47.02	40
47.04	32
47.06	44
47.08	46
47.1	52
47.12	38
47.14	48
47.16	52
47.18	44
47.2	34
47.22	46
47.24	40
47.26	46
47.28	48
47.3	32
47.32	38
47.34	42
47.36	44
47.38	42
47.4	42
47.42	42
47.44	32
47.46	22
47.48	34
47.5	40
47.52	38
47.54	30
47.56	36
47.58	26
47.6	20
47.62	42
47.64	30
47.66	32
47.68	30
47.7	28
47.72	28
47.74	30
47.76	44
47.78	32
47.8	28
47.82	34
47.84	16
47.86	30
47.88	28
47.9	24
47.92	38
47.94	22
47.96	28
47.98	32
48	28
48.02	20
48.04	24
48.06	18
48.08	36
48.1	30
48.12	30
48.14	28
48.16	26
48.18	32
48.2	22
48.22	24
48.24	28
48.26	30
48.28	24
48.3	20
48.32	24
48.34	22
48.36	18
48.38	20
48.4	32
48.42	28
48.44	28
48.46	22
48.48	26
48.5	24
48.52	26
48.54	22
48.56	20
48.58	12
48.6	30
48.62	26
48.64	20
48.66	28
48.68	14
48.7	18
48.72	24
48.74	20
48.76	20
48.78	22
48.8	24
48.82	16
48.84	28
48.86	26
48.88	26
48.9	28
48.92	28
48.94	18
48.96	20
48.98	28
49	28
49.02	28
49.04	24
49.06	22
49.08	22
49.1	30
49.12	24
49.14	16
49.16	18
49.18	24
49.2	22
49.22	18
49.24	20
49.26	28
49.28	26
49.3	20
49.32	22
49.34	26
49.36	16
49.38	18
49.4	32
49.42	22
49.44	20
49.46	22
49.48	24
49.5	24
49.52	24
49.54	30
49.56	18
49.58	20
49.6	22
49.62	28
49.64	34
49.66	16
49.68	20
49.7	16
49.72	16
49.74	20
49.76	26
49.78	20
49.8	22
49.82	18
49.84	32
49.86	22
49.88	26
49.9	22
49.92	24
49.94	26
49.96	18
[truncated: 1,502 more rows]

## Sheet: Bi5O7I
2-Theta	Intensity
5	34
5.02	38
5.04	34
5.06	38
5.08	40
5.1	40
5.12	30
5.14	38
5.16	28
5.18	42
5.2	28
5.22	30
5.24	26
5.26	32
5.28	34
5.3	32
5.32	38
5.34	24
5.36	34
5.38	24
5.4	32
5.42	28
5.44	34
5.46	22
5.48	40
5.5	28
5.52	38
5.54	38
5.56	32
5.58	32
5.6	32
5.62	30
5.64	42
5.66	22
5.68	36
5.7	22
5.72	20
5.74	24
5.76	20
5.78	26
5.8	36
5.82	34
5.84	38
5.86	30
5.88	32
5.9	26
5.92	26
5.94	36
5.96	32
5.98	26
6	34
6.02	34
6.04	26
6.06	24
6.08	40
6.1	24
6.12	32
6.14	34
6.16	20
6.18	30
6.2	24
6.22	24
6.24	26
6.26	22
6.28	18
6.3	30
6.32	26
6.34	26
6.36	26
6.38	24
6.4	28
6.42	24
6.44	28
6.46	18
6.48	32
6.5	32
6.52	26
6.54	26
6.56	22
6.58	22
6.6	36
6.62	18
6.64	20
6.66	26
6.68	38
6.7	30
6.72	30
6.74	22
6.76	20
6.78	28
6.8	28
6.82	24
6.84	22
6.86	20
6.88	20
6.9	24
6.92	30
6.94	20
6.96	32
6.98	28
7	20
7.02	18
7.04	18
7.06	18
7.08	24
7.1	22
7.12	28
7.14	18
7.16	26
7.18	22
7.2	26
7.22	32
7.24	18
7.26	28
7.28	24
7.3	32
7.32	32
7.34	22
7.36	34
7.38	28
7.4	26
7.42	28
7.44	26
7.46	24
7.48	30
7.5	26
7.52	30
7.54	28
7.56	34
7.58	36
7.6	48
7.62	36
7.64	42
7.66	40
7.68	46
7.7	34
7.72	36
7.74	36
7.76	30
7.78	26
7.8	20
7.82	14
7.84	16
7.86	24
7.88	20
7.9	16
7.92	18
7.94	18
7.96	22
7.98	10
8	22
8.02	20
8.04	20
8.06	28
8.08	16
8.1	22
8.12	22
8.14	20
8.16	16
8.18	20
8.2	18
8.22	24
8.24	22
8.26	22
8.28	16
8.3	36
8.32	20
8.34	18
8.36	24
8.38	34
8.4	12
8.42	24
8.44	22
8.46	24
8.48	20
8.5	18
8.52	22
8.54	30
8.56	20
8.58	16
8.6	24
8.62	20
8.64	16
8.66	16
8.68	14
8.7	18
8.72	22
8.74	20
8.76	24
8.78	14
8.8	20
8.82	22
8.84	18
8.86	14
8.88	16
8.9	22
8.92	18
8.94	20
8.96	26
8.98	22
9	26
9.02	18
9.04	10
9.06	18
9.08	20
9.1	16
9.12	22
9.14	22
9.16	20
9.18	18
9.2	24
9.22	18
9.24	22
9.26	12
9.28	16
9.3	20
9.32	26
9.34	20
9.36	20
9.38	20
9.4	32
9.42	18
9.44	22
9.46	22
9.48	20
9.5	16
9.52	16
9.54	22
9.56	16
9.58	14
9.6	18
9.62	22
9.64	18
9.66	20
9.68	16
9.7	16
9.72	14
9.74	14
9.76	14
9.78	14
9.8	16
9.82	26
9.84	22
9.86	18
9.88	16
9.9	22
9.92	18
9.94	20
9.96	22
9.98	16
10	18
10.02	20
10.04	18
10.06	22
10.08	20
10.1	16
10.12	22
10.14	20
10.16	36
10.18	26
10.2	12
10.22	20
10.24	20
10.26	18
10.28	16
10.3	12
10.32	12
10.34	12
10.36	20
10.38	20
10.4	18
10.42	26
10.44	32
10.46	18
10.48	20
10.5	24
10.52	24
10.54	22
10.56	24
10.58	32
10.6	26
10.62	26
10.64	24
10.66	24
10.68	20
10.7	20
10.72	36
10.74	36
10.76	26
10.78	34
10.8	44
10.82	46
10.84	48
10.86	44
10.88	54
10.9	32
10.92	32
10.94	36
10.96	34
10.98	24
11	18
11.02	28
11.04	24
11.06	22
11.08	22
11.1	22
11.12	14
11.14	10
11.16	20
11.18	20
11.2	20
11.22	12
11.24	18
11.26	14
11.28	14
11.3	18
11.32	18
11.34	16
11.36	14
11.38	18
11.4	20
11.42	30
11.44	14
11.46	18
11.48	14
11.5	22
11.52	20
11.54	14
11.56	18
11.58	18
11.6	18
11.62	10
11.64	20
11.66	10
11.68	12
11.7	14
11.72	8
11.74	16
11.76	14
11.78	16
11.8	16
11.82	14
11.84	14
11.86	20
11.88	16
11.9	12
11.92	14
11.94	18
11.96	18
11.98	22
12	20
12.02	10
12.04	16
12.06	20
12.08	16
12.1	14
12.12	16
12.14	20
12.16	22
12.18	12
12.2	10
12.22	10
12.24	20
12.26	18
12.28	16
12.3	12
12.32	20
12.34	18
12.36	16
12.38	18
12.4	16
12.42	24
12.44	10
12.46	20
12.48	14
12.5	14
12.52	14
12.54	12
12.56	14
12.58	14
12.6	22
12.62	10
12.64	22
12.66	18
12.68	12
12.7	26
12.72	16
12.74	8
12.76	10
12.78	20
12.8	18
12.82	18
12.84	20
12.86	18
12.88	22
12.9	22
12.92	18
12.94	16
12.96	14
12.98	16
13	10
13.02	20
13.04	10
13.06	20
13.08	22
13.1	20
13.12	24
13.14	16
13.16	22
13.18	24
13.2	24
13.22	20
13.24	34
13.26	24
13.28	30
13.3	30
13.32	30
13.34	24
13.36	38
13.38	18
13.4	16
13.42	24
13.44	20
13.46	18
13.48	16
13.5	24
13.52	22
13.54	20
13.56	16
13.58	8
13.6	6
13.62	18
13.64	18
13.66	14
13.68	14
13.7	14
13.72	18
13.74	14
13.76	18
13.78	20
13.8	16
13.82	24
13.84	12
13.86	16
13.88	24
13.9	16
13.92	14
13.94	14
13.96	10
13.98	14
14	20
14.02	18
14.04	12
14.06	18
14.08	18
14.1	14
14.12	18
14.14	16
14.16	14
14.18	20
14.2	22
14.22	18
14.24	20
14.26	20
14.28	18
14.3	12
14.32	20
14.34	20
14.36	12
14.38	16
14.4	10
14.42	22
14.44	10
14.46	12
14.48	22
14.5	16
14.52	20
14.54	22
14.56	20
14.58	12
14.6	22
14.62	16
14.64	22
14.66	16
14.68	18
14.7	20
14.72	22
14.74	30
14.76	18
14.78	14
14.8	20
14.82	10
14.84	18
14.86	22
14.88	22
14.9	12
14.92	12
14.94	20
14.96	16
14.98	16
15	14
15.02	12
15.04	16
15.06	16
15.08	8
15.1	14
15.12	14
15.14	12
15.16	14
15.18	18
15.2	24
15.22	16
15.24	14
15.26	16
15.28	26
15.3	10
15.32	14
15.34	16
15.36	18
15.38	12
15.4	18
15.42	18
15.44	18
15.46	24
15.48	14
15.5	18
15.52	14
15.54	14
15.56	14
15.58	22
15.6	16
15.62	12
15.64	24
15.66	18
15.68	20
15.7	18
15.72	14
15.74	16
15.76	10
15.78	16
15.8	12
15.82	20
15.84	12
15.86	12
15.88	22
15.9	14
15.92	12
15.94	22
15.96	22
15.98	10
16	18
16.02	14
16.04	22
16.06	18
16.08	12
16.1	14
16.12	18
16.14	18
16.16	16
16.18	26
16.2	12
16.22	10
16.24	14
16.26	10
16.28	18
16.3	12
16.32	18
16.34	18
16.36	16
16.38	20
16.4	20
16.42	18
16.44	14
16.46	18
16.48	20
16.5	16
16.52	24
16.54	14
16.56	12
16.58	24
16.6	14
16.62	18
16.64	20
16.66	14
16.68	22
16.7	20
16.72	12
16.74	20
16.76	6
16.78	14
16.8	22
16.82	14
16.84	20
16.86	16
16.88	16
16.9	14
16.92	16
16.94	18
16.96	14
16.98	12
17	16
17.02	22
17.04	20
17.06	26
17.08	16
17.1	18
17.12	10
17.14	24
17.16	16
17.18	12
17.2	14
17.22	14
17.24	14
17.26	14
17.28	26
17.3	24
17.32	16
17.34	16
17.36	18
17.38	12
17.4	16
17.42	18
17.44	24
17.46	12
17.48	16
17.5	18
17.52	22
17.54	18
17.56	16
17.58	12
17.6	18
17.62	18
17.64	20
17.66	16
17.68	20
17.7	26
17.72	18
17.74	26
17.76	18
17.78	16
17.8	20
17.82	22
17.84	14
17.86	20
17.88	18
17.9	20
17.92	8
17.94	18
17.96	16
17.98	18
18	24
18.02	16
18.04	22
18.06	22
18.08	18
18.1	16
18.12	34
18.14	18
18.16	20
18.18	12
18.2	24
18.22	24
18.24	14
18.26	18
18.28	20
18.3	18
18.32	16
18.34	12
18.36	18
18.38	12
18.4	20
18.42	16
18.44	10
18.46	14
18.48	22
18.5	14
18.52	24
18.54	12
18.56	20
18.58	20
18.6	20
18.62	12
18.64	28
18.66	14
18.68	16
18.7	22
18.72	16
18.74	32
18.76	20
18.78	16
18.8	24
18.82	14
18.84	16
18.86	24
18.88	18
18.9	16
18.92	12
18.94	16
18.96	22
18.98	20
19	18
19.02	18
19.04	18
19.06	14
19.08	16
19.1	14
19.12	24
19.14	18
19.16	20
19.18	14
19.2	10
19.22	18
19.24	20
19.26	18
19.28	18
19.3	16
19.32	24
19.34	22
19.36	22
19.38	24
19.4	14
19.42	24
19.44	20
19.46	20
19.48	16
19.5	16
19.52	22
19.54	14
19.56	12
19.58	28
19.6	16
19.62	18
19.64	24
19.66	22
19.68	14
19.7	18
19.72	26
19.74	20
19.76	14
19.78	20
19.8	16
19.82	22
19.84	22
19.86	18
19.88	18
19.9	20
19.92	26
19.94	16
19.96	24
19.98	12
20	18
20.02	22
20.04	30
20.06	34
20.08	26
20.1	32
20.12	24
20.14	28
20.16	28
20.18	28
20.2	26
20.22	30
20.24	34
20.26	24
20.28	14
20.3	22
20.32	24
20.34	16
20.36	26
20.38	20
20.4	28
20.42	34
20.44	20
20.46	18
20.48	18
20.5	12
20.52	18
20.54	34
20.56	24
20.58	28
20.6	30
20.62	14
20.64	16
20.66	18
20.68	24
20.7	22
20.72	22
20.74	30
20.76	22
20.78	20
20.8	16
20.82	22
20.84	24
20.86	20
20.88	22
20.9	14
20.92	12
20.94	16
20.96	24
20.98	22
21	20
21.02	20
21.04	16
21.06	22
21.08	18
21.1	12
21.12	16
21.14	16
21.16	24
21.18	18
21.2	18
21.22	16
21.24	16
21.26	16
21.28	16
21.3	20
21.32	14
21.34	20
21.36	18
21.38	22
21.4	24
21.42	14
21.44	10
21.46	14
21.48	24
21.5	18
21.52	22
21.54	24
21.56	14
21.58	20
21.6	18
21.62	12
21.64	22
21.66	18
21.68	18
21.7	18
21.72	26
21.74	22
21.76	20
21.78	26
21.8	28
21.82	14
21.84	18
21.86	18
21.88	14
21.9	26
21.92	20
21.94	14
21.96	24
21.98	30
22	22
22.02	24
22.04	18
22.06	18
22.08	24
22.1	22
22.12	16
22.14	14
22.16	18
22.18	18
22.2	20
22.22	12
22.24	12
22.26	20
22.28	20
22.3	14
22.32	20
22.34	20
22.36	18
22.38	20
22.4	16
22.42	12
22.44	28
22.46	18
22.48	14
22.5	12
22.52	16
22.54	12
22.56	22
22.58	16
22.6	20
22.62	20
22.64	12
22.66	22
22.68	18
22.7	12
22.72	20
22.74	16
22.76	22
22.78	26
22.8	14
22.82	18
22.84	18
22.86	16
22.88	16
22.9	14
22.92	22
22.94	26
22.96	16
22.98	20
23	18
23.02	18
23.04	26
23.06	24
23.08	36
23.1	30
23.12	38
23.14	42
23.16	36
23.18	32
23.2	38
23.22	36
23.24	34
23.26	22
23.28	36
23.3	20
23.32	24
23.34	24
23.36	24
23.38	16
23.4	18
23.42	22
23.44	22
23.46	22
23.48	14
23.5	16
23.52	18
23.54	22
23.56	18
23.58	18
23.6	26
23.62	20
23.64	16
23.66	12
23.68	18
23.7	20
23.72	18
23.74	20
23.76	14
23.78	16
23.8	14
23.82	20
23.84	14
23.86	18
23.88	22
23.9	18
23.92	18
23.94	20
23.96	16
23.98	12
24	20
24.02	14
24.04	12
24.06	6
24.08	16
24.1	10
24.12	18
24.14	20
24.16	18
24.18	18
24.2	18
24.22	14
24.24	30
24.26	14
24.28	18
24.3	12
24.32	22
24.34	20
24.36	16
24.38	16
24.4	12
24.42	18
24.44	10
24.46	18
24.48	18
24.5	14
24.52	12
24.54	24
24.56	14
24.58	20
24.6	16
24.62	18
24.64	14
24.66	14
24.68	20
24.7	16
24.72	16
24.74	16
24.76	16
24.78	28
24.8	14
24.82	12
24.84	14
24.86	26
24.88	12
24.9	12
24.92	28
24.94	16
24.96	14
24.98	16
25	18
25.02	14
25.04	24
25.06	20
25.08	10
25.1	12
25.12	26
25.14	22
25.16	26
25.18	22
25.2	16
25.22	22
25.24	24
25.26	22
25.28	18
25.3	20
25.32	20
25.34	12
25.36	8
25.38	20
25.4	18
25.42	10
25.44	16
25.46	14
25.48	14
25.5	16
25.52	20
25.54	16
25.56	20
25.58	22
25.6	12
25.62	16
25.64	12
25.66	22
25.68	24
25.7	22
25.72	20
25.74	20
25.76	16
25.78	20
25.8	20
25.82	22
25.84	20
25.86	12
25.88	18
25.9	18
25.92	18
25.94	20
25.96	16
25.98	14
26	18
26.02	18
26.04	18
26.06	20
26.08	12
26.1	20
26.12	18
26.14	18
26.16	16
26.18	14
26.2	20
26.22	14
26.24	18
26.26	22
26.28	12
26.3	10
26.32	20
26.34	6
26.36	16
26.38	12
26.4	20
26.42	12
26.44	12
26.46	14
26.48	22
26.5	12
26.52	14
26.54	18
26.56	18
26.58	14
26.6	18
26.62	14
26.64	12
26.66	10
26.68	12
26.7	14
26.72	18
26.74	14
26.76	8
26.78	16
26.8	12
26.82	8
26.84	14
26.86	22
26.88	22
26.9	12
26.92	28
26.94	20
26.96	12
26.98	12
27	16
27.02	10
27.04	12
27.06	26
27.08	16
27.1	18
27.12	16
27.14	20
27.16	20
27.18	18
27.2	16
27.22	12
27.24	28
27.26	24
27.28	18
27.3	24
27.32	20
27.34	24
27.36	20
27.38	36
27.4	40
27.42	30
27.44	40
27.46	26
27.48	28
27.5	26
27.52	14
27.54	30
27.56	30
27.58	32
27.6	26
27.62	44
27.64	56
27.66	54
27.68	52
27.7	56
27.72	46
27.74	78
27.76	78
27.78	82
27.8	94
27.82	128
27.84	132
27.86	186
27.88	218
27.9	254
27.92	368
27.94	530
27.96	596
27.98	826
28	910
28.02	1130
28.04	1204
28.06	1234
28.08	1192
28.1	1136
28.12	968
28.14	818
28.16	620
28.18	494
28.2	350
28.22	256
28.24	178
28.26	156
28.28	110
28.3	88
28.32	76
28.34	60
28.36	78
28.38	46
28.4	26
28.42	48
28.44	36
28.46	36
28.48	34
28.5	26
28.52	24
28.54	24
28.56	18
28.58	28
28.6	22
28.62	20
28.64	18
28.66	28
28.68	26
28.7	22
28.72	20
28.74	12
28.76	12
28.78	20
28.8	20
28.82	18
28.84	22
28.86	28
28.88	22
28.9	20
28.92	12
28.94	22
28.96	24
28.98	16
29	28
29.02	40
29.04	48
29.06	58
29.08	62
29.1	52
29.12	70
29.14	64
29.16	68
29.18	52
29.2	32
29.22	56
29.24	34
29.26	30
29.28	22
29.3	20
29.32	20
29.34	24
29.36	16
29.38	20
29.4	14
29.42	20
29.44	12
29.46	14
29.48	16
29.5	8
29.52	16
29.54	18
29.56	18
29.58	12
29.6	16
29.62	16
29.64	14
29.66	16
29.68	12
29.7	12
29.72	12
29.74	10
29.76	14
29.78	18
29.8	14
29.82	14
29.84	16
29.86	12
29.88	6
29.9	10
29.92	10
29.94	14
29.96	4
29.98	18
30	10
30.02	14
30.04	12
30.06	10
30.08	4
30.1	12
30.12	12
30.14	16
30.16	8
30.18	10
30.2	10
30.22	8
30.24	16
30.26	14
30.28	12
30.3	10
30.32	12
30.34	14
30.36	14
30.38	20
30.4	16
30.42	20
30.44	12
30.46	12
30.48	12
30.5	12
30.52	18
30.54	6
30.56	14
30.58	12
30.6	12
30.62	14
30.64	10
30.66	12
30.68	22
30.7	6
30.72	18
30.74	22
30.76	22
30.78	20
30.8	26
30.82	28
30.84	14
30.86	24
30.88	34
30.9	48
30.92	54
30.94	76
30.96	116
30.98	106
31	168
31.02	184
31.04	250
31.06	218
31.08	264
31.1	232
31.12	206
31.14	206
31.16	138
31.18	120
31.2	84
31.22	76
31.24	42
31.26	42
31.28	34
31.3	22
31.32	32
31.34	28
31.36	10
31.38	12
31.4	16
31.42	10
31.44	16
31.46	12
31.48	14
31.5	12
31.52	14
31.54	16
31.56	6
31.58	12
31.6	10
31.62	12
31.64	10
31.66	10
31.68	12
31.7	6
31.72	8
31.74	10
31.76	12
31.78	16
31.8	14
31.82	10
31.84	8
31.86	12
31.88	10
31.9	2
31.92	12
31.94	12
31.96	14
31.98	8
32	14
32.02	12
32.04	4
32.06	14
32.08	8
32.1	8
32.12	8
32.14	12
32.16	16
32.18	10
32.2	14
32.22	12
32.24	14
32.26	12
32.28	14
32.3	12
32.32	8
32.34	10
32.36	10
32.38	14
32.4	12
32.42	12
32.44	14
32.46	18
32.48	6
32.5	18
32.52	16
32.54	16
32.56	14
32.58	20
32.6	16
32.62	24
32.64	16
32.66	18
32.68	20
32.7	12
32.72	20
32.74	28
32.76	20
32.78	26
32.8	42
32.82	48
32.84	58
32.86	94
32.88	102
32.9	116
32.92	162
32.94	194
32.96	236
32.98	304
33	324
33.02	324
33.04	302
33.06	272
33.08	228
33.1	212
33.12	188
33.14	164
33.16	140
33.18	116
33.2	96
33.22	82
33.24	74
33.26	108
33.28	80
33.3	98
33.32	122
33.34	158
33.36	150
33.38	220
33.4	238
33.42	220
33.44	210
33.46	220
33.48	180
33.5	160
33.52	126
33.54	130
33.56	92
33.58	74
33.6	66
33.62	42
33.64	38
33.66	38
33.68	16
33.7	22
33.72	24
33.74	24
33.76	18
33.78	18
33.8	14
33.82	12
33.84	12
33.86	20
33.88	14
33.9	24
33.92	12
33.94	10
33.96	16
33.98	16
34	20
34.02	14
34.04	14
34.06	10
34.08	10
34.1	14
34.12	4
34.14	10
34.16	10
34.18	6
34.2	16
34.22	6
34.24	14
34.26	16
34.28	8
34.3	16
34.32	10
34.34	12
34.36	10
34.38	12
34.4	10
34.42	4
34.44	12
34.46	16
34.48	14
34.5	8
34.52	8
34.54	6
34.56	10
34.58	6
34.6	8
34.62	10
34.64	8
34.66	10
34.68	14
34.7	12
34.72	10
34.74	14
34.76	10
34.78	14
34.8	6
34.82	10
34.84	12
34.86	6
34.88	4
34.9	6
34.92	10
34.94	8
34.96	10
34.98	8
35	14
35.02	8
35.04	6
35.06	18
35.08	12
35.1	10
35.12	18
35.14	10
35.16	20
35.18	10
35.2	14
35.22	14
35.24	8
35.26	12
35.28	12
35.3	16
35.32	14
35.34	10
35.36	10
35.38	12
35.4	10
35.42	18
35.44	10
35.46	8
35.48	16
35.5	10
35.52	10
35.54	6
35.56	10
35.58	10
35.6	12
35.62	12
35.64	12
35.66	10
35.68	14
35.7	24
35.72	24
35.74	26
35.76	24
35.78	32
35.8	22
35.82	32
35.84	42
35.86	34
35.88	40
35.9	30
35.92	34
35.94	34
35.96	20
35.98	30
36	18
36.02	8
36.04	20
36.06	14
36.08	22
36.1	16
36.12	20
36.14	6
36.16	16
36.18	14
36.2	12
36.22	6
36.24	14
36.26	18
36.28	14
36.3	12
36.32	4
36.34	8
36.36	6
36.38	8
36.4	6
36.42	6
36.44	8
36.46	6
36.48	10
36.5	6
36.52	10
36.54	12
36.56	8
36.58	12
36.6	10
36.62	10
36.64	6
36.66	12
36.68	4
36.7	6
36.72	6
36.74	8
36.76	4
36.78	6
36.8	14
36.82	10
36.84	4
36.86	6
36.88	12
36.9	10
36.92	8
36.94	6
36.96	8
36.98	6
37	14
37.02	8
37.04	10
37.06	8
37.08	12
37.1	12
37.12	6
37.14	6
37.16	8
37.18	4
37.2	4
37.22	4
37.24	10
37.26	2
37.28	8
37.3	12
37.32	10
37.34	6
37.36	4
37.38	12
37.4	8
37.42	8
37.44	4
37.46	4
37.48	6
37.5	8
37.52	12
37.54	8
37.56	8
37.58	6
37.6	8
37.62	10
37.64	14
37.66	4
37.68	10
37.7	4
37.72	8
37.74	12
37.76	4
37.78	4
37.8	6
37.82	6
37.84	6
37.86	8
37.88	4
37.9	8
37.92	10
37.94	8
37.96	10
37.98	4
38	4
38.02	6
38.04	6
38.06	8
38.08	8
38.1	6
38.12	12
38.14	8
38.16	8
38.18	8
38.2	12
38.22	12
38.24	8
38.26	12
38.28	10
38.3	6
38.32	8
38.34	6
38.36	8
38.38	12
38.4	6
38.42	8
38.44	6
38.46	4
38.48	4
38.5	4
38.52	6
38.54	8
38.56	8
38.58	2
38.6	4
38.62	8
38.64	8
38.66	4
38.68	8
38.7	10
38.72	10
38.74	6
38.76	10
38.78	8
38.8	10
38.82	6
38.84	6
38.86	6
38.88	4
38.9	10
38.92	6
38.94	12
38.96	6
38.98	16
39	8
39.02	6
39.04	12
39.06	14
39.08	12
39.1	14
39.12	20
39.14	16
39.16	12
39.18	22
39.2	22
39.22	14
39.24	20
39.26	18
39.28	16
39.3	12
39.32	10
39.34	12
39.36	12
39.38	12
39.4	6
39.42	20
39.44	12
39.46	4
39.48	6
39.5	8
39.52	10
39.54	4
39.56	10
39.58	6
39.6	10
39.62	10
39.64	10
39.66	4
39.68	6
39.7	6
39.72	8
39.74	8
39.76	6
39.78	10
39.8	8
39.82	4
39.84	2
39.86	6
39.88	12
39.9	6
39.92	8
39.94	16
39.96	14
39.98	16
40	16
40.02	14
40.04	16
40.06	10
40.08	12
40.1	12
40.12	16
40.14	6
40.16	10
40.18	10
40.2	14
40.22	8
40.24	12
40.26	10
40.28	10
40.3	10
40.32	16
40.34	2
40.36	8
40.38	6
40.4	6
40.42	12
40.44	14
40.46	6
40.48	12
40.5	6
40.52	12
40.54	8
40.56	10
40.58	10
40.6	14
40.62	16
40.64	22
40.66	34
40.68	18
40.7	24
40.72	28
40.74	34
40.76	26
40.78	30
40.8	36
40.82	22
40.84	24
40.86	20
40.88	16
40.9	20
40.92	10
40.94	10
40.96	8
40.98	10
41	12
41.02	16
41.04	14
41.06	8
41.08	12
41.1	18
41.12	18
41.14	12
41.16	20
41.18	12
41.2	14
41.22	12
41.24	10
41.26	10
41.28	10
41.3	10
41.32	8
41.34	4
41.36	6
41.38	4
41.4	6
41.42	8
41.44	12
41.46	4
41.48	4
41.5	6
41.52	6
41.54	12
41.56	4
41.58	6
41.6	6
41.62	6
41.64	4
41.66	6
41.68	6
41.7	4
41.72	12
41.74	8
41.76	6
41.78	8
41.8	8
41.82	4
41.84	6
41.86	6
41.88	6
41.9	6
41.92	4
41.94	6
41.96	6
41.98	14
42	4
42.02	10
42.04	2
42.06	10
42.08	8
42.1	8
42.12	4
42.14	6
42.16	8
42.18	8
42.2	6
42.22	6
42.24	10
42.26	6
42.28	6
42.3	4
42.32	10
42.34	4
42.36	6
42.38	2
42.4	8
42.42	6
42.44	6
42.46	8
42.48	10
42.5	16
42.52	6
42.54	10
42.56	10
42.58	10
42.6	4
42.62	10
42.64	12
42.66	10
42.68	10
42.7	6
42.72	8
42.74	8
42.76	10
42.78	12
42.8	8
42.82	6
42.84	2
42.86	8
42.88	4
42.9	12
42.92	4
42.94	12
42.96	6
42.98	16
43	12
43.02	6
43.04	6
43.06	8
43.08	14
43.1	8
43.12	6
43.14	6
43.16	6
43.18	12
43.2	10
43.22	10
43.24	12
43.26	8
43.28	8
43.3	6
43.32	10
43.34	6
43.36	10
43.38	8
43.4	4
43.42	6
43.44	6
43.46	4
43.48	2
43.5	4
43.52	4
43.54	6
43.56	12
43.58	6
43.6	6
43.62	4
43.64	8
43.66	12
43.68	6
43.7	2
43.72	4
43.74	10
43.76	4
43.78	10
43.8	6
43.82	10
43.84	10
43.86	8
43.88	12
43.9	10
43.92	8
43.94	6
43.96	10
43.98	10
44	8
44.02	6
44.04	6
44.06	4
44.08	8
44.1	8
44.12	10
44.14	6
44.16	4
44.18	4
44.2	8
44.22	8
44.24	12
44.26	10
44.28	8
44.3	4
44.32	12
44.34	10
44.36	6
44.38	12
44.4	14
44.42	10
44.44	14
44.46	10
44.48	14
44.5	16
44.52	16
44.54	16
44.56	16
44.58	16
44.6	14
44.62	16
44.64	16
44.66	16
44.68	14
44.7	10
44.72	10
44.74	2
44.76	12
44.78	8
44.8	12
44.82	10
44.84	8
44.86	18
44.88	6
44.9	8
44.92	12
44.94	6
44.96	4
[truncated: 1,752 more rows]

## Sheet: 8% BiOI g-C3N4
2-Theta	Intensity
10	24
10.02	22
10.04	20
10.06	36
10.08	32
10.1	24
10.12	20
10.14	20
10.16	26
10.18	14
10.2	20
10.22	24
10.24	22
10.26	26
10.28	32
10.3	18
10.32	22
10.34	22
10.36	18
10.38	16
10.4	24
10.42	22
10.44	16
10.46	28
10.48	26
10.5	18
10.52	18
10.54	28
10.56	24
10.58	26
10.6	18
10.62	38
10.64	30
10.66	20
10.68	18
10.7	28
10.72	22
10.74	18
10.76	22
10.78	26
10.8	16
10.82	26
10.84	28
10.86	18
10.88	20
10.9	20
10.92	26
10.94	20
10.96	16
10.98	16
11	18
11.02	24
11.04	28
11.06	22
11.08	22
11.1	16
11.12	22
11.14	12
11.16	26
11.18	20
11.2	18
11.22	18
11.24	22
11.26	14
11.28	22
11.3	22
11.32	30
11.34	28
11.36	22
11.38	10
11.4	20
11.42	18
11.44	14
11.46	22
11.48	32
11.5	26
11.52	26
11.54	22
11.56	16
11.58	22
11.6	20
11.62	16
11.64	22
11.66	14
11.68	24
11.7	20
11.72	10
11.74	22
11.76	18
11.78	22
11.8	20
11.82	24
11.84	20
11.86	28
11.88	18
11.9	18
11.92	22
11.94	26
11.96	26
11.98	32
12	22
12.02	26
12.04	20
12.06	22
12.08	26
12.1	26
12.12	24
12.14	24
12.16	22
12.18	26
12.2	12
12.22	24
12.24	16
12.26	24
12.28	24
12.3	28
12.32	12
12.34	28
12.36	24
12.38	28
12.4	36
12.42	16
12.44	16
12.46	20
12.48	22
12.5	22
12.52	24
12.54	12
12.56	26
12.58	26
12.6	26
12.62	32
12.64	30
12.66	14
12.68	26
12.7	34
12.72	24
12.74	22
12.76	18
12.78	24
12.8	20
12.82	18
12.84	30
12.86	18
12.88	22
12.9	24
12.92	18
12.94	18
12.96	20
12.98	24
13	14
13.02	18
13.04	16
13.06	30
13.08	24
13.1	20
13.12	12
13.14	12
13.16	30
13.18	28
13.2	20
13.22	14
13.24	16
13.26	22
13.28	22
13.3	14
13.32	16
13.34	12
13.36	26
13.38	26
13.4	26
13.42	30
13.44	18
13.46	24
13.48	22
13.5	14
13.52	24
13.54	16
13.56	22
13.58	22
13.6	22
13.62	24
13.64	14
13.66	18
13.68	14
13.7	14
13.72	20
13.74	22
13.76	14
13.78	18
13.8	18
13.82	20
13.84	24
13.86	24
13.88	22
13.9	18
13.92	16
13.94	24
13.96	14
13.98	20
14	14
14.02	28
14.04	18
14.06	12
14.08	16
14.1	36
14.12	18
14.14	16
14.16	20
14.18	8
14.2	12
14.22	16
14.24	20
14.26	22
14.28	18
14.3	18
14.32	24
14.34	18
14.36	20
14.38	22
14.4	22
14.42	14
14.44	16
14.46	24
14.48	12
14.5	18
14.52	18
14.54	10
14.56	16
14.58	20
14.6	22
14.62	20
14.64	20
14.66	24
14.68	18
14.7	22
14.72	18
14.74	18
14.76	22
14.78	24
14.8	20
14.82	14
14.84	22
14.86	20
14.88	12
14.9	14
14.92	28
14.94	20
14.96	22
14.98	18
15	16
15.02	18
15.04	20
15.06	18
15.08	12
15.1	22
15.12	18
15.14	8
15.16	16
15.18	18
15.2	16
15.22	18
15.24	26
15.26	20
15.28	20
15.3	28
15.32	16
15.34	22
15.36	20
15.38	10
15.4	22
15.42	16
15.44	16
15.46	16
15.48	16
15.5	20
15.52	24
15.54	20
15.56	24
15.58	24
15.6	16
15.62	20
15.64	8
15.66	20
15.68	30
15.7	28
15.72	18
15.74	10
15.76	28
15.78	16
15.8	18
15.82	18
15.84	14
15.86	18
15.88	24
15.9	26
15.92	20
15.94	20
15.96	20
15.98	16
16	14
16.02	24
16.04	18
16.06	18
16.08	22
16.1	20
16.12	18
16.14	22
16.16	20
16.18	22
16.2	22
16.22	22
16.24	16
16.26	22
16.28	20
16.3	24
16.32	18
16.34	20
16.36	18
16.38	18
16.4	30
16.42	14
16.44	18
16.46	26
16.48	14
16.5	22
16.52	18
16.54	24
16.56	18
16.58	18
16.6	16
16.62	24
16.64	28
16.66	22
16.68	18
16.7	20
16.72	34
16.74	24
16.76	26
16.78	24
16.8	22
16.82	16
16.84	18
16.86	20
16.88	22
16.9	24
16.92	18
16.94	20
16.96	24
16.98	18
17	14
17.02	20
17.04	20
17.06	28
17.08	24
17.1	16
17.12	16
17.14	22
17.16	14
17.18	14
17.2	26
17.22	20
17.24	26
17.26	24
17.28	26
17.3	22
17.32	20
17.34	30
17.36	16
17.38	18
17.4	20
17.42	24
17.44	18
17.46	24
17.48	20
17.5	26
17.52	22
17.54	20
17.56	20
17.58	20
17.6	18
17.62	18
17.64	22
17.66	26
17.68	22
17.7	26
17.72	22
17.74	24
17.76	24
17.78	28
17.8	24
17.82	16
17.84	18
17.86	22
17.88	28
17.9	32
17.92	18
17.94	20
17.96	22
17.98	26
18	32
18.02	16
18.04	30
18.06	22
18.08	30
18.1	24
18.12	22
18.14	24
18.16	24
18.18	24
18.2	24
18.22	26
18.24	18
18.26	32
18.28	18
18.3	30
18.32	18
18.34	32
18.36	20
18.38	20
18.4	26
18.42	34
18.44	22
18.46	30
18.48	26
18.5	18
18.52	20
18.54	24
18.56	22
18.58	28
18.6	26
18.62	30
18.64	22
18.66	14
18.68	26
18.7	28
18.72	22
18.74	22
18.76	20
18.78	22
18.8	16
18.82	20
18.84	28
18.86	24
18.88	24
18.9	22
18.92	24
18.94	32
18.96	24
18.98	26
19	38
19.02	22
19.04	26
19.06	22
19.08	36
19.1	32
19.12	18
19.14	18
19.16	32
19.18	20
19.2	32
19.22	36
19.24	30
19.26	26
19.28	22
19.3	20
19.32	20
19.34	24
19.36	22
19.38	20
19.4	26
19.42	24
19.44	18
19.46	22
19.48	14
19.5	34
19.52	24
19.54	16
19.56	20
19.58	26
19.6	18
19.62	32
19.64	22
19.66	22
19.68	24
19.7	26
19.72	28
19.74	24
19.76	42
19.78	12
19.8	26
19.82	30
19.84	28
19.86	22
19.88	28
19.9	20
19.92	24
19.94	24
19.96	30
19.98	26
20	20
20.02	24
20.04	28
20.06	28
20.08	26
20.1	20
20.12	26
20.14	26
20.16	32
20.18	18
20.2	28
20.22	32
20.24	28
20.26	22
20.28	20
20.3	28
20.32	26
20.34	28
20.36	16
20.38	20
20.4	26
20.42	34
20.44	28
20.46	32
20.48	22
20.5	32
20.52	18
20.54	22
20.56	36
20.58	20
20.6	26
20.62	28
20.64	26
20.66	32
20.68	20
20.7	30
20.72	20
20.74	24
20.76	38
20.78	22
20.8	26
20.82	24
20.84	28
20.86	24
20.88	32
20.9	30
20.92	24
20.94	32
20.96	36
20.98	28
21	36
21.02	18
21.04	24
21.06	34
21.08	26
21.1	24
21.12	24
21.14	32
21.16	28
21.18	30
21.2	32
21.22	20
21.24	24
21.26	34
21.28	28
21.3	26
21.32	34
21.34	38
21.36	26
21.38	28
21.4	20
21.42	40
21.44	30
21.46	28
21.48	30
21.5	38
21.52	24
21.54	26
21.56	24
21.58	30
21.6	36
21.62	18
21.64	30
21.66	38
21.68	26
21.7	30
21.72	30
21.74	24
21.76	36
21.78	24
21.8	42
21.82	34
21.84	32
21.86	30
21.88	30
21.9	30
21.92	24
21.94	24
21.96	28
21.98	28
22	20
22.02	34
22.04	34
22.06	30
22.08	20
22.1	38
22.12	30
22.14	34
22.16	24
22.18	36
22.2	34
22.22	36
22.24	46
22.26	26
22.28	36
22.3	36
22.32	32
22.34	30
22.36	28
22.38	30
22.4	32
22.42	24
22.44	44
22.46	34
22.48	26
22.5	38
22.52	24
22.54	36
22.56	28
22.58	24
22.6	36
22.62	26
22.64	28
22.66	40
22.68	26
22.7	30
22.72	20
22.74	30
22.76	34
22.78	40
22.8	32
22.82	28
22.84	26
22.86	36
22.88	32
22.9	44
22.92	30
22.94	30
22.96	28
22.98	28
23	40
23.02	30
23.04	30
23.06	28
23.08	34
23.1	24
23.12	32
23.14	42
23.16	28
23.18	36
23.2	32
23.22	36
23.24	44
23.26	40
23.28	30
23.3	38
23.32	28
23.34	38
23.36	38
23.38	44
23.4	40
23.42	50
23.44	30
23.46	32
23.48	42
23.5	34
23.52	40
23.54	36
23.56	48
23.58	34
23.6	30
23.62	40
23.64	28
23.66	30
23.68	28
23.7	38
23.72	34
23.74	24
23.76	38
23.78	28
23.8	38
23.82	22
23.84	38
23.86	34
23.88	44
23.9	38
23.92	34
23.94	44
23.96	32
23.98	50
24	36
24.02	50
24.04	26
24.06	38
24.08	58
24.1	36
24.12	44
24.14	36
24.16	36
24.18	30
24.2	26
24.22	40
24.24	40
24.26	34
24.28	32
24.3	34
24.32	44
24.34	22
24.36	34
24.38	36
24.4	36
24.42	38
24.44	34
24.46	32
24.48	36
24.5	34
24.52	36
24.54	32
24.56	24
24.58	38
24.6	44
24.62	38
24.64	40
24.66	34
24.68	32
24.7	44
24.72	38
24.74	38
24.76	36
24.78	38
24.8	34
24.82	48
24.84	42
24.86	34
24.88	38
24.9	34
24.92	50
24.94	34
24.96	42
24.98	44
25	38
25.02	46
25.04	44
25.06	50
25.08	40
25.1	50
25.12	32
25.14	36
25.16	54
25.18	40
25.2	48
25.22	38
25.24	42
25.26	52
25.28	42
25.3	42
25.32	26
25.34	38
25.36	44
25.38	42
25.4	50
25.42	44
25.44	38
25.46	48
25.48	48
25.5	50
25.52	52
25.54	36
25.56	56
25.58	48
25.6	50
25.62	38
25.64	50
25.66	36
25.68	50
25.7	38
25.72	46
25.74	48
25.76	42
25.78	46
25.8	58
25.82	32
25.84	52
25.86	52
25.88	36
25.9	46
25.92	42
25.94	50
25.96	48
25.98	58
26	36
26.02	46
26.04	46
26.06	44
26.08	56
26.1	42
26.12	46
26.14	50
26.16	44
26.18	44
26.2	48
26.22	60
26.24	46
26.26	46
26.28	50
26.3	50
26.32	52
26.34	56
26.36	60
26.38	52
26.4	58
26.42	54
26.44	54
26.46	50
26.48	54
26.5	58
26.52	58
26.54	68
26.56	52
26.58	66
26.6	52
26.62	56
26.64	60
26.66	46
26.68	42
26.7	56
26.72	56
26.74	44
26.76	50
26.78	62
26.8	48
26.82	52
26.84	70
26.86	48
26.88	60
26.9	50
26.92	66
26.94	62
26.96	62
26.98	84
27	62
27.02	56
27.04	60
27.06	74
27.08	68
27.1	54
27.12	52
27.14	64
27.16	56
27.18	62
27.2	52
27.22	74
27.24	70
27.26	58
27.28	54
27.3	82
27.32	64
27.34	70
27.36	50
27.38	74
27.4	60
27.42	60
27.44	74
27.46	50
27.48	58
27.5	64
27.52	68
27.54	52
27.56	62
27.58	68
27.6	70
27.62	68
27.64	58
27.66	74
27.68	74
27.7	64
27.72	66
27.74	68
27.76	66
27.78	90
27.8	90
27.82	70
27.84	80
27.86	78
27.88	74
27.9	74
27.92	82
27.94	72
27.96	88
27.98	72
28	92
28.02	80
28.04	76
28.06	92
28.08	80
28.1	78
28.12	74
28.14	86
28.16	84
28.18	92
28.2	86
28.22	100
28.24	94
28.26	92
28.28	92
28.3	106
28.32	108
28.34	94
28.36	102
28.38	112
28.4	118
28.42	100
28.44	120
28.46	132
28.48	124
28.5	118
28.52	132
28.54	108
28.56	130
28.58	120
28.6	128
28.62	128
28.64	136
28.66	132
28.68	132
28.7	112
28.72	126
28.74	114
28.76	132
28.78	134
28.8	144
28.82	136
28.84	156
28.86	126
28.88	138
28.9	126
28.92	126
28.94	130
28.96	126
28.98	130
29	144
29.02	116
29.04	114
29.06	136
29.08	124
29.1	134
29.12	150
29.14	134
29.16	136
29.18	118
29.2	122
29.22	142
29.24	138
29.26	128
29.28	118
29.3	120
29.32	126
29.34	128
29.36	134
29.38	126
29.4	130
29.42	164
29.44	140
29.46	162
29.48	142
29.5	152
29.52	142
29.54	152
29.56	132
29.58	156
29.6	164
29.62	142
29.64	156
29.66	140
29.68	120
29.7	130
29.72	120
29.74	118
29.76	130
29.78	96
29.8	122
29.82	90
29.84	92
29.86	100
29.88	98
29.9	94
29.92	82
29.94	78
29.96	76
29.98	88
30	76
30.02	68
30.04	92
30.06	72
30.08	72
30.1	66
30.12	64
30.14	66
30.16	82
30.18	78
30.2	68
30.22	66
30.24	58
30.26	66
30.28	68
30.3	60
30.32	72
30.34	76
30.36	56
30.38	58
30.4	62
30.42	66
30.44	54
30.46	58
30.48	54
30.5	68
30.52	54
30.54	62
30.56	68
30.58	60
30.6	56
30.62	52
30.64	56
30.66	70
30.68	42
30.7	48
30.72	58
30.74	76
30.76	60
30.78	54
30.8	70
30.82	54
30.84	52
30.86	68
30.88	48
30.9	50
30.92	60
30.94	44
30.96	66
30.98	52
31	70
31.02	50
31.04	58
31.06	66
31.08	60
31.1	78
31.12	58
31.14	48
31.16	58
31.18	58
31.2	68
31.22	76
31.24	66
31.26	82
31.28	50
31.3	68
31.32	64
31.34	76
31.36	68
31.38	66
31.4	76
31.42	96
31.44	88
31.46	68
31.48	100
31.5	100
31.52	100
31.54	106
31.56	114
31.58	118
31.6	128
31.62	114
31.64	136
31.66	130
31.68	124
31.7	142
31.72	152
31.74	158
31.76	156
31.78	124
31.8	148
31.82	150
31.84	140
31.86	168
31.88	156
31.9	130
31.92	156
31.94	128
31.96	112
31.98	122
32	108
32.02	114
32.04	112
32.06	126
32.08	106
32.1	94
32.12	90
32.14	96
32.16	92
32.18	88
32.2	88
32.22	74
32.24	88
32.26	60
32.28	62
32.3	72
32.32	68
32.34	84
32.36	66
32.38	60
32.4	70
32.42	58
32.44	54
32.46	56
32.48	58
32.5	58
32.52	64
32.54	60
32.56	54
32.58	54
32.6	46
32.62	54
32.64	54
32.66	68
32.68	40
32.7	48
32.72	52
32.74	60
32.76	52
32.78	60
32.8	46
32.82	62
32.84	46
32.86	40
32.88	42
32.9	38
32.92	52
32.94	36
32.96	46
32.98	52
33	38
33.02	48
33.04	50
33.06	38
33.08	48
33.1	46
33.12	34
33.14	46
33.16	46
33.18	40
33.2	34
33.22	42
33.24	50
33.26	38
33.28	40
33.3	46
33.32	46
33.34	54
33.36	46
33.38	28
33.4	38
33.42	36
33.44	28
33.46	34
33.48	38
33.5	28
33.52	34
33.54	40
33.56	26
33.58	40
33.6	42
33.62	44
33.64	36
33.66	38
33.68	36
33.7	38
33.72	44
33.74	38
33.76	46
33.78	32
33.8	34
33.82	32
33.84	36
33.86	36
33.88	28
33.9	34
33.92	30
33.94	40
33.96	40
33.98	36
34	40
34.02	30
34.04	38
34.06	28
34.08	32
34.1	44
34.12	32
34.14	32
34.16	50
34.18	36
34.2	46
34.22	34
34.24	24
34.26	34
34.28	32
34.3	32
34.32	32
34.34	30
34.36	42
34.38	32
34.4	44
34.42	28
34.44	32
34.46	30
34.48	32
34.5	24
34.52	36
34.54	34
34.56	38
34.58	26
34.6	30
34.62	40
34.64	26
34.66	28
34.68	36
34.7	28
34.72	36
34.74	36
34.76	24
34.78	30
34.8	42
34.82	30
34.84	38
34.86	34
34.88	28
34.9	38
34.92	26
34.94	34
34.96	24
34.98	24
35	30
35.02	26
35.04	30
35.06	28
35.08	36
35.1	28
35.12	28
35.14	26
35.16	44
35.18	36
35.2	36
35.22	26
35.24	20
35.26	42
35.28	26
35.3	30
35.32	30
35.34	22
35.36	24
35.38	34
35.4	22
35.42	36
35.44	30
35.46	36
35.48	30
35.5	18
35.52	28
35.54	30
35.56	28
35.58	28
35.6	34
35.62	32
35.64	18
35.66	22
35.68	30
35.7	30
35.72	34
35.74	28
35.76	26
35.78	34
35.8	24
35.82	24
35.84	30
35.86	20
35.88	34
35.9	32
35.92	28
35.94	30
35.96	18
35.98	28
36	24
36.02	24
36.04	26
36.06	34
36.08	30
36.1	26
36.12	34
36.14	34
36.16	28
36.18	22
36.2	30
36.22	28
36.24	36
36.26	16
36.28	30
36.3	28
36.32	36
36.34	24
36.36	28
36.38	40
36.4	28
36.42	22
36.44	30
36.46	28
36.48	38
36.5	30
36.52	28
36.54	30
36.56	34
36.58	28
36.6	24
36.62	20
36.64	22
36.66	36
36.68	30
36.7	20
36.72	34
36.74	26
36.76	30
36.78	24
36.8	20
36.82	22
36.84	16
36.86	30
36.88	32
36.9	20
36.92	30
36.94	24
36.96	18
36.98	28
37	20
37.02	18
37.04	24
37.06	28
37.08	18
37.1	24
37.12	16
37.14	22
37.16	24
37.18	22
37.2	26
37.22	34
37.24	30
37.26	32
37.28	34
37.3	32
37.32	20
37.34	22
37.36	26
37.38	24
37.4	22
37.42	16
37.44	28
37.46	28
37.48	24
37.5	28
37.52	22
37.54	30
37.56	26
37.58	30
37.6	36
37.62	22
37.64	18
37.66	28
37.68	22
37.7	14
37.72	24
37.74	14
37.76	20
37.78	32
37.8	30
37.82	20
37.84	14
37.86	32
37.88	18
37.9	30
37.92	30
37.94	26
37.96	24
37.98	30
38	16
38.02	24
38.04	24
38.06	18
38.08	24
38.1	22
38.12	22
38.14	24
38.16	20
38.18	24
38.2	28
38.22	24
38.24	38
38.26	16
38.28	26
38.3	22
38.32	24
38.34	30
38.36	28
38.38	26
38.4	32
38.42	22
38.44	22
38.46	24
38.48	26
38.5	28
38.52	34
38.54	28
38.56	18
38.58	34
38.6	20
38.62	26
38.64	26
38.66	32
38.68	24
38.7	26
38.72	22
38.74	20
38.76	28
38.78	22
38.8	26
38.82	18
38.84	32
38.86	26
38.88	34
38.9	18
38.92	24
38.94	12
38.96	28
38.98	14
39	22
39.02	22
39.04	26
39.06	26
39.08	18
39.1	34
39.12	18
39.14	20
39.16	16
39.18	26
39.2	24
39.22	24
39.24	22
39.26	26
39.28	20
39.3	24
39.32	20
39.34	22
39.36	20
39.38	22
39.4	20
39.42	22
39.44	18
39.46	26
39.48	18
39.5	20
39.52	20
39.54	22
39.56	12
39.58	30
39.6	18
39.62	22
39.64	18
39.66	14
39.68	18
39.7	20
39.72	14
39.74	18
39.76	20
39.78	20
39.8	24
39.82	16
39.84	24
39.86	22
39.88	22
39.9	30
39.92	12
39.94	20
39.96	16
39.98	26
40	24
40.02	26
40.04	26
40.06	20
40.08	20
40.1	20
40.12	8
40.14	20
40.16	24
40.18	14
40.2	24
40.22	10
40.24	14
40.26	20
40.28	22
40.3	14
40.32	18
40.34	18
40.36	16
40.38	16
40.4	22
40.42	12
40.44	20
40.46	20
40.48	12
40.5	14
40.52	26
40.54	22
40.56	22
40.58	16
40.6	16
40.62	24
40.64	20
40.66	22
40.68	22
40.7	16
40.72	18
40.74	18
40.76	22
40.78	24
40.8	22
40.82	22
40.84	18
40.86	14
40.88	16
40.9	20
40.92	14
40.94	30
40.96	14
40.98	16
41	32
41.02	18
41.04	18
41.06	16
41.08	22
41.1	22
41.12	32
41.14	24
41.16	20
41.18	22
41.2	20
41.22	26
41.24	8
41.26	18
41.28	24
41.3	20
41.32	24
41.34	24
41.36	22
41.38	34
41.4	26
41.42	28
41.44	28
41.46	24
41.48	28
41.5	16
41.52	20
41.54	24
41.56	28
41.58	20
41.6	14
41.62	22
41.64	18
41.66	18
41.68	20
41.7	18
41.72	24
41.74	16
41.76	26
41.78	32
41.8	14
41.82	26
41.84	20
41.86	34
41.88	22
41.9	26
41.92	20
41.94	22
41.96	20
41.98	22
42	18
42.02	26
42.04	24
42.06	16
42.08	20
42.1	22
42.12	18
42.14	24
42.16	22
42.18	20
42.2	18
42.22	30
42.24	18
42.26	26
42.28	20
42.3	22
42.32	24
42.34	22
42.36	30
42.38	24
42.4	24
42.42	30
42.44	18
42.46	16
42.48	22
42.5	22
42.52	28
42.54	28
42.56	22
42.58	26
42.6	18
42.62	24
42.64	26
42.66	26
42.68	30
42.7	24
42.72	22
42.74	24
42.76	18
42.78	24
42.8	34
42.82	20
42.84	20
42.86	24
42.88	22
42.9	28
42.92	26
42.94	22
42.96	18
42.98	18
43	18
43.02	30
43.04	24
43.06	22
43.08	24
43.1	22
43.12	22
43.14	20
43.16	20
43.18	36
43.2	24
43.22	26
43.24	30
43.26	14
43.28	20
43.3	28
43.32	16
43.34	22
43.36	20
43.38	26
43.4	20
43.42	14
43.44	30
43.46	22
43.48	20
43.5	32
43.52	24
43.54	22
43.56	30
43.58	22
43.6	14
43.62	30
43.64	22
43.66	22
43.68	22
43.7	24
43.72	22
43.74	22
43.76	20
43.78	32
43.8	18
43.82	26
43.84	24
43.86	28
43.88	22
43.9	30
43.92	32
43.94	20
43.96	32
43.98	20
44	16
44.02	22
44.04	24
44.06	18
44.08	30
44.1	20
44.12	38
44.14	16
44.16	18
44.18	16
44.2	22
44.22	28
44.24	24
44.26	26
44.28	34
44.3	34
44.32	14
44.34	26
44.36	32
44.38	18
44.4	24
44.42	26
44.44	30
44.46	30
44.48	26
44.5	24
44.52	26
44.54	26
44.56	22
44.58	24
44.6	22
44.62	26
44.64	34
44.66	26
44.68	26
44.7	24
44.72	34
44.74	22
44.76	42
44.78	34
44.8	38
44.82	38
44.84	30
44.86	32
44.88	32
44.9	38
44.92	26
44.94	28
44.96	32
44.98	28
45	30
45.02	42
45.04	46
45.06	36
45.08	42
45.1	30
45.12	38
45.14	44
45.16	52
45.18	48
45.2	32
45.22	28
45.24	40
45.26	30
45.28	48
45.3	36
45.32	52
45.34	36
45.36	44
45.38	50
45.4	46
45.42	52
45.44	50
45.46	46
45.48	52
45.5	50
45.52	46
45.54	50
45.56	42
45.58	56
45.6	56
45.62	52
45.64	52
45.66	54
45.68	48
45.7	48
45.72	46
45.74	46
45.76	52
45.78	42
45.8	60
45.82	56
45.84	40
45.86	42
45.88	42
45.9	54
45.92	44
45.94	48
45.96	42
45.98	46
46	42
46.02	26
46.04	56
46.06	46
46.08	54
46.1	42
46.12	50
46.14	32
46.16	36
46.18	36
46.2	32
46.22	40
46.24	34
46.26	32
46.28	32
46.3	30
46.32	24
46.34	38
46.36	32
46.38	36
46.4	26
46.42	24
46.44	30
46.46	46
46.48	30
46.5	18
46.52	40
46.54	28
46.56	20
46.58	32
46.6	26
46.62	36
46.64	38
46.66	26
46.68	24
46.7	28
46.72	30
46.74	36
46.76	38
46.78	30
46.8	22
46.82	32
46.84	24
46.86	28
46.88	16
46.9	24
46.92	20
46.94	30
46.96	22
46.98	24
47	22
47.02	28
47.04	30
47.06	28
47.08	28
47.1	28
47.12	26
47.14	18
47.16	32
47.18	18
47.2	20
47.22	32
47.24	26
47.26	20
47.28	32
47.3	20
47.32	34
47.34	18
47.36	24
47.38	26
47.4	16
47.42	28
47.44	34
47.46	18
47.48	24
47.5	26
47.52	24
47.54	24
47.56	24
47.58	26
47.6	24
47.62	30
47.64	26
47.66	24
47.68	18
47.7	20
47.72	22
47.74	30
47.76	34
47.78	20
47.8	26
47.82	26
47.84	26
47.86	20
47.88	26
47.9	22
47.92	24
47.94	28
47.96	24
47.98	32
48	30
48.02	22
48.04	20
48.06	26
48.08	20
48.1	22
48.12	18
48.14	28
48.16	24
48.18	22
48.2	32
48.22	18
48.24	26
48.26	24
48.28	20
48.3	26
48.32	30
48.34	26
48.36	24
48.38	34
48.4	28
48.42	30
48.44	26
48.46	20
48.48	20
48.5	30
48.52	28
48.54	28
48.56	36
48.58	22
48.6	28
48.62	28
48.64	30
48.66	16
48.68	20
48.7	30
48.72	26
48.74	34
48.76	34
48.78	28
48.8	20
48.82	42
48.84	32
48.86	28
48.88	26
48.9	26
48.92	26
48.94	28
48.96	24
48.98	30
49	30
49.02	24
49.04	26
49.06	38
49.08	20
49.1	30
49.12	26
49.14	30
49.16	32
49.18	32
49.2	34
49.22	26
49.24	24
49.26	30
49.28	28
49.3	28
49.32	30
49.34	34
49.36	26
49.38	30
49.4	38
49.42	28
49.44	34
49.46	30
49.48	26
49.5	30
49.52	24
49.54	26
49.56	34
49.58	26
49.6	36
49.62	22
49.64	26
49.66	32
49.68	32
49.7	22
49.72	34
49.74	18
49.76	30
49.78	26
49.8	36
49.82	22
49.84	36
49.86	30
49.88	14
49.9	20
49.92	26
49.94	22
49.96	28
[truncated: 1,502 more rows]

## Sheet: 8% Bi5O7I g-C3N4
2-Theta	Intensity
10	12
10.02	24
10.04	22
10.06	26
10.08	14
10.1	14
10.12	18
10.14	20
10.16	10
10.18	18
10.2	16
10.22	18
10.24	16
10.26	20
10.28	20
10.3	14
10.32	16
10.34	18
10.36	18
10.38	30
10.4	12
10.42	14
10.44	18
10.46	12
10.48	20
10.5	24
10.52	20
10.54	18
10.56	20
10.58	22
10.6	20
10.62	18
10.64	32
10.66	28
10.68	24
10.7	30
10.72	32
10.74	48
10.76	40
10.78	36
10.8	42
10.82	54
10.84	48
10.86	62
10.88	60
10.9	48
10.92	32
10.94	38
10.96	22
10.98	26
11	24
11.02	20
11.04	20
11.06	20
11.08	22
11.1	20
11.12	26
11.14	18
11.16	12
11.18	14
11.2	6
11.22	16
11.24	12
11.26	24
11.28	18
11.3	14
11.32	10
11.34	14
11.36	14
11.38	14
11.4	8
11.42	18
11.44	20
11.46	26
11.48	24
11.5	16
11.52	14
11.54	18
11.56	14
11.58	10
11.6	14
11.62	12
11.64	12
11.66	16
11.68	10
11.7	14
11.72	16
11.74	12
11.76	18
11.78	16
11.8	16
11.82	20
11.84	18
11.86	14
11.88	14
11.9	18
11.92	16
11.94	22
11.96	22
11.98	14
12	20
12.02	16
12.04	14
12.06	16
12.08	18
12.1	14
12.12	16
12.14	18
12.16	10
12.18	14
12.2	12
12.22	12
12.24	16
12.26	12
12.28	10
12.3	12
12.32	6
12.34	14
12.36	18
12.38	22
12.4	16
12.42	16
12.44	16
12.46	10
12.48	20
12.5	12
12.52	8
12.54	20
12.56	8
12.58	16
12.6	18
12.62	22
12.64	18
12.66	8
12.68	12
12.7	26
12.72	16
12.74	16
12.76	20
12.78	14
12.8	14
12.82	18
12.84	18
12.86	18
12.88	20
12.9	20
12.92	14
12.94	14
12.96	16
12.98	16
13	14
13.02	20
13.04	16
13.06	18
13.08	22
13.1	16
13.12	28
13.14	22
13.16	26
13.18	22
13.2	24
13.22	18
13.24	40
13.26	44
13.28	38
13.3	38
13.32	48
13.34	34
13.36	30
13.38	28
13.4	22
13.42	16
13.44	16
13.46	18
13.48	12
13.5	14
13.52	20
13.54	16
13.56	12
13.58	22
13.6	14
13.62	14
13.64	12
13.66	22
13.68	14
13.7	16
13.72	18
13.74	10
13.76	12
13.78	16
13.8	14
13.82	20
13.84	22
13.86	18
13.88	22
13.9	10
13.92	22
13.94	16
13.96	22
13.98	14
14	10
14.02	14
14.04	10
14.06	22
14.08	14
14.1	10
14.12	16
14.14	20
14.16	20
14.18	18
14.2	12
14.22	14
14.24	12
14.26	12
14.28	12
14.3	20
14.32	12
14.34	14
14.36	6
14.38	16
14.4	10
14.42	24
14.44	12
14.46	16
14.48	14
14.5	18
14.52	16
14.54	14
14.56	18
14.58	16
14.6	8
14.62	16
14.64	10
14.66	18
14.68	12
14.7	20
14.72	12
14.74	10
14.76	24
14.78	22
14.8	12
14.82	8
14.84	12
14.86	8
14.88	12
14.9	10
14.92	20
14.94	18
14.96	14
14.98	12
15	14
15.02	20
15.04	12
15.06	16
15.08	20
15.1	18
15.12	18
15.14	6
15.16	18
15.18	20
15.2	20
15.22	22
15.24	20
15.26	14
15.28	16
15.3	10
15.32	20
15.34	18
15.36	18
15.38	18
15.4	22
15.42	12
15.44	14
15.46	16
15.48	16
15.5	28
15.52	14
15.54	14
15.56	18
15.58	16
15.6	12
15.62	12
15.64	18
15.66	16
15.68	18
15.7	16
15.72	20
15.74	20
15.76	18
15.78	16
15.8	18
15.82	20
15.84	12
15.86	10
15.88	16
15.9	8
15.92	22
15.94	16
15.96	12
15.98	16
16	18
16.02	22
16.04	16
16.06	20
16.08	10
16.1	16
16.12	4
16.14	20
16.16	18
16.18	10
16.2	18
16.22	12
16.24	14
16.26	18
16.28	18
16.3	18
16.32	22
16.34	16
16.36	18
16.38	18
16.4	16
16.42	16
16.44	16
16.46	16
16.48	16
16.5	14
16.52	6
16.54	16
16.56	16
16.58	18
16.6	26
16.62	12
16.64	14
16.66	18
16.68	16
16.7	18
16.72	18
16.74	12
16.76	16
16.78	14
16.8	18
16.82	16
16.84	20
16.86	22
16.88	16
16.9	14
16.92	8
16.94	20
16.96	22
16.98	12
17	22
17.02	18
17.04	18
17.06	18
17.08	12
17.1	22
17.12	14
17.14	12
17.16	8
17.18	16
17.2	14
17.22	14
17.24	18
17.26	10
17.28	14
17.3	22
17.32	22
17.34	18
17.36	14
17.38	12
17.4	20
17.42	14
17.44	16
17.46	16
17.48	20
17.5	10
17.52	12
17.54	26
17.56	24
17.58	24
17.6	14
17.62	14
17.64	16
17.66	24
17.68	18
17.7	24
17.72	22
17.74	20
17.76	16
17.78	12
17.8	14
17.82	24
17.84	14
17.86	12
17.88	18
17.9	18
17.92	20
17.94	18
17.96	20
17.98	20
18	16
18.02	16
18.04	16
18.06	16
18.08	14
18.1	16
18.12	16
18.14	14
18.16	22
18.18	12
18.2	14
18.22	20
18.24	16
18.26	16
18.28	14
18.3	18
18.32	8
18.34	16
18.36	14
18.38	18
18.4	12
18.42	14
18.44	28
18.46	12
18.48	10
18.5	18
18.52	20
18.54	16
18.56	22
18.58	12
18.6	14
18.62	18
18.64	24
18.66	4
18.68	16
18.7	16
18.72	14
18.74	20
18.76	20
18.78	28
18.8	14
18.82	20
18.84	18
18.86	24
18.88	16
18.9	20
18.92	26
18.94	28
18.96	26
18.98	22
19	18
19.02	26
19.04	16
19.06	22
19.08	18
19.1	12
19.12	14
19.14	20
19.16	20
19.18	22
19.2	22
19.22	22
19.24	16
19.26	26
19.28	24
19.3	16
19.32	18
19.34	26
19.36	18
19.38	22
19.4	16
19.42	10
19.44	18
19.46	16
19.48	18
19.5	22
19.52	12
19.54	20
19.56	20
19.58	22
19.6	16
19.62	20
19.64	18
19.66	20
19.68	24
19.7	18
19.72	24
19.74	20
19.76	20
19.78	32
19.8	20
19.82	18
19.84	14
19.86	22
19.88	24
19.9	18
19.92	26
19.94	20
19.96	22
19.98	26
20	28
20.02	22
20.04	20
20.06	34
20.08	30
20.1	24
20.12	24
20.14	34
20.16	28
20.18	30
20.2	18
20.22	28
20.24	42
20.26	26
20.28	22
20.3	28
20.32	36
20.34	26
20.36	20
20.38	26
20.4	20
20.42	20
20.44	22
20.46	20
20.48	16
20.5	28
20.52	20
20.54	20
20.56	24
20.58	20
20.6	20
20.62	26
20.64	22
20.66	26
20.68	16
20.7	20
20.72	22
20.74	24
20.76	18
20.78	28
20.8	16
20.82	24
20.84	14
20.86	26
20.88	16
20.9	18
20.92	22
20.94	20
20.96	26
20.98	22
21	42
21.02	16
21.04	26
21.06	20
21.08	26
21.1	24
21.12	18
21.14	30
21.16	20
21.18	22
21.2	24
21.22	18
21.24	20
21.26	16
21.28	30
21.3	24
21.32	28
21.34	24
21.36	10
21.38	20
21.4	26
21.42	16
21.44	12
21.46	28
21.48	18
21.5	12
21.52	18
21.54	18
21.56	20
21.58	32
21.6	18
21.62	22
21.64	18
21.66	22
21.68	26
21.7	18
21.72	30
21.74	28
21.76	18
21.78	24
21.8	28
21.82	32
21.84	24
21.86	24
21.88	24
21.9	16
21.92	26
21.94	24
21.96	24
21.98	26
22	20
22.02	12
22.04	26
22.06	20
22.08	16
22.1	22
22.12	24
22.14	20
22.16	18
22.18	24
22.2	12
22.22	24
22.24	26
22.26	20
22.28	22
22.3	20
22.32	22
22.34	22
22.36	14
22.38	22
22.4	20
22.42	16
22.44	16
22.46	20
22.48	18
22.5	22
22.52	16
22.54	18
22.56	20
22.58	26
22.6	26
22.62	28
22.64	16
22.66	24
22.68	22
22.7	26
22.72	18
22.74	24
22.76	18
22.78	14
22.8	32
22.82	24
22.84	26
22.86	22
22.88	20
22.9	22
22.92	26
22.94	20
22.96	22
22.98	28
23	30
23.02	14
23.04	34
23.06	32
23.08	28
23.1	38
23.12	38
23.14	44
23.16	50
23.18	50
23.2	44
23.22	46
23.24	32
23.26	38
23.28	30
23.3	42
23.32	36
23.34	30
23.36	32
23.38	28
23.4	22
23.42	32
23.44	26
23.46	28
23.48	34
23.5	32
23.52	28
23.54	32
23.56	24
23.58	20
23.6	32
23.62	22
23.64	24
23.66	26
23.68	22
23.7	34
23.72	24
23.74	22
23.76	22
23.78	28
23.8	36
23.82	30
23.84	32
23.86	22
23.88	22
23.9	30
23.92	24
23.94	32
23.96	26
23.98	22
24	24
24.02	28
24.04	30
24.06	26
24.08	24
24.1	20
24.12	24
24.14	28
24.16	24
24.18	20
24.2	22
24.22	32
24.24	34
24.26	22
24.28	16
24.3	26
24.32	32
24.34	18
24.36	30
24.38	22
24.4	16
24.42	20
24.44	22
24.46	24
24.48	28
24.5	30
24.52	22
24.54	24
24.56	22
24.58	32
24.6	30
24.62	20
24.64	28
24.66	26
24.68	22
24.7	32
24.72	30
24.74	26
24.76	24
24.78	22
24.8	22
24.82	26
24.84	30
24.86	26
24.88	28
24.9	36
24.92	24
24.94	28
24.96	28
24.98	22
25	18
25.02	26
25.04	28
25.06	28
25.08	34
25.1	26
25.12	32
25.14	28
25.16	30
25.18	26
25.2	30
25.22	20
25.24	26
25.26	30
25.28	30
25.3	28
25.32	26
25.34	20
25.36	32
25.38	28
25.4	26
25.42	22
25.44	24
25.46	40
25.48	32
25.5	26
25.52	26
25.54	30
25.56	22
25.58	32
25.6	34
25.62	18
25.64	24
25.66	30
25.68	30
25.7	26
25.72	30
25.74	20
25.76	20
25.78	22
25.8	26
25.82	20
25.84	34
25.86	28
25.88	24
25.9	18
25.92	20
25.94	34
25.96	16
25.98	22
26	28
26.02	18
26.04	16
26.06	24
26.08	28
26.1	22
26.12	28
26.14	28
26.16	24
26.18	18
26.2	20
26.22	22
26.24	20
26.26	30
26.28	30
26.3	16
26.32	28
26.34	20
26.36	22
26.38	18
26.4	22
26.42	18
26.44	20
26.46	30
26.48	16
26.5	24
26.52	24
26.54	34
26.56	28
26.58	30
26.6	38
26.62	26
26.64	20
26.66	36
26.68	16
26.7	32
26.72	28
26.74	18
26.76	24
26.78	16
26.8	20
26.82	20
26.84	26
26.86	30
26.88	24
26.9	28
26.92	30
26.94	30
26.96	40
26.98	26
27	28
27.02	28
27.04	22
27.06	24
27.08	30
27.1	22
27.12	28
27.14	26
27.16	26
27.18	30
27.2	30
27.22	24
27.24	28
27.26	30
27.28	28
27.3	24
27.32	28
27.34	30
27.36	22
27.38	28
27.4	26
27.42	30
27.44	30
27.46	38
27.48	36
27.5	30
27.52	30
27.54	40
27.56	34
27.58	28
27.6	42
27.62	50
27.64	60
27.66	52
27.68	48
27.7	58
27.72	64
27.74	88
27.76	76
27.78	72
27.8	112
27.82	124
27.84	188
27.86	190
27.88	242
27.9	268
27.92	340
27.94	384
27.96	560
27.98	638
28	812
28.02	938
28.04	958
28.06	1012
28.08	1004
28.1	988
28.12	826
28.14	680
28.16	602
28.18	456
28.2	332
28.22	238
28.24	224
28.26	156
28.28	124
28.3	118
28.32	90
28.34	76
28.36	72
28.38	82
28.4	62
28.42	64
28.44	54
28.46	60
28.48	28
28.5	54
28.52	46
28.54	38
28.56	40
28.58	40
28.6	38
28.62	38
28.64	36
28.66	32
28.68	40
28.7	30
28.72	26
28.74	44
28.76	44
28.78	50
28.8	46
28.82	42
28.84	40
28.86	40
28.88	42
28.9	48
28.92	30
28.94	32
28.96	34
28.98	28
29	42
29.02	42
29.04	40
29.06	50
29.08	60
29.1	58
29.12	68
29.14	68
29.16	62
29.18	46
29.2	58
29.22	38
29.24	56
29.26	34
29.28	32
29.3	30
29.32	28
29.34	34
29.36	28
29.38	30
29.4	30
29.42	36
29.44	30
29.46	42
29.48	34
29.5	32
29.52	30
29.54	34
29.56	38
29.58	34
29.6	40
29.62	34
29.64	24
29.66	36
29.68	32
29.7	22
29.72	40
29.74	28
29.76	24
29.78	22
29.8	30
29.82	36
29.84	24
29.86	34
29.88	16
29.9	34
29.92	32
29.94	34
29.96	26
29.98	42
30	28
30.02	28
30.04	28
30.06	26
30.08	34
30.1	28
30.12	20
30.14	28
30.16	28
30.18	40
30.2	28
30.22	30
30.24	30
30.26	32
30.28	28
30.3	32
30.32	36
30.34	38
30.36	20
30.38	32
30.4	36
30.42	26
30.44	28
30.46	38
30.48	30
30.5	28
30.52	26
30.54	34
30.56	36
30.58	28
30.6	30
30.62	26
30.64	28
30.66	32
30.68	30
30.7	32
30.72	38
30.74	26
30.76	32
30.78	32
30.8	28
30.82	36
30.84	40
30.86	44
30.88	54
30.9	66
30.92	46
30.94	66
30.96	80
30.98	114
31	154
31.02	180
31.04	158
31.06	214
31.08	244
31.1	230
31.12	216
31.14	182
31.16	142
31.18	128
31.2	130
31.22	112
31.24	78
31.26	68
31.28	42
31.3	54
31.32	44
31.34	30
31.36	42
31.38	40
31.4	46
31.42	32
31.44	26
31.46	38
31.48	26
31.5	18
31.52	28
31.54	22
31.56	26
31.58	20
31.6	34
31.62	32
31.64	26
31.66	18
31.68	24
31.7	26
31.72	28
31.74	26
31.76	26
31.78	22
31.8	14
31.82	16
31.84	28
31.86	18
31.88	32
31.9	22
31.92	16
31.94	30
31.96	18
31.98	18
32	22
32.02	30
32.04	30
32.06	20
32.08	20
32.1	18
32.12	30
32.14	16
32.16	24
32.18	24
32.2	24
32.22	20
32.24	24
32.26	32
32.28	30
32.3	28
32.32	32
32.34	20
32.36	22
32.38	32
32.4	26
32.42	24
32.44	26
32.46	24
32.48	28
32.5	22
32.52	30
32.54	28
32.56	28
32.58	22
32.6	34
32.62	30
32.64	28
32.66	28
32.68	30
32.7	24
32.72	40
32.74	30
32.76	60
32.78	48
32.8	56
32.82	50
32.84	58
32.86	62
32.88	86
32.9	102
32.92	142
32.94	184
32.96	200
32.98	232
33	262
33.02	252
33.04	242
33.06	230
33.08	208
33.1	166
33.12	176
33.14	144
33.16	118
33.18	124
33.2	96
33.22	76
33.24	94
33.26	92
33.28	82
33.3	100
33.32	122
33.34	148
33.36	146
33.38	154
33.4	184
33.42	202
33.44	168
33.46	184
33.48	128
33.5	124
33.52	108
33.54	100
33.56	78
33.58	60
33.6	60
33.62	44
33.64	50
33.66	30
33.68	34
33.7	28
33.72	26
33.74	22
33.76	24
33.78	18
33.8	28
33.82	18
33.84	24
33.86	20
33.88	28
33.9	24
33.92	28
33.94	40
33.96	20
33.98	30
34	28
34.02	22
34.04	22
34.06	32
34.08	24
34.1	24
34.12	20
34.14	24
34.16	28
34.18	32
34.2	28
34.22	18
34.24	24
34.26	24
34.28	24
34.3	22
34.32	22
34.34	24
34.36	26
34.38	24
34.4	22
34.42	20
34.44	18
34.46	22
34.48	20
34.5	22
34.52	28
34.54	22
34.56	22
34.58	20
34.6	20
34.62	22
34.64	32
34.66	22
34.68	14
34.7	18
34.72	20
34.74	20
34.76	22
34.78	12
34.8	18
34.82	18
34.84	12
34.86	18
34.88	8
34.9	10
34.92	20
34.94	28
34.96	16
34.98	16
35	18
35.02	26
35.04	26
35.06	16
35.08	20
35.1	18
35.12	20
35.14	22
35.16	24
35.18	22
35.2	22
35.22	12
35.24	20
35.26	12
35.28	12
35.3	18
35.32	18
35.34	22
35.36	16
35.38	22
35.4	22
35.42	10
35.44	18
35.46	20
35.48	20
35.5	16
35.52	20
35.54	12
35.56	22
35.58	20
35.6	24
35.62	18
35.64	18
35.66	16
35.68	28
35.7	18
35.72	14
35.74	24
35.76	22
35.78	40
35.8	36
35.82	46
35.84	36
35.86	34
35.88	38
35.9	42
35.92	40
35.94	30
35.96	30
35.98	28
36	28
36.02	22
36.04	24
36.06	26
36.08	18
36.1	30
36.12	22
36.14	22
36.16	18
36.18	30
36.2	20
36.22	22
36.24	18
36.26	14
36.28	12
36.3	18
36.32	12
36.34	18
36.36	24
36.38	18
36.4	10
36.42	22
36.44	16
36.46	12
36.48	20
36.5	16
36.52	18
36.54	16
36.56	12
36.58	18
36.6	20
36.62	12
36.64	12
36.66	16
36.68	14
36.7	10
36.72	10
36.74	20
36.76	10
36.78	20
36.8	18
36.82	18
36.84	18
36.86	12
36.88	14
36.9	14
36.92	14
36.94	26
36.96	14
36.98	24
37	20
37.02	16
37.04	20
37.06	10
37.08	16
37.1	16
37.12	18
37.14	18
37.16	16
37.18	10
37.2	16
37.22	14
37.24	14
37.26	16
37.28	18
37.3	8
37.32	14
37.34	24
37.36	14
37.38	12
37.4	8
37.42	18
37.44	16
37.46	12
37.48	14
37.5	14
37.52	18
37.54	12
37.56	18
37.58	12
37.6	20
37.62	12
37.64	10
37.66	18
37.68	16
37.7	14
37.72	12
37.74	12
37.76	10
37.78	10
37.8	12
37.82	18
37.84	14
37.86	10
37.88	14
37.9	16
37.92	10
37.94	18
37.96	14
37.98	18
38	8
38.02	16
38.04	16
38.06	14
38.08	12
38.1	10
38.12	14
38.14	14
38.16	10
38.18	16
38.2	18
38.22	20
38.24	20
38.26	18
38.28	14
38.3	12
38.32	10
38.34	12
38.36	16
38.38	16
38.4	14
38.42	8
38.44	14
38.46	12
38.48	14
38.5	16
38.52	20
38.54	10
38.56	8
38.58	16
38.6	16
38.62	16
38.64	22
38.66	12
38.68	10
38.7	18
38.72	10
38.74	14
38.76	14
38.78	10
38.8	18
38.82	20
38.84	22
38.86	18
38.88	18
38.9	12
38.92	20
38.94	14
38.96	22
38.98	16
39	20
39.02	22
39.04	18
39.06	16
39.08	20
39.1	16
39.12	16
39.14	24
39.16	26
39.18	20
39.2	30
39.22	24
39.24	14
39.26	22
39.28	24
39.3	32
39.32	12
39.34	16
39.36	18
39.38	14
39.4	14
39.42	10
39.44	24
39.46	20
39.48	24
39.5	18
39.52	18
39.54	18
39.56	18
39.58	10
39.6	22
39.62	12
39.64	18
39.66	10
39.68	16
39.7	10
39.72	20
39.74	12
39.76	14
39.78	18
39.8	10
39.82	24
39.84	16
39.86	14
39.88	14
39.9	26
39.92	10
39.94	16
39.96	28
39.98	18
40	18
40.02	18
40.04	16
40.06	26
40.08	20
40.1	16
40.12	18
40.14	20
40.16	18
40.18	16
40.2	20
40.22	12
40.24	16
40.26	20
40.28	20
40.3	14
40.32	18
40.34	16
40.36	14
40.38	12
40.4	10
40.42	12
40.44	24
40.46	14
40.48	16
40.5	18
40.52	10
40.54	16
40.56	10
40.58	22
40.6	22
40.62	28
40.64	24
40.66	26
40.68	26
40.7	36
40.72	24
40.74	34
40.76	30
40.78	22
40.8	24
40.82	30
40.84	30
40.86	16
40.88	22
40.9	28
40.92	22
40.94	24
40.96	8
40.98	28
41	24
41.02	20
41.04	24
41.06	26
41.08	20
41.1	20
41.12	24
41.14	26
41.16	20
41.18	14
41.2	18
41.22	16
41.24	14
41.26	14
41.28	12
41.3	10
41.32	14
41.34	12
41.36	12
41.38	8
41.4	20
41.42	10
41.44	16
41.46	10
41.48	14
41.5	14
41.52	12
41.54	12
41.56	18
41.58	14
41.6	14
41.62	16
41.64	12
41.66	16
41.68	16
41.7	22
41.72	14
41.74	16
41.76	18
41.78	20
41.8	10
41.82	16
41.84	24
41.86	12
41.88	10
41.9	18
41.92	8
41.94	12
41.96	16
41.98	16
42	16
42.02	22
42.04	18
42.06	24
42.08	8
42.1	8
42.12	16
42.14	14
42.16	20
42.18	10
42.2	16
42.22	12
42.24	14
42.26	16
42.28	14
42.3	10
42.32	14
42.34	16
42.36	10
42.38	12
42.4	18
42.42	20
42.44	4
42.46	14
42.48	22
42.5	14
42.52	14
42.54	12
42.56	16
42.58	16
42.6	16
42.62	18
42.64	16
42.66	14
42.68	20
42.7	18
42.72	12
42.74	16
42.76	20
42.78	14
42.8	22
42.82	18
42.84	12
42.86	8
42.88	14
42.9	16
42.92	16
42.94	10
42.96	14
42.98	22
43	12
43.02	16
43.04	18
43.06	18
43.08	16
43.1	10
43.12	14
43.14	14
43.16	20
43.18	18
43.2	24
43.22	14
43.24	18
43.26	16
43.28	16
43.3	12
43.32	14
43.34	12
43.36	12
43.38	12
43.4	16
43.42	12
43.44	18
43.46	14
43.48	14
43.5	18
43.52	16
43.54	16
43.56	14
43.58	10
43.6	6
43.62	18
43.64	24
43.66	20
43.68	14
43.7	8
43.72	10
43.74	20
43.76	18
43.78	18
43.8	12
43.82	16
43.84	14
43.86	14
43.88	14
43.9	10
43.92	16
43.94	10
43.96	12
43.98	12
44	16
44.02	20
44.04	24
44.06	16
44.08	14
44.1	10
44.12	16
44.14	8
44.16	14
44.18	16
44.2	10
44.22	12
44.24	12
44.26	12
44.28	22
44.3	14
44.32	16
44.34	14
44.36	12
44.38	14
44.4	18
44.42	30
44.44	34
44.46	16
44.48	26
44.5	20
44.52	12
44.54	16
44.56	24
44.58	24
44.6	14
44.62	20
44.64	18
44.66	18
44.68	12
44.7	22
44.72	16
44.74	16
44.76	14
44.78	12
44.8	16
44.82	16
44.84	20
44.86	14
44.88	12
44.9	16
44.92	18
44.94	18
44.96	12
44.98	20
45	12
45.02	12
45.04	16
45.06	24
45.08	14
45.1	18
45.12	24
45.14	22
45.16	26
45.18	18
45.2	24
45.22	18
45.24	32
45.26	34
45.28	40
45.3	28
45.32	24
45.34	30
45.36	30
45.38	30
45.4	28
45.42	20
45.44	18
45.46	22
45.48	24
45.5	18
45.52	26
45.54	22
45.56	18
45.58	20
45.6	26
45.62	18
45.64	32
45.66	20
45.68	28
45.7	24
45.72	24
45.74	24
45.76	36
45.78	28
45.8	44
45.82	54
45.84	40
45.86	46
45.88	70
45.9	68
45.92	76
45.94	92
45.96	108
45.98	108
46	100
46.02	120
46.04	84
46.06	88
46.08	90
46.1	96
46.12	78
46.14	112
46.16	92
46.18	84
46.2	92
46.22	100
46.24	120
46.26	118
46.28	124
46.3	106
46.32	88
46.34	100
46.36	98
46.38	90
46.4	78
46.42	72
46.44	62
46.46	56
46.48	34
46.5	30
46.52	30
46.54	30
46.56	28
46.58	22
46.6	28
46.62	26
46.64	18
46.66	24
46.68	18
46.7	22
46.72	12
46.74	18
46.76	16
46.78	22
46.8	22
46.82	20
46.84	24
46.86	18
46.88	16
46.9	24
46.92	16
46.94	18
46.96	14
46.98	18
47	20
47.02	18
47.04	24
47.06	12
47.08	16
47.1	20
47.12	24
47.14	14
47.16	14
47.18	12
47.2	16
47.22	12
47.24	24
47.26	14
47.28	16
47.3	20
47.32	26
47.34	26
47.36	36
47.38	26
47.4	22
47.42	22
47.44	34
47.46	40
47.48	34
47.5	42
47.52	54
47.54	40
47.56	64
47.58	78
47.6	62
47.62	90
47.64	90
47.66	124
47.68	126
47.7	132
47.72	86
47.74	82
47.76	104
47.78	100
47.8	78
47.82	70
47.84	70
47.86	62
47.88	48
47.9	38
47.92	38
47.94	28
47.96	24
47.98	32
48	18
48.02	26
48.04	22
48.06	24
48.08	20
48.1	22
48.12	20
48.14	16
48.16	20
48.18	22
48.2	14
48.22	20
48.24	18
48.26	16
48.28	20
48.3	20
48.32	22
48.34	20
48.36	18
48.38	16
48.4	18
48.42	22
48.44	24
48.46	16
48.48	22
48.5	22
48.52	22
48.54	16
48.56	18
48.58	14
48.6	18
48.62	22
48.64	20
48.66	20
48.68	16
48.7	20
48.72	20
48.74	24
48.76	30
48.78	34
48.8	22
48.82	30
48.84	32
48.86	28
48.88	38
48.9	22
48.92	26
48.94	26
48.96	18
48.98	28
49	24
49.02	24
49.04	20
49.06	14
49.08	24
49.1	10
49.12	16
49.14	24
49.16	18
49.18	20
49.2	22
49.22	16
49.24	10
49.26	18
49.28	22
49.3	16
49.32	14
49.34	14
49.36	14
49.38	12
49.4	16
49.42	18
49.44	20
49.46	18
49.48	20
49.5	12
49.52	14
49.54	20
49.56	12
49.58	14
49.6	20
49.62	16
49.64	22
49.66	18
49.68	16
49.7	12
49.72	24
49.74	18
49.76	10
49.78	18
49.8	10
49.82	14
49.84	12
49.86	10
49.88	16
49.9	12
49.92	16
49.94	6
49.96	18
[truncated: 1,502 more rows]
