# Supplementary material for: Bi5O7I/g-C3N4 Heterostructures With Enhanced Visible-Light Photocatalytic Performance for Degradation of Tetracycline Hydrochloride
Source: Front Chem. 2021 Dec 14;9:781991. doi: 10.3389/fchem.2021.781991 (PMC8712322; doi:10.3389/fchem.2021.781991)
Supplement: Supplementary file 2 [file Table3.XLSX]

## Sheet: Sheet1
nm	R%	R	abs	a	hv	ahv	ahv-0.5
800	48.6	0.486	0.514	0.313364	1.55297	0.486644	0.697599
799.5	48.8	0.488	0.512	0.31158	1.55394	0.484177	0.695828
799	51.8	0.518	0.482	0.28567	1.55491	0.444192	0.666477
798.5	50.7	0.507	0.493	0.294992	1.55589	0.458974	0.677476
798	53.2	0.532	0.468	0.274088	1.55686	0.426717	0.653236
797.5	53.4	0.534	0.466	0.272459	1.55784	0.424446	0.651495
797	59.5	0.595	0.405	0.225483	1.55881	0.351486	0.592863
796.5	63.1	0.631	0.369	0.199971	1.55979	0.311913	0.558492
796	55.7	0.557	0.443	0.254145	1.56077	0.396662	0.629811
795.5	63.3	0.633	0.367	0.198596	1.56175	0.310158	0.556919
795	62.7	0.627	0.373	0.202732	1.56274	0.316817	0.562865
794.5	59.2	0.592	0.408	0.227678	1.56372	0.356025	0.596678
794	60.3	0.603	0.397	0.219683	1.5647	0.343738	0.586292
793.5	61.6	0.616	0.384	0.210419	1.56569	0.329451	0.573979
793	76	0.76	0.24	0.119186	1.56668	0.186727	0.432119
792.5	75.5	0.755	0.245	0.122053	1.56767	0.191338	0.437422
792	76.8	0.768	0.232	0.114639	1.56866	0.179829	0.424062
791.5	77.4	0.774	0.226	0.111259	1.56965	0.174637	0.417896
791	78.1	0.781	0.219	0.107349	1.57064	0.168606	0.410617
790.5	78.3	0.783	0.217	0.106238	1.57163	0.166967	0.408616
790	78.6	0.786	0.214	0.104577	1.57263	0.164461	0.405538
789.5	79.4	0.794	0.206	0.100179	1.57362	0.157645	0.397045
789	76.7	0.767	0.233	0.115205	1.57462	0.181403	0.425915
788.5	73.8	0.738	0.262	0.131944	1.57562	0.207893	0.455953
788	74.9	0.749	0.251	0.125518	1.57662	0.197894	0.444853
787.5	74.6	0.746	0.254	0.127261	1.57762	0.20077	0.448073
787	75.4	0.754	0.246	0.122629	1.57862	0.193584	0.439982
786.5	74.5	0.745	0.255	0.127844	1.57962	0.201945	0.449383
786	70	0.7	0.3	0.154902	1.58063	0.244843	0.494816
785.5	68.5	0.685	0.315	0.164309	1.58164	0.259878	0.509782
785	71.3	0.713	0.287	0.14691	1.58264	0.232507	0.48219
784.5	76.1	0.761	0.239	0.118615	1.58365	0.187845	0.433411
784	73.5	0.735	0.265	0.133713	1.58466	0.211889	0.460314
783.5	70.9	0.709	0.291	0.149354	1.58567	0.236826	0.486648
783	72.6	0.726	0.274	0.139063	1.58669	0.22065	0.469734
782.5	74.4	0.744	0.256	0.128427	1.5877	0.203904	0.451557
782	75.9	0.759	0.241	0.119758	1.58871	0.190262	0.43619
781.5	69.5	0.695	0.305	0.158015	1.58973	0.251202	0.5012
781	79.4	0.794	0.206	0.100179	1.59075	0.15936	0.3992
780.5	76.1	0.761	0.239	0.118615	1.59177	0.188808	0.434521
780	71.4	0.714	0.286	0.146302	1.59279	0.233028	0.48273
779.5	78.9	0.789	0.211	0.102923	1.59381	0.16404	0.405018
779	71.5	0.715	0.285	0.145694	1.59483	0.232358	0.482035
778.5	79.3	0.793	0.207	0.100727	1.59586	0.160746	0.400931
778	75.9	0.759	0.241	0.119758	1.59688	0.19124	0.43731
777.5	77.7	0.777	0.223	0.109579	1.59791	0.175097	0.418446
777	82.6	0.826	0.174	0.08302	1.59894	0.132744	0.36434
776.5	77.5	0.775	0.225	0.110698	1.59997	0.177114	0.420849
776	77.2	0.772	0.228	0.112383	1.601	0.179925	0.424175
775.5	80.9	0.809	0.191	0.0920515	1.60203	0.147469	0.384017
775	84.1	0.841	0.159	0.075204	1.60306	0.120557	0.347213
774.5	83.8	0.838	0.162	0.076756	1.6041	0.123124	0.350891
774	81.7	0.817	0.183	0.0877779	1.60514	0.140896	0.375361
773.5	80	0.8	0.2	0.09691	1.60617	0.155654	0.39453
773	80.3	0.803	0.197	0.0952845	1.60721	0.153142	0.391334
772.5	78.5	0.785	0.215	0.10513	1.60825	0.169076	0.411189
772	77.8	0.778	0.222	0.10902	1.60929	0.175446	0.418863
771.5	80.8	0.808	0.192	0.0925886	1.61034	0.149099	0.386133
771	81.2	0.812	0.188	0.090444	1.61138	0.14574	0.381759
770.5	77.5	0.775	0.225	0.110698	1.61243	0.178493	0.422484
770	75.1	0.751	0.249	0.12436	1.61347	0.200652	0.447942
769.5	75.3	0.753	0.247	0.123205	1.61452	0.198917	0.446001
769	75.1	0.751	0.249	0.12436	1.61557	0.200913	0.448233
768.5	76.3	0.763	0.237	0.117475	1.61662	0.189914	0.435791
768	78.9	0.789	0.211	0.102923	1.61768	0.166496	0.408039
767.5	80.2	0.802	0.198	0.0958256	1.61873	0.155116	0.393847
767	80.5	0.805	0.195	0.0942041	1.61978	0.15259	0.390628
766.5	84.9	0.849	0.151	0.0710923	1.62084	0.115229	0.339455
766	84.5	0.845	0.155	0.0731433	1.6219	0.118631	0.344429
765.5	84.7	0.847	0.153	0.0721166	1.62296	0.117042	0.342114
765	83	0.83	0.17	0.0809219	1.62402	0.131419	0.362517
764.5	81.9	0.819	0.181	0.0867161	1.62508	0.140921	0.375394
764	78.9	0.789	0.211	0.102923	1.62615	0.167368	0.409106
763.5	81.1	0.811	0.189	0.0909791	1.62721	0.148042	0.384763
763	89.9	0.899	0.101	0.0462403	1.62828	0.075292	0.274394
762.5	86.7	0.867	0.133	0.0619809	1.62934	0.100988	0.317786
762	84.4	0.844	0.156	0.0736576	1.63041	0.120092	0.346543
761.5	86.2	0.862	0.138	0.0644927	1.63148	0.105219	0.324375
761	86.5	0.865	0.135	0.0629839	1.63256	0.102825	0.320663
760.5	82.1	0.821	0.179	0.0856568	1.63363	0.139932	0.374074
760	89.5	0.895	0.105	0.048177	1.6347	0.0787551	0.280633
759.5	94.1	0.941	0.059	0.0264104	1.63578	0.0432016	0.20785
759	96.2	0.962	0.038	0.0168249	1.63686	0.02754	0.165952
758.5	92.3	0.923	0.077	0.0347983	1.63794	0.0569974	0.238741
758	101	1.01	-0.01	-0.00432137	1.63902	0.00708281	0.0841594
757.5	105.8	1.058	-0.058	-0.0244857	1.6401	0.0401589	0.200397
757	100.3	1.003	-0.003	-0.00130093	1.64118	0.00213507	0.0462068
756.5	104.4	1.044	-0.044	-0.0187005	1.64227	0.0307112	0.175246
756	107.6	1.076	-0.076	-0.0318123	1.64335	0.0522788	0.228646
755.5	108.7	1.087	-0.087	-0.0362295	1.64444	0.0595773	0.244085
755	112.1	1.121	-0.121	-0.0496056	1.64553	0.0816275	0.285705
754.5	107.5	1.075	-0.075	-0.0314085	1.64662	0.0517178	0.227416
754	111.3	1.113	-0.113	-0.0464952	1.64771	0.0766106	0.276786
753.5	110.4	1.104	-0.104	-0.0429691	1.64881	0.0708476	0.266172
753	108.8	1.088	-0.088	-0.0366289	1.6499	0.060434	0.245833
752.5	108.7	1.087	-0.087	-0.0362295	1.651	0.0598149	0.244571
752	107.3	1.073	-0.073	-0.0305997	1.65209	0.0505536	0.224841
751.5	105.3	1.053	-0.053	-0.0224284	1.65319	0.0370784	0.192558
751	105.5	1.055	-0.055	-0.0232525	1.65429	0.0384664	0.196129
750.5	102.6	1.026	-0.026	-0.0111474	1.6554	0.0184533	0.135843
750	107.1	1.071	-0.071	-0.0297895	1.6565	0.0493463	0.22214
749.5	109.2	1.092	-0.092	-0.0382226	1.65761	0.063358	0.25171
749	104.7	1.047	-0.047	-0.0199467	1.65871	0.0330858	0.181895
748.5	107.3	1.073	-0.073	-0.0305997	1.65982	0.05079	0.225366
748	105.1	1.051	-0.051	-0.0216027	1.66093	0.0358806	0.189422
747.5	106.3	1.063	-0.063	-0.0265333	1.66204	0.0440994	0.209998
747	103.7	1.037	-0.037	-0.0157788	1.66315	0.0262425	0.161995
746.5	102.3	1.023	-0.023	-0.00987563	1.66427	0.0164357	0.128202
746	103	1.03	-0.03	-0.0128372	1.66538	0.0213789	0.146215
745.5	101.3	1.013	-0.013	-0.00560945	1.6665	0.00934814	0.0966858
745	104.5	1.045	-0.045	-0.0191163	1.66762	0.0318787	0.178546
744.5	101.6	1.016	-0.016	-0.00689371	1.66874	0.0115038	0.107256
744	106.2	1.062	-0.062	-0.0261245	1.66986	0.0436243	0.208864
743.5	109.3	1.093	-0.093	-0.0386202	1.67098	0.0645336	0.254035
743	110.4	1.104	-0.104	-0.0429691	1.67211	0.0718489	0.268046
742.5	111.7	1.117	-0.117	-0.0480532	1.67323	0.0804041	0.283556
742	107.5	1.075	-0.075	-0.0314085	1.67436	0.0525891	0.229323
741.5	106.8	1.068	-0.068	-0.0285713	1.67549	0.0478708	0.218794
741	110.5	1.105	-0.105	-0.0433623	1.67662	0.072702	0.269633
740.5	110.1	1.101	-0.101	-0.0417873	1.67775	0.0701087	0.264781
740	107.9	1.079	-0.079	-0.0330214	1.67889	0.0554392	0.235455
739.5	110.5	1.105	-0.105	-0.0433623	1.68002	0.0728495	0.269906
739	106.5	1.065	-0.065	-0.0273496	1.68116	0.045979	0.214427
738.5	115.9	1.159	-0.159	-0.0640834	1.6823	0.107807	0.32834
738	114.1	1.141	-0.141	-0.0572856	1.68343	0.0964367	0.310543
737.5	116.4	1.164	-0.164	-0.065953	1.68458	0.111103	0.333321
737	117.9	1.179	-0.179	-0.0715138	1.68572	0.120552	0.347206
736.5	114.2	1.142	-0.142	-0.0576661	1.68686	0.0972748	0.311889
736	120.4	1.204	-0.204	-0.0806265	1.68801	0.136098	0.368915
735.5	113.3	1.133	-0.133	-0.0542299	1.68916	0.0916028	0.30266
735	111.4	1.114	-0.114	-0.0468852	1.69031	0.0792503	0.281514
734.5	114.3	1.143	-0.143	-0.0580462	1.69146	0.0981827	0.313341
734	116	1.16	-0.16	-0.064458	1.69261	0.109102	0.330306
733.5	110.9	1.109	-0.109	-0.0449315	1.69376	0.0761034	0.275868
733	109.2	1.092	-0.092	-0.0382226	1.69492	0.0647842	0.254527
732.5	109.3	1.093	-0.093	-0.0386202	1.69608	0.0655027	0.255935
732	115.1	1.151	-0.151	-0.0610753	1.69723	0.103659	0.321961
731.5	116.8	1.168	-0.168	-0.0674428	1.69839	0.114545	0.338444
731	113.6	1.136	-0.136	-0.0553783	1.69956	0.0941185	0.306787
730.5	116.3	1.163	-0.163	-0.0655797	1.70072	0.111533	0.333965
730	111.7	1.117	-0.117	-0.0480532	1.70188	0.0817809	0.285974
729.5	110.8	1.108	-0.108	-0.0445398	1.70305	0.0758534	0.275415
729	114.4	1.144	-0.144	-0.058426	1.70422	0.0995707	0.315548
728.5	108.8	1.088	-0.088	-0.0366289	1.70539	0.0624665	0.249933
728	119.5	1.195	-0.195	-0.0773679	1.70656	0.132033	0.363363
727.5	107.9	1.079	-0.079	-0.0330214	1.70773	0.0563918	0.23747
727	115.8	1.158	-0.158	-0.0637086	1.70891	0.108872	0.329958
726.5	116.5	1.165	-0.165	-0.0663259	1.71008	0.113423	0.336783
726	111.9	1.119	-0.119	-0.0488301	1.71126	0.083561	0.289069
725.5	114.4	1.144	-0.144	-0.058426	1.71244	0.100051	0.316308
725	107.4	1.074	-0.074	-0.0310043	1.71362	0.0531296	0.230499
724.5	109.1	1.091	-0.091	-0.0378248	1.7148	0.064862	0.25468
724	110.8	1.108	-0.108	-0.0445398	1.71599	0.0764297	0.276459
723.5	113.1	1.131	-0.131	-0.0534626	1.71717	0.0918046	0.302993
723	114.8	1.148	-0.148	-0.0599419	1.71836	0.103002	0.320939
722.5	115.3	1.153	-0.153	-0.0618293	1.71955	0.106319	0.326065
722	117.6	1.176	-0.176	-0.0704073	1.72074	0.121153	0.34807
721.5	117.2	1.172	-0.172	-0.0689276	1.72193	0.118689	0.344512
721	112.9	1.129	-0.129	-0.0526939	1.72313	0.0907984	0.301328
720.5	117	1.17	-0.17	-0.0681859	1.72432	0.117574	0.342891
720	116.4	1.164	-0.164	-0.065953	1.72552	0.113803	0.337347
719.5	112.6	1.126	-0.126	-0.0515384	1.72672	0.0889924	0.298316
719	109.1	1.091	-0.091	-0.0378248	1.72792	0.0653582	0.255652
718.5	112.3	1.123	-0.123	-0.0503798	1.72912	0.0871128	0.295149
718	114.9	1.149	-0.149	-0.06032	1.73033	0.104373	0.323069
717.5	114.1	1.141	-0.141	-0.0572856	1.73153	0.099192	0.314948
717	111.5	1.115	-0.115	-0.0472749	1.73274	0.0819151	0.286208
716.5	114.8	1.148	-0.148	-0.0599419	1.73395	0.103936	0.322391
716	113.2	1.132	-0.132	-0.0538464	1.73516	0.0934322	0.305667
715.5	113.8	1.138	-0.138	-0.0561423	1.73637	0.0974839	0.312224
715	114.6	1.146	-0.146	-0.0591846	1.73759	0.102838	0.320684
714.5	109.1	1.091	-0.091	-0.0378248	1.7388	0.0657698	0.256456
714	114.1	1.141	-0.141	-0.0572856	1.74002	0.0996782	0.315719
713.5	109.9	1.099	-0.099	-0.0409977	1.74124	0.0713868	0.267183
713	110.4	1.104	-0.104	-0.0429691	1.74246	0.074872	0.273627
712.5	111.7	1.117	-0.117	-0.0480532	1.74368	0.0837896	0.289464
712	112.1	1.121	-0.121	-0.0496056	1.74491	0.0865573	0.294206
711.5	114.6	1.146	-0.146	-0.0591846	1.74613	0.103344	0.321472
711	110.7	1.107	-0.107	-0.0441476	1.74736	0.0771419	0.277744
710.5	111.3	1.113	-0.113	-0.0464952	1.74859	0.0813011	0.285133
710	113.2	1.132	-0.132	-0.0538464	1.74982	0.0942218	0.306956
709.5	112.2	1.122	-0.122	-0.0499929	1.75106	0.0875403	0.295872
709	112.8	1.128	-0.128	-0.0523091	1.75229	0.0916608	0.302755
708.5	112.6	1.126	-0.126	-0.0515384	1.75353	0.090374	0.300623
708	110.2	1.102	-0.102	-0.0421816	1.75477	0.0740189	0.272064
707.5	111.5	1.115	-0.115	-0.0472749	1.75601	0.083015	0.288123
707	112.9	1.129	-0.129	-0.0526939	1.75725	0.0925964	0.304297
706.5	113.2	1.132	-0.132	-0.0538464	1.75849	0.0946885	0.307715
706	111.6	1.116	-0.116	-0.0476642	1.75974	0.0838765	0.289614
705.5	112.5	1.125	-0.125	-0.0511525	1.76099	0.0900788	0.300131
705	110.1	1.101	-0.101	-0.0417873	1.76223	0.073639	0.271365
704.5	112	1.12	-0.12	-0.049218	1.76348	0.0867952	0.29461
704	111.5	1.115	-0.115	-0.0472749	1.76474	0.0834277	0.288839
703.5	111.6	1.116	-0.116	-0.0476642	1.76599	0.0841746	0.290129
703	111.7	1.117	-0.117	-0.0480532	1.76725	0.0849219	0.291414
702.5	109.7	1.097	-0.097	-0.0402066	1.76851	0.0711056	0.266656
702	111.6	1.116	-0.116	-0.0476642	1.76976	0.0843544	0.290438
701.5	112.8	1.128	-0.128	-0.0523091	1.77103	0.0926408	0.30437
701	110.6	1.106	-0.106	-0.0437551	1.77229	0.0775468	0.278472
700.5	110.4	1.104	-0.104	-0.0429691	1.77355	0.076208	0.276058
700	111.3	1.113	-0.113	-0.0464952	1.77482	0.0825206	0.287264
699.5	111.6	1.116	-0.116	-0.0476642	1.77609	0.0846559	0.290957
699	110.6	1.106	-0.106	-0.0437551	1.77736	0.0777686	0.27887
698.5	111.3	1.113	-0.113	-0.0464952	1.77863	0.0826978	0.287572
698	109.6	1.096	-0.096	-0.0398106	1.77991	0.0708591	0.266194
697.5	110.9	1.109	-0.109	-0.0449315	1.78118	0.0800313	0.282898
697	110.3	1.103	-0.103	-0.0425755	1.78246	0.0758892	0.27548
696.5	111	1.11	-0.11	-0.045323	1.78374	0.0808444	0.284332
696	109.8	1.098	-0.098	-0.0406023	1.78502	0.0724761	0.269214
695.5	109.9	1.099	-0.099	-0.0409977	1.7863	0.0732344	0.270619
695	110.3	1.103	-0.103	-0.0425755	1.78759	0.0761076	0.275876
694.5	110.4	1.104	-0.104	-0.0429691	1.78888	0.0768664	0.277248
694	109.6	1.096	-0.096	-0.0398106	1.79017	0.0712675	0.26696
693.5	109.8	1.098	-0.098	-0.0406023	1.79146	0.0727373	0.269699
693	109	1.09	-0.09	-0.0374265	1.79275	0.0670963	0.25903
692.5	109.6	1.096	-0.096	-0.0398106	1.79404	0.0714219	0.267249
692	109.1	1.091	-0.091	-0.0378248	1.79534	0.0679083	0.260592
691.5	108.9	1.089	-0.089	-0.0370279	1.79664	0.0665257	0.257926
691	108.9	1.089	-0.089	-0.0370279	1.79794	0.0665738	0.258019
690.5	108.7	1.087	-0.087	-0.0362295	1.79924	0.0651856	0.255315
690	109	1.09	-0.09	-0.0374265	1.80054	0.067388	0.259592
689.5	109.1	1.091	-0.091	-0.0378248	1.80185	0.0681545	0.261064
689	108.5	1.085	-0.085	-0.0354297	1.80316	0.0638854	0.252756
688.5	108.7	1.087	-0.087	-0.0362295	1.80447	0.065375	0.255685
688	109.2	1.092	-0.092	-0.0382226	1.80578	0.0690216	0.26272
687.5	108.1	1.081	-0.081	-0.0338257	1.80709	0.0611261	0.247237
687	108.1	1.081	-0.081	-0.0338257	1.80841	0.0611706	0.247327
686.5	108.8	1.088	-0.088	-0.0366289	1.80972	0.0662882	0.257465
686	108	1.08	-0.08	-0.0334238	1.81104	0.0605318	0.246032
685.5	108.3	1.083	-0.083	-0.0346285	1.81236	0.0627593	0.250518
685	108.2	1.082	-0.082	-0.0342273	1.81369	0.0620775	0.249154
684.5	108.3	1.083	-0.083	-0.0346285	1.81501	0.062851	0.250701
684	107.9	1.079	-0.079	-0.0330214	1.81634	0.0599781	0.244904
683.5	107.5	1.075	-0.075	-0.0314085	1.81767	0.0570901	0.238935
683	107.6	1.076	-0.076	-0.0318123	1.819	0.0578664	0.240554
682.5	107.6	1.076	-0.076	-0.0318123	1.82033	0.0579088	0.240643
682	107.6	1.076	-0.076	-0.0318123	1.82166	0.0579513	0.240731
681.5	107.7	1.077	-0.077	-0.0322157	1.823	0.0587293	0.242341
681	107.5	1.075	-0.075	-0.0314085	1.82434	0.0572997	0.239374
680.5	107.5	1.075	-0.075	-0.0314085	1.82568	0.0573418	0.239461
680	107	1.07	-0.07	-0.0293838	1.82702	0.0536848	0.2317
679.5	107	1.07	-0.07	-0.0293838	1.82837	0.0537243	0.231785
679	107.4	1.074	-0.074	-0.0310043	1.82971	0.0567289	0.238178
678.5	107.5	1.075	-0.075	-0.0314085	1.83106	0.0575108	0.239814
678	107.2	1.072	-0.072	-0.0301948	1.83241	0.0553293	0.235222
677.5	107.4	1.074	-0.074	-0.0310043	1.83376	0.0568545	0.238442
677	107.1	1.071	-0.071	-0.0297895	1.83512	0.0546672	0.23381
676.5	107.3	1.073	-0.073	-0.0305997	1.83647	0.0561956	0.237056
676	106.8	1.068	-0.068	-0.0285713	1.83783	0.0525092	0.229149
675.5	107.3	1.073	-0.073	-0.0305997	1.83919	0.0562788	0.237232
675	106.8	1.068	-0.068	-0.0285713	1.84056	0.052587	0.229319
674.5	106.8	1.068	-0.068	-0.0285713	1.84192	0.052626	0.229403
674	106.6	1.066	-0.066	-0.0277572	1.84329	0.0511645	0.226196
673.5	106.7	1.067	-0.067	-0.0281644	1.84465	0.0519536	0.227933
673	107.2	1.072	-0.072	-0.0301948	1.84603	0.0557403	0.236094
672.5	106.8	1.068	-0.068	-0.0285713	1.8474	0.0527825	0.229744
672	106.7	1.067	-0.067	-0.0281644	1.84877	0.0520696	0.228188
671.5	106.7	1.067	-0.067	-0.0281644	1.85015	0.0521084	0.228273
671	106.4	1.064	-0.064	-0.0269416	1.85153	0.0498832	0.223345
670.5	106.7	1.067	-0.067	-0.0281644	1.85291	0.0521861	0.228443
670	106.6	1.066	-0.066	-0.0277572	1.85429	0.0514699	0.22687
669.5	106.7	1.067	-0.067	-0.0281644	1.85568	0.052264	0.228613
669	106.2	1.062	-0.062	-0.0261245	1.85706	0.0485149	0.220261
668.5	106.5	1.065	-0.065	-0.0273496	1.85845	0.0508279	0.22545
668	106.5	1.065	-0.065	-0.0273496	1.85984	0.050866	0.225535
667.5	106.3	1.063	-0.063	-0.0265333	1.86124	0.0493847	0.222227
667	106.3	1.063	-0.063	-0.0265333	1.86263	0.0494217	0.22231
666.5	106.3	1.063	-0.063	-0.0265333	1.86403	0.0494588	0.222393
666	106.3	1.063	-0.063	-0.0265333	1.86543	0.0494959	0.222477
665.5	106.2	1.062	-0.062	-0.0261245	1.86683	0.04877	0.220839
665	106.1	1.061	-0.061	-0.0257154	1.86823	0.0480423	0.219186
664.5	106.2	1.062	-0.062	-0.0261245	1.86964	0.0488434	0.221005
664	106.1	1.061	-0.061	-0.0257154	1.87105	0.0481147	0.219351
663.5	105.8	1.058	-0.058	-0.0244857	1.87246	0.0458484	0.214122
663	106.2	1.062	-0.062	-0.0261245	1.87387	0.0489539	0.221255
662.5	106	1.06	-0.06	-0.0253059	1.87528	0.0474557	0.217843
662	105.6	1.056	-0.056	-0.0236639	1.8767	0.0444101	0.210737
661.5	105.6	1.056	-0.056	-0.0236639	1.87812	0.0444436	0.210817
661	105.7	1.057	-0.057	-0.024075	1.87954	0.0452499	0.21272
660.5	105.6	1.056	-0.056	-0.0236639	1.88096	0.0445109	0.210976
660	105.4	1.054	-0.054	-0.0228406	1.88239	0.0429949	0.207352
659.5	105.4	1.054	-0.054	-0.0228406	1.88381	0.0430275	0.207431
659	105.2	1.052	-0.052	-0.0220157	1.88524	0.041505	0.203728
658.5	105.4	1.054	-0.054	-0.0228406	1.88667	0.0430928	0.207588
658	105	1.05	-0.05	-0.0211893	1.88811	0.0400077	0.200019
657.5	105.3	1.053	-0.053	-0.0224284	1.88954	0.0423794	0.205863
657	104.7	1.047	-0.047	-0.0199467	1.89098	0.0377188	0.194213
656.5	104.9	1.049	-0.049	-0.0207755	1.89242	0.039316	0.198283
656	104.7	1.047	-0.047	-0.0199467	1.89386	0.0377763	0.194361
655.5	104.8	1.048	-0.048	-0.0203613	1.89531	0.0385909	0.196446
655	104.4	1.044	-0.044	-0.0187005	1.89676	0.0354703	0.188336
654.5	104.7	1.047	-0.047	-0.0199467	1.8982	0.0378629	0.194584
654	104.5	1.045	-0.045	-0.0191163	1.89966	0.0363144	0.190563
653.5	104.5	1.045	-0.045	-0.0191163	1.90111	0.0363422	0.190636
653	104.6	1.046	-0.046	-0.0195317	1.90257	0.0371603	0.19277
652.5	104.3	1.043	-0.043	-0.0182843	1.90402	0.0348137	0.186584
652	104.2	1.042	-0.042	-0.0178677	1.90548	0.0340466	0.184517
651.5	103.8	1.038	-0.038	-0.0161974	1.90695	0.0308875	0.175748
651	103.7	1.037	-0.037	-0.0157788	1.90841	0.0301123	0.173529
650.5	103.7	1.037	-0.037	-0.0157788	1.90988	0.0301355	0.173596
650	103.5	1.035	-0.035	-0.0149403	1.91135	0.0285562	0.168986
649.5	103.4	1.034	-0.034	-0.0145205	1.91282	0.0277751	0.166659
649	103.2	1.032	-0.032	-0.0136797	1.91429	0.0261869	0.161824
648.5	103.1	1.031	-0.031	-0.0132587	1.91577	0.0254005	0.159375
648	103.2	1.032	-0.032	-0.0136797	1.91725	0.0262273	0.161949
647.5	103	1.03	-0.03	-0.0128372	1.91873	0.0246311	0.156943
647	102.7	1.027	-0.027	-0.0115704	1.92021	0.0222177	0.149056
646.5	102.6	1.026	-0.026	-0.0111474	1.92169	0.0214218	0.146362
646	102.5	1.025	-0.025	-0.0107239	1.92318	0.0206239	0.14361
645.5	102.2	1.022	-0.022	-0.0094509	1.92467	0.0181899	0.13487
645	102.2	1.022	-0.022	-0.0094509	1.92616	0.018204	0.134922
644.5	102	1.02	-0.02	-0.00860017	1.92766	0.0165782	0.128756
644	101.9	1.019	-0.019	-0.00817418	1.92915	0.0157693	0.125576
643.5	101.7	1.017	-0.017	-0.00732095	1.93065	0.0141342	0.118887
643	101.7	1.017	-0.017	-0.00732095	1.93215	0.0141452	0.118934
642.5	101.4	1.014	-0.014	-0.00603795	1.93366	0.0116753	0.108052
642	101.2	1.012	-0.012	-0.00518051	1.93516	0.0100251	0.100126
641.5	100.8	1.008	-0.008	-0.00346053	1.93667	0.00670192	0.0818652
641	100.8	1.008	-0.008	-0.00346053	1.93818	0.00670714	0.0818971
640.5	100.7	1.007	-0.007	-0.00302947	1.9397	0.00587625	0.0766567
640	100.2	1.002	-0.002	-0.000867722	1.94121	0.00168443	0.0410418
639.5	100.4	1.004	-0.004	-0.00173371	1.94273	0.00336813	0.0580356
639	100.1	1.001	-0.001	-0.000434077	1.94425	0.000843955	0.0290509
638.5	99.8	0.998	0.002	0.000869459	1.94577	0.00169177	0.0411311
638	99.5	0.995	0.005	0.00217692	1.9473	0.00423911	0.0651084
637.5	99.3	0.993	0.007	0.00305075	1.94882	0.00594538	0.0771063
637	99.3	0.993	0.007	0.00305075	1.95035	0.00595004	0.0771365
636.5	98.7	0.987	0.013	0.00568285	1.95189	0.0110923	0.10532
636	98.4	0.984	0.016	0.0070049	1.95342	0.0136835	0.116977
635.5	98.5	0.985	0.015	0.00656377	1.95496	0.0128319	0.113278
635	97.9	0.979	0.021	0.00921731	1.9565	0.0180336	0.134289
634.5	98	0.98	0.02	0.00877392	1.95804	0.0171797	0.131071
634	97.6	0.976	0.024	0.0105502	1.95958	0.0206739	0.143784
633.5	97.4	0.974	0.026	0.011441	1.96113	0.0224374	0.149791
633	97.3	0.973	0.027	0.0118872	1.96268	0.0233307	0.152744
632.5	97	0.97	0.03	0.0132283	1.96423	0.0259833	0.161194
632	96.8	0.968	0.032	0.0141246	1.96578	0.027766	0.166631
631.5	96.4	0.964	0.036	0.015923	1.96734	0.0313259	0.176991
631	96.2	0.962	0.038	0.0168249	1.9689	0.0331266	0.182007
630.5	95.7	0.957	0.043	0.0190881	1.97046	0.0376123	0.193939
630	95.6	0.956	0.044	0.0195421	1.97202	0.0385375	0.19631
629.5	95.1	0.951	0.049	0.0218195	1.97359	0.0430627	0.207516
629	95.2	0.952	0.048	0.0213631	1.97516	0.0421954	0.205415
628.5	94.6	0.946	0.054	0.0241089	1.97673	0.0476567	0.218304
628	94.5	0.945	0.055	0.0245682	1.9783	0.0486034	0.220462
627.5	94.1	0.941	0.059	0.0264104	1.97988	0.0522894	0.228669
627	93.6	0.936	0.064	0.0287242	1.98146	0.0569157	0.23857
626.5	93.3	0.933	0.067	0.0301184	1.98304	0.0597259	0.244389
626	93.4	0.934	0.066	0.0296531	1.98462	0.0588503	0.242591
625.5	93	0.93	0.07	0.0315171	1.98621	0.0625995	0.250199
625	92.6	0.926	0.074	0.033389	1.9878	0.0663707	0.257625
624.5	92.3	0.923	0.077	0.0347983	1.98939	0.0692274	0.263111
624	92	0.92	0.08	0.0362122	1.99099	0.0720979	0.268511
623.5	91.5	0.915	0.085	0.0385789	1.99258	0.0768716	0.277257
623	91.1	0.911	0.089	0.0404816	1.99418	0.0807277	0.284126
622.5	90.8	0.908	0.092	0.0419142	1.99578	0.0836516	0.289226
622	90.1	0.901	0.099	0.0452752	1.99739	0.0904321	0.300719
621.5	90.1	0.901	0.099	0.0452752	1.99899	0.0905049	0.30084
621	89.8	0.898	0.102	0.0467237	2.0006	0.0934755	0.305738
620.5	89.2	0.892	0.108	0.0496351	2.00222	0.0993803	0.315246
620	89	0.89	0.11	0.05061	2.00383	0.101414	0.318455
619.5	89	0.89	0.11	0.05061	2.00545	0.101496	0.318584
619	88.2	0.882	0.118	0.0545314	2.00707	0.109448	0.33083
618.5	87.9	0.879	0.121	0.0560111	2.00869	0.112509	0.335424
618	87.5	0.875	0.125	0.0579919	2.01032	0.116582	0.341441
617.5	87.3	0.873	0.127	0.0589858	2.01194	0.118676	0.344494
617	86.5	0.865	0.135	0.0629839	2.01357	0.126823	0.356122
616.5	86.2	0.862	0.138	0.0644927	2.01521	0.129966	0.360508
616	85.7	0.857	0.143	0.0670192	2.01684	0.135167	0.367651
615.5	85.3	0.853	0.147	0.069051	2.01848	0.139378	0.373334
615	85.2	0.852	0.148	0.0695604	2.02012	0.140521	0.374861
614.5	85	0.85	0.15	0.0705811	2.02177	0.142698	0.377754
614	84.3	0.843	0.157	0.0741724	2.02341	0.150081	0.387403
613.5	84.1	0.841	0.159	0.075204	2.02506	0.152293	0.390247
613	83.5	0.835	0.165	0.0783135	2.02671	0.158719	0.398396
612.5	83	0.83	0.17	0.0809219	2.02837	0.164139	0.405141
612	82.6	0.826	0.174	0.08302	2.03002	0.168533	0.410527
611.5	82.1	0.821	0.179	0.0856568	2.03168	0.174028	0.417166
611	81.4	0.814	0.186	0.0893756	2.03335	0.181732	0.4263
610.5	81.3	0.813	0.187	0.0899095	2.03501	0.182967	0.427746
610	81.1	0.811	0.189	0.0909791	2.03668	0.185295	0.43046
609.5	80.4	0.804	0.196	0.094744	2.03835	0.193121	0.439456
609	80	0.8	0.2	0.09691	2.04002	0.197699	0.444633
608.5	79.9	0.799	0.201	0.0974532	2.0417	0.19897	0.446061
608	79	0.79	0.21	0.102373	2.04338	0.209187	0.457369
607.5	79	0.79	0.21	0.102373	2.04506	0.209359	0.457558
607	78.2	0.782	0.218	0.106793	2.04675	0.218579	0.467524
606.5	78.2	0.782	0.218	0.106793	2.04843	0.218759	0.467717
606	77	0.77	0.23	0.113509	2.05012	0.232708	0.482398
605.5	76.9	0.769	0.231	0.114074	2.05182	0.234058	0.483796
605	76.6	0.766	0.234	0.115771	2.05351	0.237738	0.487583
604.5	75.7	0.757	0.243	0.120904	2.05521	0.248483	0.498481
604	75.4	0.754	0.246	0.122629	2.05691	0.252236	0.502231
603.5	75.2	0.752	0.248	0.123782	2.05862	0.25482	0.504797
603	74.7	0.747	0.253	0.126679	2.06032	0.261001	0.510882
602.5	74.4	0.744	0.256	0.128427	2.06203	0.264821	0.514607
602	73.7	0.737	0.263	0.132533	2.06375	0.273513	0.522985
601.5	73.3	0.733	0.267	0.134896	2.06546	0.278623	0.527847
601	72.8	0.728	0.272	0.137869	2.06718	0.284999	0.533853
600.5	72.7	0.727	0.273	0.138466	2.0689	0.286472	0.53523
600	72.1	0.721	0.279	0.142065	2.07063	0.294163	0.542368
599.5	71.2	0.712	0.288	0.14752	2.07235	0.305713	0.552914
599	71.2	0.712	0.288	0.14752	2.07408	0.305969	0.553144
598.5	70.3	0.703	0.297	0.153045	2.07581	0.317692	0.563642
598	70.1	0.701	0.299	0.154282	2.07755	0.320529	0.566152
597.5	69.5	0.695	0.305	0.158015	2.07929	0.328559	0.573201
597	69.1	0.691	0.309	0.160522	2.08103	0.334051	0.577971
596.5	68.8	0.688	0.312	0.162412	2.08277	0.338267	0.581607
596	68	0.68	0.32	0.167491	2.08452	0.349139	0.59088
595.5	67.8	0.678	0.322	0.16877	2.08627	0.352101	0.593381
595	67.3	0.673	0.327	0.171985	2.08803	0.359109	0.599257
594.5	67.1	0.671	0.329	0.173277	2.08978	0.362112	0.601757
594	66.2	0.662	0.338	0.179142	2.09154	0.374683	0.612113
593.5	66.2	0.662	0.338	0.179142	2.0933	0.374998	0.612371
593	64.9	0.649	0.351	0.187755	2.09507	0.39336	0.627184
592.5	65.3	0.653	0.347	0.185087	2.09684	0.388097	0.622974
592	64.2	0.642	0.358	0.192465	2.09861	0.403908	0.635538
591.5	64.2	0.642	0.358	0.192465	2.10038	0.40425	0.635806
591	63.4	0.634	0.366	0.197911	2.10216	0.41604	0.645011
590.5	63.2	0.632	0.368	0.199283	2.10394	0.419279	0.647517
590	63	0.63	0.37	0.200659	2.10572	0.422533	0.650025
589.5	62.5	0.625	0.375	0.20412	2.10751	0.430184	0.655884
589	61.9	0.619	0.381	0.208309	2.1093	0.439386	0.662862
588.5	61.7	0.617	0.383	0.209715	2.11109	0.442726	0.665377
588	61.2	0.612	0.388	0.213249	2.11288	0.450569	0.671245
587.5	60.4	0.604	0.396	0.218963	2.11468	0.463037	0.680468
587	60.1	0.601	0.399	0.221126	2.11648	0.468008	0.684111
586.5	59.9	0.599	0.401	0.222573	2.11829	0.471474	0.686639
586	59.3	0.593	0.407	0.226945	2.12009	0.481145	0.693646
585.5	58.4	0.584	0.416	0.233587	2.1219	0.49565	0.704024
585	58.4	0.584	0.416	0.233587	2.12372	0.496073	0.704325
584.5	58.1	0.581	0.419	0.235824	2.12553	0.501252	0.707991
584	57.2	0.572	0.428	0.242604	2.12735	0.516105	0.718404
583.5	56.7	0.567	0.433	0.246417	2.12918	0.524665	0.724338
583	56.4	0.564	0.436	0.248721	2.131	0.530025	0.728028
582.5	55.9	0.559	0.441	0.252588	2.13283	0.538728	0.733981
582	55.8	0.558	0.442	0.253366	2.13466	0.540851	0.735426
581.5	55.1	0.551	0.449	0.258848	2.1365	0.55303	0.74366
581	54.4	0.544	0.456	0.264401	2.13834	0.565379	0.751917
580.5	54.2	0.542	0.458	0.266001	2.14018	0.56929	0.754513
580	54	0.54	0.46	0.267606	2.14203	0.573219	0.757113
579.5	53.8	0.538	0.462	0.269218	2.14387	0.577169	0.759716
579	53.4	0.534	0.466	0.272459	2.14573	0.584622	0.764606
578.5	53.1	0.531	0.469	0.274905	2.14758	0.590381	0.768363
578	52.4	0.524	0.476	0.280669	2.14944	0.60328	0.776711
577.5	51.8	0.518	0.482	0.28567	2.1513	0.614562	0.78394
577	51.7	0.517	0.483	0.286509	2.15316	0.616902	0.785431
576.5	51.1	0.511	0.489	0.291579	2.15503	0.628362	0.792693
576	50.7	0.507	0.493	0.294992	2.1569	0.636269	0.797664
575.5	50.4	0.504	0.496	0.297569	2.15877	0.642386	0.80149
575	50	0.5	0.5	0.30103	2.16065	0.650421	0.806487
574.5	49.7	0.497	0.503	0.303644	2.16253	0.656639	0.810333
574	49.5	0.495	0.505	0.305395	2.16442	0.661002	0.81302
573.5	49.1	0.491	0.509	0.308919	2.1663	0.669211	0.818053
573	48.6	0.486	0.514	0.313364	2.16819	0.679433	0.824277
572.5	48.2	0.482	0.518	0.316953	2.17009	0.687816	0.829346
572	47.9	0.479	0.521	0.319664	2.17198	0.694306	0.83325
571.5	47.6	0.476	0.524	0.322393	2.17388	0.700845	0.837165
571	47.2	0.472	0.528	0.326058	2.17579	0.709433	0.842279
570.5	46.9	0.469	0.531	0.328827	2.1777	0.716085	0.846218
570	46.6	0.466	0.534	0.331614	2.17961	0.722788	0.850169
569.5	46.2	0.462	0.538	0.335358	2.18152	0.73159	0.85533
569	45.7	0.457	0.543	0.340084	2.18344	0.742551	0.861714
568.5	45.3	0.453	0.547	0.343902	2.18536	0.751548	0.866919
568	44.9	0.449	0.551	0.347754	2.18728	0.760635	0.872144
567.5	44.4	0.444	0.556	0.352617	2.18921	0.771952	0.878608
567	44.1	0.441	0.559	0.355561	2.19114	0.779084	0.882657
566.5	43.7	0.437	0.563	0.359519	2.19307	0.78845	0.887947
566	43.2	0.432	0.568	0.364516	2.19501	0.800116	0.894492
565.5	42.8	0.428	0.572	0.368556	2.19695	0.809699	0.899833
565	42.2	0.422	0.578	0.374688	2.19889	0.823898	0.907688
564.5	41.9	0.419	0.581	0.377786	2.20084	0.831447	0.911837
564	41.8	0.418	0.582	0.378824	2.20279	0.83447	0.913493
563.5	41.4	0.414	0.586	0.383	2.20475	0.844417	0.918922
563	41.1	0.411	0.589	0.386158	2.20671	0.852137	0.923113
562.5	40.8	0.408	0.592	0.38934	2.20867	0.859922	0.92732
562	40.4	0.404	0.596	0.393619	2.21063	0.870146	0.932816
561.5	40.1	0.401	0.599	0.396856	2.2126	0.878083	0.937061
561	39.8	0.398	0.602	0.400117	2.21457	0.886088	0.941322
560.5	39.6	0.396	0.604	0.402305	2.21655	0.891728	0.944313
560	39.2	0.392	0.608	0.406714	2.21853	0.902306	0.949898
559.5	39.1	0.391	0.609	0.407823	2.22051	0.905575	0.951617
559	38.8	0.388	0.612	0.411168	2.2225	0.91382	0.955939
558.5	38.1	0.381	0.619	0.419075	2.22449	0.932226	0.965519
558	37.6	0.376	0.624	0.424812	2.22648	0.945835	0.972541
557.5	37.4	0.374	0.626	0.427128	2.22848	0.951845	0.975625
557	37.3	0.373	0.627	0.428291	2.23048	0.955293	0.977391
556.5	36.9	0.369	0.631	0.432974	2.23248	0.966605	0.983161
556	36.8	0.368	0.632	0.434152	2.23449	0.970108	0.98494
555.5	36.3	0.363	0.637	0.440093	2.2365	0.984268	0.992103
555	35.9	0.359	0.641	0.444906	2.23851	0.995927	0.997961
554.5	35.5	0.355	0.645	0.449772	2.24053	1.00773	1.00386
554	35	0.35	0.65	0.455932	2.24255	1.02245	1.01116
553.5	34.8	0.348	0.652	0.458421	2.24458	1.02896	1.01438
553	34.6	0.346	0.654	0.460924	2.24661	1.03552	1.0176
552.5	34.6	0.346	0.654	0.460924	2.24864	1.03645	1.01806
552	34.2	0.342	0.658	0.465974	2.25068	1.04876	1.02409
551.5	33.9	0.339	0.661	0.4698	2.25272	1.05833	1.02875
551	33.4	0.334	0.666	0.476254	2.25476	1.07384	1.03626
550.5	33	0.33	0.67	0.481486	2.25681	1.08662	1.04241
550	32.8	0.328	0.672	0.484126	2.25886	1.09357	1.04574
549.5	32.9	0.329	0.671	0.482804	2.26092	1.09158	1.04479
549	32.7	0.327	0.673	0.485452	2.26298	1.09857	1.04813
548.5	32.3	0.323	0.677	0.490797	2.26504	1.11168	1.05436
548	32	0.32	0.68	0.49485	2.26711	1.12188	1.05919
547.5	31.7	0.317	0.683	0.498941	2.26918	1.13219	1.06404
547	31.4	0.314	0.686	0.50307	2.27125	1.1426	1.06892
546.5	30.8	0.308	0.692	0.511449	2.27333	1.16269	1.07828
546	30.4	0.304	0.696	0.517126	2.27541	1.17668	1.08475
545.5	30.4	0.304	0.696	0.517126	2.2775	1.17775	1.08524
545	30.1	0.301	0.699	0.521434	2.27959	1.18865	1.09025
544.5	29.5	0.295	0.705	0.530178	2.28168	1.2097	1.09986
544	29.6	0.296	0.704	0.528708	2.28378	1.20745	1.09884
543.5	29.2	0.292	0.708	0.534617	2.28588	1.22207	1.10547
543	29.3	0.293	0.707	0.533132	2.28798	1.2198	1.10444
542.5	28.6	0.286	0.714	0.543634	2.29009	1.24497	1.11578
542	28.6	0.286	0.714	0.543634	2.2922	1.24612	1.1163
541.5	28.1	0.281	0.719	0.551294	2.29432	1.26484	1.12465
541	27.8	0.278	0.722	0.555955	2.29644	1.27672	1.12992
540.5	27.8	0.278	0.722	0.555955	2.29857	1.2779	1.13044
540	27.3	0.273	0.727	0.563837	2.30069	1.29722	1.13895
539.5	27.2	0.272	0.728	0.565431	2.30283	1.30209	1.14109
539	26.8	0.268	0.732	0.571865	2.30496	1.31813	1.1481
538.5	26.7	0.267	0.733	0.573489	2.3071	1.3231	1.15026
538	26.4	0.264	0.736	0.578396	2.30925	1.33566	1.15571
537.5	26.2	0.262	0.738	0.581699	2.3114	1.34454	1.15954
537	25.9	0.259	0.741	0.5867	2.31355	1.35736	1.16506
536.5	25.7	0.257	0.743	0.590067	2.3157	1.36642	1.16894
536	25.8	0.258	0.742	0.58838	2.31786	1.36379	1.16781
535.5	25.2	0.252	0.748	0.598599	2.32003	1.38877	1.17846
535	24.8	0.248	0.752	0.605548	2.3222	1.4062	1.18583
534.5	24.9	0.249	0.751	0.603801	2.32437	1.40346	1.18468
534	24.4	0.244	0.756	0.61261	2.32654	1.42527	1.19384
533.5	24.3	0.243	0.757	0.614394	2.32873	1.43075	1.19614
533	24.1	0.241	0.759	0.617983	2.33091	1.44046	1.20019
532.5	23.7	0.237	0.763	0.625252	2.3331	1.45877	1.2078
532	23.6	0.236	0.764	0.627088	2.33529	1.46443	1.21014
531.5	23.1	0.231	0.769	0.636388	2.33749	1.48755	1.21965
531	23.6	0.236	0.764	0.627088	2.33969	1.46719	1.21128
530.5	23.5	0.235	0.765	0.628932	2.34189	1.47289	1.21363
530	23.4	0.234	0.766	0.630784	2.3441	1.47862	1.21599
529.5	22.9	0.229	0.771	0.640165	2.34632	1.50203	1.22557
529	22.5	0.225	0.775	0.647817	2.34853	1.52142	1.23346
528.5	22.5	0.225	0.775	0.647817	2.35076	1.52286	1.23404
528	22.4	0.224	0.776	0.649752	2.35298	1.52886	1.23647
527.5	22.5	0.225	0.775	0.647817	2.35521	1.52575	1.23521
527	22	0.22	0.78	0.657577	2.35745	1.5502	1.24507
526.5	21.7	0.217	0.783	0.66354	2.35969	1.56575	1.2513
526	21.6	0.216	0.784	0.665546	2.36193	1.57197	1.25378
525.5	21.4	0.214	0.786	0.669586	2.36418	1.58302	1.25818
525	21.3	0.213	0.787	0.67162	2.36643	1.58934	1.26069
524.5	20.9	0.209	0.791	0.679854	2.36868	1.61036	1.269
524	20.7	0.207	0.793	0.68403	2.37094	1.6218	1.2735
523.5	20.4	0.204	0.796	0.69037	2.37321	1.63839	1.28
523	20.2	0.202	0.798	0.694649	2.37548	1.65012	1.28457
522.5	20.2	0.202	0.798	0.694649	2.37775	1.6517	1.28519
522	19.9	0.199	0.801	0.701147	2.38003	1.66875	1.2918
521.5	19.7	0.197	0.803	0.705534	2.38231	1.6808	1.29646
521	19.7	0.197	0.803	0.705534	2.3846	1.68241	1.29708
520.5	19.5	0.195	0.805	0.709965	2.38689	1.69461	1.30177
520	19.3	0.193	0.807	0.714443	2.38918	1.70693	1.3065
519.5	19.1	0.191	0.809	0.718967	2.39148	1.7194	1.31126
519	18.9	0.189	0.811	0.723538	2.39379	1.732	1.31605
518.5	18.7	0.187	0.813	0.728158	2.39609	1.74474	1.32088
518	18.6	0.186	0.814	0.730487	2.39841	1.75201	1.32363
517.5	18.2	0.182	0.818	0.739929	2.40072	1.77636	1.3328
517	17.9	0.179	0.821	0.747147	2.40305	1.79543	1.33994
516.5	17.7	0.177	0.823	0.752027	2.40537	1.8089	1.34496
516	17.8	0.178	0.822	0.74958	2.4077	1.80477	1.34342
515.5	17.6	0.176	0.824	0.754487	2.41004	1.81834	1.34846
515	17.5	0.175	0.825	0.756962	2.41238	1.82608	1.35132
514.5	17.1	0.171	0.829	0.767004	2.41472	1.8521	1.36092
514	17	0.17	0.83	0.769551	2.41707	1.86006	1.36384
513.5	17	0.17	0.83	0.769551	2.41943	1.86187	1.3645
513	16.4	0.164	0.836	0.785156	2.42178	1.90148	1.37894
512.5	16.6	0.166	0.834	0.779892	2.42415	1.89057	1.37498
512	16.6	0.166	0.834	0.779892	2.42651	1.89242	1.37565
511.5	16.4	0.164	0.836	0.785156	2.42889	1.90705	1.38096
511	15.9	0.159	0.841	0.798603	2.43126	1.94161	1.39342
510.5	16	0.16	0.84	0.79588	2.43364	1.93689	1.39172
510	15.6	0.156	0.844	0.806875	2.43603	1.96557	1.40199
509.5	15.6	0.156	0.844	0.806875	2.43842	1.9675	1.40268
509	15.4	0.154	0.846	0.812479	2.44082	1.98311	1.40823
508.5	15.3	0.153	0.847	0.815309	2.44322	1.99197	1.41137
508	15.3	0.153	0.847	0.815309	2.44562	1.99394	1.41207
507.5	15	0.15	0.85	0.823909	2.44803	2.01695	1.42019
507	14.9	0.149	0.851	0.826814	2.45044	2.02606	1.4234
506.5	14.6	0.146	0.854	0.835647	2.45286	2.04973	1.43169
506	14.5	0.145	0.855	0.838632	2.45529	2.05908	1.43495
505.5	14.4	0.144	0.856	0.841638	2.45772	2.06851	1.43823
505	14.2	0.142	0.858	0.847712	2.46015	2.0855	1.44412
504.5	14.2	0.142	0.858	0.847712	2.46259	2.08756	1.44484
504	14.1	0.141	0.859	0.850781	2.46503	2.0972	1.44817
503.5	13.9	0.139	0.861	0.856985	2.46748	2.11459	1.45416
503	13.8	0.138	0.862	0.860121	2.46993	2.12444	1.45755
502.5	13.6	0.136	0.864	0.866461	2.47239	2.14223	1.46364
502	13.7	0.137	0.863	0.863279	2.47485	2.13649	1.46167
501.5	13.5	0.135	0.865	0.869666	2.47732	2.15444	1.4678
501	13.4	0.134	0.866	0.872895	2.47979	2.1646	1.47126
500.5	13.5	0.135	0.865	0.869666	2.48227	2.15874	1.46927
500	13	0.13	0.87	0.886057	2.48475	2.20163	1.48379
499.5	12.9	0.129	0.871	0.88941	2.48724	2.21217	1.48734
499	13	0.13	0.87	0.886057	2.48973	2.20604	1.48527
498.5	12.8	0.128	0.872	0.89279	2.49223	2.22504	1.49166
498	12.8	0.128	0.872	0.89279	2.49473	2.22727	1.4924
497.5	12.5	0.125	0.875	0.90309	2.49724	2.25523	1.50174
497	12.4	0.124	0.876	0.906578	2.49975	2.26622	1.5054
496.5	12.4	0.124	0.876	0.906578	2.50227	2.2685	1.50615
496	12.2	0.122	0.878	0.91364	2.50479	2.28848	1.51277
495.5	12.1	0.121	0.879	0.917215	2.50732	2.29975	1.51649
495	12.1	0.121	0.879	0.917215	2.50985	2.30207	1.51726
494.5	12	0.12	0.88	0.920819	2.51239	2.31345	1.521
494	11.9	0.119	0.881	0.924453	2.51493	2.32493	1.52477
493.5	11.7	0.117	0.883	0.931814	2.51748	2.34582	1.53161
493	11.8	0.118	0.882	0.928118	2.52003	2.33889	1.52934
492.5	11.7	0.117	0.883	0.931814	2.52259	2.35058	1.53316
492	11.4	0.114	0.886	0.943095	2.52515	2.38146	1.5432
491.5	11.2	0.112	0.888	0.950782	2.52772	2.40331	1.55026
491	11.2	0.112	0.888	0.950782	2.5303	2.40576	1.55105
490.5	11.3	0.113	0.887	0.946922	2.53287	2.39843	1.54869
490	11.2	0.112	0.888	0.950782	2.53546	2.41067	1.55263
489.5	10.9	0.109	0.891	0.962574	2.53805	2.44306	1.56303
489	10.9	0.109	0.891	0.962574	2.54064	2.44556	1.56383
488.5	10.9	0.109	0.891	0.962574	2.54324	2.44806	1.56463
488	10.8	0.108	0.892	0.966576	2.54585	2.46076	1.56868
487.5	10.6	0.106	0.894	0.974694	2.54846	2.48397	1.57606
487	10.8	0.108	0.892	0.966576	2.55108	2.46581	1.57029
486.5	10.5	0.105	0.895	0.978811	2.5537	2.49959	1.58101
486	10.2	0.102	0.898	0.9914	2.55633	2.53434	1.59196
485.5	10.5	0.105	0.895	0.978811	2.55896	2.50474	1.58264
485	10.5	0.105	0.895	0.978811	2.5616	2.50732	1.58345
484.5	10.1	0.101	0.899	0.995679	2.56424	2.55316	1.59786
484	10	0.1	0.9	1	2.56689	2.56689	1.60215
483.5	10.2	0.102	0.898	0.9914	2.56954	2.54745	1.59607
483	9.7	0.097	0.903	1.01323	2.5722	2.60623	1.61438
482.5	9.9	0.099	0.901	1.00436	2.57487	2.58611	1.60814
482	9.9	0.099	0.901	1.00436	2.57754	2.58879	1.60897
481.5	9.7	0.097	0.903	1.01323	2.58022	2.61435	1.6169
481	9.7	0.097	0.903	1.01323	2.5829	2.61707	1.61774
480.5	9.4	0.094	0.906	1.02687	2.58559	2.65507	1.62944
480	9.7	0.097	0.903	1.01323	2.58828	2.62252	1.61942
479.5	9.3	0.093	0.907	1.03152	2.59098	2.67264	1.63482
479	9.7	0.097	0.903	1.01323	2.59368	2.62799	1.62111
478.5	9.3	0.093	0.907	1.03152	2.59639	2.67823	1.63653
478	9.5	0.095	0.905	1.02228	2.59911	2.65701	1.63003
477.5	9.3	0.093	0.907	1.03152	2.60183	2.68383	1.63824
477	9.1	0.091	0.909	1.04096	2.60456	2.71124	1.64658
476.5	9.6	0.096	0.904	1.01773	2.60729	2.65352	1.62896
476	9.1	0.091	0.909	1.04096	2.61003	2.71693	1.64831
475.5	9.4	0.094	0.906	1.02687	2.61278	2.68299	1.63798
475	9.1	0.091	0.909	1.04096	2.61553	2.72265	1.65005
474.5	8.8	0.088	0.912	1.05552	2.61828	2.76364	1.66242
474	8.8	0.088	0.912	1.05552	2.62104	2.76656	1.6633
473.5	8.8	0.088	0.912	1.05552	2.62381	2.76948	1.66418
473	8.8	0.088	0.912	1.05552	2.62659	2.77241	1.66505
472.5	8.6	0.086	0.914	1.0655	2.62937	2.80159	1.6738
472	8.7	0.087	0.913	1.06048	2.63215	2.79134	1.67073
471.5	8.7	0.087	0.913	1.06048	2.63494	2.7943	1.67162
471	8.2	0.082	0.918	1.08619	2.63774	2.86508	1.69265
470.5	8.4	0.084	0.916	1.07572	2.64054	2.84049	1.68537
470	8.8	0.088	0.912	1.05552	2.64335	2.7901	1.67036
469.5	8.6	0.086	0.914	1.0655	2.64617	2.81949	1.67913
469	8.2	0.082	0.918	1.08619	2.64899	2.87729	1.69626
468.5	8.2	0.082	0.918	1.08619	2.65181	2.88036	1.69716
468	8.5	0.085	0.915	1.07058	2.65465	2.84202	1.68583
467.5	8.4	0.084	0.916	1.07572	2.65749	2.85871	1.69077
467	7.9	0.079	0.921	1.10237	2.66033	2.93268	1.71251
466.5	8.1	0.081	0.919	1.09151	2.66318	2.9069	1.70496
466	8.5	0.085	0.915	1.07058	2.66604	2.85421	1.68944
465.5	8.2	0.082	0.918	1.08619	2.6689	2.89893	1.70262
465	7.6	0.076	0.924	1.11919	2.67177	2.99021	1.72922
464.5	8.2	0.082	0.918	1.08619	2.67465	2.90517	1.70446
464	8	0.08	0.92	1.09691	2.67753	2.93701	1.71377
463.5	7.9	0.079	0.921	1.10237	2.68042	2.95482	1.71896
463	7.6	0.076	0.924	1.11919	2.68332	3.00313	1.73295
462.5	8.1	0.081	0.919	1.09151	2.68622	2.93205	1.71232
462	8.2	0.082	0.918	1.08619	2.68912	2.92089	1.70906
461.5	7.9	0.079	0.921	1.10237	2.69204	2.96763	1.72268
461	7.6	0.076	0.924	1.11919	2.69496	3.01616	1.73671
460.5	7.9	0.079	0.921	1.10237	2.69788	2.97407	1.72455
460	7.4	0.074	0.926	1.13077	2.70082	3.054	1.74757
459.5	7.7	0.077	0.923	1.11351	2.70375	3.01066	1.73512
459	7.5	0.075	0.925	1.12494	2.7067	3.04487	1.74496
458.5	7.6	0.076	0.924	1.11919	2.70965	3.0326	1.74144
458	7.7	0.077	0.923	1.11351	2.71261	3.02052	1.73796
457.5	7.3	0.073	0.927	1.13668	2.71557	3.08673	1.75691
457	7.6	0.076	0.924	1.11919	2.71854	3.04256	1.74429
456.5	7.4	0.074	0.926	1.13077	2.72152	3.07741	1.75426
456	7.1	0.071	0.929	1.14874	2.72451	3.12975	1.76911
455.5	7.6	0.076	0.924	1.11919	2.7275	3.05258	1.74716
455	7.5	0.075	0.925	1.12494	2.73049	3.07164	1.75261
454.5	6.9	0.069	0.931	1.16115	2.7335	3.174	1.78157
454	7.4	0.074	0.926	1.13077	2.73651	3.09436	1.75908
453.5	7.4	0.074	0.926	1.13077	2.73953	3.09777	1.76005
453	6.9	0.069	0.931	1.16115	2.74255	3.18451	1.78452
452.5	7.2	0.072	0.928	1.14267	2.74558	3.13729	1.77124
452	7.4	0.074	0.926	1.13077	2.74862	3.10805	1.76297
451.5	7.5	0.075	0.925	1.12494	2.75166	3.09545	1.75939
451	7.3	0.073	0.927	1.13668	2.75471	3.13122	1.76952
450.5	7.1	0.071	0.929	1.14874	2.75777	3.16796	1.77988
450	7.1	0.071	0.929	1.14874	2.76083	3.17148	1.78087
449.5	7.2	0.072	0.928	1.14267	2.7639	3.15822	1.77714
449	7.4	0.074	0.926	1.13077	2.76698	3.12882	1.76885
448.5	7.5	0.075	0.925	1.12494	2.77007	3.11616	1.76526
448	7.1	0.071	0.929	1.14874	2.77316	3.18564	1.78484
447.5	6.8	0.068	0.932	1.16749	2.77626	3.24126	1.80035
447	6.5	0.065	0.935	1.18709	2.77936	3.29934	1.81641
446.5	6.9	0.069	0.931	1.16115	2.78247	3.23087	1.79746
446	7.3	0.073	0.927	1.13668	2.78559	3.16632	1.77942
445.5	7.1	0.071	0.929	1.14874	2.78872	3.20352	1.78984
445	7	0.07	0.93	1.1549	2.79185	3.22432	1.79564
444.5	6.5	0.065	0.935	1.18709	2.79499	3.3179	1.82151
444	6.3	0.063	0.937	1.20066	2.79814	3.35962	1.83293
443.5	6.7	0.067	0.933	1.17393	2.8013	3.28851	1.81343
443	7	0.07	0.93	1.1549	2.80446	3.23887	1.79969
442.5	6.7	0.067	0.933	1.17393	2.80763	3.29594	1.81547
442	6.1	0.061	0.939	1.21467	2.8108	3.4142	1.84776
441.5	6.8	0.068	0.932	1.16749	2.81399	3.2853	1.81254
441	7	0.07	0.93	1.1549	2.81718	3.25356	1.80376
440.5	6.7	0.067	0.933	1.17393	2.82037	3.31091	1.81959
440	6.2	0.062	0.938	1.20761	2.82358	3.40978	1.84656
439.5	6.8	0.068	0.932	1.16749	2.82679	3.30025	1.81666
439	6.7	0.067	0.933	1.17393	2.83001	3.32222	1.8227
438.5	5.8	0.058	0.942	1.23657	2.83324	3.5035	1.87176
438	6.8	0.068	0.932	1.16749	2.83647	3.31156	1.81977
437.5	5.9	0.059	0.941	1.22915	2.83971	3.49043	1.86827
437	6.5	0.065	0.935	1.18709	2.84296	3.37484	1.83707
436.5	6.7	0.067	0.933	1.17393	2.84622	3.34125	1.82791
436	6	0.06	0.94	1.22185	2.84948	3.48164	1.86591
435.5	6.3	0.063	0.937	1.20066	2.85276	3.42519	1.85073
435	6.6	0.066	0.934	1.18046	2.85603	3.37142	1.83614
434.5	6.1	0.061	0.939	1.21467	2.85932	3.47313	1.86363
434	5.9	0.059	0.941	1.22915	2.86262	3.51858	1.87579
433.5	6.2	0.062	0.938	1.20761	2.86592	3.46091	1.86035
433	6.3	0.063	0.937	1.20066	2.86923	3.44496	1.85606
432.5	5.8	0.058	0.942	1.23657	2.87254	3.55211	1.8847
432	6.3	0.063	0.937	1.20066	2.87587	3.45294	1.85821
431.5	6	0.06	0.94	1.22185	2.8792	3.51795	1.87562
431	5.5	0.055	0.945	1.25964	2.88254	3.63096	1.90551
430.5	6.4	0.064	0.936	1.19382	2.88589	3.44523	1.85613
430	5.9	0.059	0.941	1.22915	2.88924	3.55131	1.88449
429.5	5.7	0.057	0.943	1.24413	2.89261	3.59877	1.89704
429	6	0.06	0.94	1.22185	2.89598	3.53845	1.88108
428.5	5.6	0.056	0.944	1.25181	2.89936	3.62945	1.90511
428	6	0.06	0.94	1.22185	2.90275	3.54672	1.88327
427.5	6.4	0.064	0.936	1.19382	2.90614	3.46941	1.86263
427	5.3	0.053	0.947	1.27572	2.90954	3.71177	1.9266
426.5	6.2	0.062	0.938	1.20761	2.91295	3.51771	1.87556
426	6	0.06	0.94	1.22185	2.91637	3.56337	1.88769
425.5	5.7	0.057	0.943	1.24413	2.9198	3.6326	1.90594
425	6	0.06	0.94	1.22185	2.92324	3.57175	1.88991
424.5	5.3	0.053	0.947	1.27572	2.92668	3.73363	1.93226
424	6.1	0.061	0.939	1.21467	2.93013	3.55914	1.88657
423.5	5.5	0.055	0.945	1.25964	2.93359	3.69526	1.92231
423	5.8	0.058	0.942	1.23657	2.93706	3.63188	1.90575
422.5	5.8	0.058	0.942	1.23657	2.94053	3.63618	1.90688
422	5.8	0.058	0.942	1.23657	2.94402	3.64049	1.90801
421.5	5.8	0.058	0.942	1.23657	2.94751	3.64481	1.90914
421	5.8	0.058	0.942	1.23657	2.95101	3.64914	1.91027
420.5	5.7	0.057	0.943	1.24413	2.95452	3.67579	1.91724
420	6.2	0.062	0.938	1.20761	2.95804	3.57215	1.89001
419.5	5.2	0.052	0.948	1.284	2.96156	3.80263	1.95003
419	6	0.06	0.94	1.22185	2.9651	3.6229	1.90339
418.5	5.5	0.055	0.945	1.25964	2.96864	3.73941	1.93375
418	5.8	0.058	0.942	1.23657	2.97219	3.67533	1.91711
417.5	5.9	0.059	0.941	1.22915	2.97575	3.65764	1.91249
417	5.1	0.051	0.949	1.29243	2.97932	3.85056	1.96228
416.5	6	0.06	0.94	1.22185	2.98289	3.64464	1.9091
416	5.9	0.059	0.941	1.22915	2.98648	3.67082	1.91594
415.5	5.1	0.051	0.949	1.29243	2.99007	3.86446	1.96582
415	5.5	0.055	0.945	1.25964	2.99367	3.77094	1.94189
414.5	5.9	0.059	0.941	1.22915	2.99729	3.68411	1.9194
414	5.9	0.059	0.941	1.22915	3.00091	3.68856	1.92056
413.5	5.1	0.051	0.949	1.29243	3.00453	3.88315	1.97057
413	5.8	0.058	0.942	1.23657	3.00817	3.71982	1.92868
412.5	5.9	0.059	0.941	1.22915	3.01182	3.70197	1.92405
412	6.2	0.062	0.938	1.20761	3.01547	3.64151	1.90827
411.5	5.5	0.055	0.945	1.25964	3.01914	3.80302	1.95013
411	5.2	0.052	0.948	1.284	3.02281	3.88128	1.9701
410.5	5	0.05	0.95	1.30103	3.02649	3.93756	1.98433
410	5.3	0.053	0.947	1.27572	3.03018	3.86568	1.96613
409.5	5.4	0.054	0.946	1.26761	3.03388	3.84577	1.96106
409	5.4	0.054	0.946	1.26761	3.03759	3.85047	1.96226
408.5	5.5	0.055	0.945	1.25964	3.04131	3.83095	1.95728
408	5.6	0.056	0.944	1.25181	3.04504	3.81181	1.95239
407.5	5.2	0.052	0.948	1.284	3.04877	3.91461	1.97854
407	6	0.06	0.94	1.22185	3.05252	3.72972	1.93125
406.5	5.5	0.055	0.945	1.25964	3.05627	3.8498	1.96209
406	5.6	0.056	0.944	1.25181	3.06004	3.83059	1.95719
405.5	5.8	0.058	0.942	1.23657	3.06381	3.78862	1.94644
405	5.7	0.057	0.943	1.24413	3.06759	3.81647	1.95358
404.5	5.3	0.053	0.947	1.27572	3.07138	3.91824	1.97945
404	5.9	0.059	0.941	1.22915	3.07519	3.77986	1.94419
403.5	5.3	0.053	0.947	1.27572	3.079	3.92795	1.98191
403	5.5	0.055	0.945	1.25964	3.08282	3.88323	1.97059
402.5	5.5	0.055	0.945	1.25964	3.08665	3.88805	1.97182
402	5.5	0.055	0.945	1.25964	3.09049	3.89289	1.97304
401.5	5.6	0.056	0.944	1.25181	3.09433	3.87352	1.96813
401	5.2	0.052	0.948	1.284	3.09819	3.97807	1.99451
400.5	5.1	0.051	0.949	1.29243	3.10206	4.00919	2.0023
400	5.4	0.054	0.946	1.26761	3.10594	3.93711	1.98421
399.5	5.5	0.055	0.945	1.25964	3.10982	3.91725	1.9792
399	5.2	0.052	0.948	1.284	3.11372	3.99801	1.9995
398.5	5.7	0.057	0.943	1.24413	3.11763	3.87872	1.96945
398	5.3	0.053	0.947	1.27572	3.12155	3.98223	1.99555
397.5	5.4	0.054	0.946	1.26761	3.12547	3.96187	1.99044
397	5.3	0.053	0.947	1.27572	3.12941	3.99226	1.99806
396.5	5.2	0.052	0.948	1.284	3.13335	4.02322	2.0058
396	5.6	0.056	0.944	1.25181	3.13731	3.92732	1.98175
395.5	5.3	0.053	0.947	1.27572	3.14128	4.0074	2.00185
395	5.1	0.051	0.949	1.29243	3.14525	4.06502	2.01619
394.5	5.2	0.052	0.948	1.284	3.14924	4.04361	2.01087
394	5.6	0.056	0.944	1.25181	3.15324	3.94726	1.98677
393.5	5	0.05	0.95	1.30103	3.15724	4.10767	2.02674
393	5.1	0.051	0.949	1.29243	3.16126	4.08571	2.02131
392.5	5	0.05	0.95	1.30103	3.16529	4.11813	2.02932
392	4.9	0.049	0.951	1.3098	3.16932	4.15119	2.03745
391.5	5.4	0.054	0.946	1.26761	3.17337	4.02259	2.00564
391	5.1	0.051	0.949	1.29243	3.17743	4.1066	2.02648
390.5	5.1	0.051	0.949	1.29243	3.1815	4.11186	2.02777
390	5.1	0.051	0.949	1.29243	3.18558	4.11713	2.02907
389.5	5.1	0.051	0.949	1.29243	3.18967	4.12242	2.03037
389	5.2	0.052	0.948	1.284	3.19377	4.10078	2.02504
388.5	4.9	0.049	0.951	1.3098	3.19788	4.18859	2.0466
388	5.1	0.051	0.949	1.29243	3.202	4.13836	2.0343
387.5	5.1	0.051	0.949	1.29243	3.20613	4.1437	2.03561
387	4.9	0.049	0.951	1.3098	3.21027	4.20483	2.05057
386.5	4.9	0.049	0.951	1.3098	3.21442	4.21027	2.05189
386	5.1	0.051	0.949	1.29243	3.21859	4.1598	2.03956
385.5	4.9	0.049	0.951	1.3098	3.22276	4.22119	2.05455
385	5.3	0.053	0.947	1.27572	3.22695	4.1167	2.02896
384.5	5.5	0.055	0.945	1.25964	3.23114	4.07007	2.01744
384	4.9	0.049	0.951	1.3098	3.23535	4.23768	2.05856
383.5	5	0.05	0.95	1.30103	3.23957	4.21478	2.05299
383	5	0.05	0.95	1.30103	3.2438	4.22028	2.05433
382.5	5.3	0.053	0.947	1.27572	3.24804	4.1436	2.03558
382	5	0.05	0.95	1.30103	3.25229	4.23133	2.05702
381.5	4.8	0.048	0.952	1.31876	3.25655	4.29461	2.07234
381	4.6	0.046	0.954	1.33724	3.26083	4.36052	2.08818
380.5	4.6	0.046	0.954	1.33724	3.26511	4.36625	2.08956
380	5.1	0.051	0.949	1.29243	3.26941	4.22548	2.0556
379.5	5.2	0.052	0.948	1.284	3.27372	4.20344	2.05023
379	4.7	0.047	0.953	1.3279	3.27803	4.35291	2.08636
378.5	4.9	0.049	0.951	1.3098	3.28236	4.29925	2.07346
378	4.6	0.046	0.954	1.33724	3.28671	4.39512	2.09645
377.5	4.5	0.045	0.955	1.34679	3.29106	4.43236	2.10532
377	4.8	0.048	0.952	1.31876	3.29542	4.34587	2.08467
376.5	4.7	0.047	0.953	1.3279	3.2998	4.38181	2.09328
376	4.6	0.046	0.954	1.33724	3.30419	4.4185	2.10202
375.5	4.1	0.041	0.959	1.38722	3.30859	4.58973	2.14236
375	4.6	0.046	0.954	1.33724	3.313	4.43028	2.10482
374.5	4.6	0.046	0.954	1.33724	3.31742	4.4362	2.10623
374	4.2	0.042	0.958	1.37675	3.32186	4.57337	2.13854
373.5	4.7	0.047	0.953	1.3279	3.32631	4.41701	2.10167
373	4.3	0.043	0.957	1.36653	3.33076	4.55159	2.13345
372.5	4.3	0.043	0.957	1.36653	3.33523	4.5577	2.13488
372	4.4	0.044	0.956	1.35655	3.33972	4.53049	2.12849
371.5	4.1	0.041	0.959	1.38722	3.34421	4.63915	2.15387
371	4.6	0.046	0.954	1.33724	3.34872	4.47805	2.11614
370.5	5	0.05	0.95	1.30103	3.35324	4.36266	2.0887
370	4.4	0.044	0.956	1.35655	3.35777	4.55497	2.13424
369.5	3.7	0.037	0.963	1.4318	3.36231	4.81416	2.19412
369	4.2	0.042	0.958	1.37675	3.36687	4.63534	2.15298
368.5	3.9	0.039	0.961	1.40894	3.37144	4.75014	2.17948
368	4.2	0.042	0.958	1.37675	3.37602	4.64794	2.15591
367.5	3.6	0.036	0.964	1.4437	3.38061	4.88058	2.2092
367	4.1	0.041	0.959	1.38722	3.38522	4.69603	2.16703
366.5	3.5	0.035	0.965	1.45593	3.38984	4.93537	2.22157
366	4.4	0.044	0.956	1.35655	3.39447	4.60476	2.14587
365.5	4.1	0.041	0.959	1.38722	3.39911	4.7153	2.17147
365	3.8	0.038	0.962	1.42022	3.40377	4.83409	2.19866
364.5	4.2	0.042	0.958	1.37675	3.40844	4.69257	2.16623
364	4.6	0.046	0.954	1.33724	3.41312	4.56417	2.13639
363.5	4	0.04	0.96	1.39794	3.41781	4.7779	2.18584
363	3.5	0.035	0.965	1.45593	3.42252	4.98296	2.23225
362.5	3.7	0.037	0.963	1.4318	3.42724	4.90712	2.2152
362	3.9	0.039	0.961	1.40894	3.43198	4.83543	2.19896
361.5	4.7	0.047	0.953	1.3279	3.43672	4.56363	2.13627
361	4.5	0.045	0.955	1.34679	3.44148	4.63494	2.15289
360.5	3.4	0.034	0.966	1.46852	3.44626	5.0609	2.24964
360	2.2	0.022	0.978	1.65758	3.45104	5.72037	2.39173
359.5	2.1	0.021	0.979	1.67778	3.45584	5.79814	2.40793
359	1.1	0.011	0.989	1.95861	3.46065	6.77806	2.60347
358.5	1.2	0.012	0.988	1.92082	3.46548	6.65656	2.58003
358	1.7	0.017	0.983	1.76955	3.47032	6.14091	2.47809
357.5	1.4	0.014	0.986	1.85387	3.47517	6.44253	2.53821
357	2.2	0.022	0.978	1.65758	3.48004	5.76844	2.40176
356.5	2	0.02	0.98	1.69897	3.48492	5.92078	2.43327
356	2.7	0.027	0.973	1.56864	3.48982	5.47425	2.33971
355.5	2.7	0.027	0.973	1.56864	3.49473	5.48195	2.34136
355	1.4	0.014	0.986	1.85387	3.49965	6.4879	2.54714
354.5	0.4	0.004	0.996	2.39794	3.50458	8.40378	2.89893
354	5.3	0.053	0.947	1.27572	3.50953	4.4772	2.11594
353.5	4.6	0.046	0.954	1.33724	3.5145	4.69973	2.16789
353	4	0.04	0.96	1.39794	3.51948	4.92002	2.21811
352.5	3.1	0.031	0.969	1.50864	3.52447	5.31715	2.30589
352	3.2	0.032	0.968	1.49485	3.52947	5.27603	2.29696
351.5	3.9	0.039	0.961	1.40894	3.5345	4.97988	2.23156
351	3.5	0.035	0.965	1.45593	3.53953	5.15331	2.27009
350.5	4.6	0.046	0.954	1.33724	3.54458	4.73996	2.17715
350	4.1	0.041	0.959	1.38722	3.54964	4.92412	2.21904
349.5	4.5	0.045	0.955	1.34679	3.55472	4.78745	2.18803
349	3.8	0.038	0.962	1.42022	3.55981	5.05571	2.24849
348.5	4.7	0.047	0.953	1.3279	3.56492	4.73387	2.17575
348	4.2	0.042	0.958	1.37675	3.57004	4.91506	2.21699
347.5	4.3	0.043	0.957	1.36653	3.57518	4.8856	2.21034
347	5.8	0.058	0.942	1.23657	3.58033	4.42734	2.10412
346.5	4.7	0.047	0.953	1.3279	3.5855	4.76119	2.18202
346	4.2	0.042	0.958	1.37675	3.59068	4.94347	2.22339
345.5	4	0.04	0.96	1.39794	3.59588	5.02682	2.24206
345	4	0.04	0.96	1.39794	3.60109	5.0341	2.24368
344.5	4.3	0.043	0.957	1.36653	3.60631	4.92814	2.21994
344	4.5	0.045	0.955	1.34679	3.61156	4.864	2.20545
343.5	4.1	0.041	0.959	1.38722	3.61681	5.0173	2.23993
343	4.2	0.042	0.958	1.37675	3.62208	4.98671	2.23309
342.5	4.3	0.043	0.957	1.36653	3.62737	4.95692	2.22641
342	4.2	0.042	0.958	1.37675	3.63268	5.00129	2.23636
341.5	4	0.04	0.96	1.39794	3.63799	5.0857	2.25515
341	4.3	0.043	0.957	1.36653	3.64333	4.97872	2.23131
340.5	3.9	0.039	0.961	1.40894	3.64868	5.14075	2.26732
340	3.9	0.039	0.961	1.40894	3.65404	5.14831	2.26899
339.5	5	0.05	0.95	1.30103	3.65943	4.76102	2.18198
339	3.8	0.038	0.962	1.42022	3.66482	5.20484	2.28141
338.5	4.1	0.041	0.959	1.38722	3.67024	5.09141	2.25642
338	3.9	0.039	0.961	1.40894	3.67567	5.17878	2.27569
337.5	4.5	0.045	0.955	1.34679	3.68111	4.95767	2.22658
337	4.3	0.043	0.957	1.36653	3.68657	5.03782	2.24451
336.5	4.6	0.046	0.954	1.33724	3.69205	4.93717	2.22197
336	3.9	0.039	0.961	1.40894	3.69754	5.2096	2.28246
335.5	4	0.04	0.96	1.39794	3.70306	5.17665	2.27523
335	4.1	0.041	0.959	1.38722	3.70858	5.1446	2.26817
334.5	4.3	0.043	0.957	1.36653	3.71413	5.07547	2.25288
334	4.4	0.044	0.956	1.35655	3.71969	5.04593	2.24631
333.5	4	0.04	0.96	1.39794	3.72526	5.20769	2.28204
333	4.7	0.047	0.953	1.3279	3.73086	4.95421	2.22581
332.5	4.7	0.047	0.953	1.3279	3.73647	4.96166	2.22748
332	5	0.05	0.95	1.30103	3.74209	4.86858	2.20648
331.5	4.5	0.045	0.955	1.34679	3.74774	5.04741	2.24664
331	5.2	0.052	0.948	1.284	3.7534	4.81935	2.1953
330.5	4.4	0.044	0.956	1.35655	3.75908	5.09937	2.25818
330	4.4	0.044	0.956	1.35655	3.76477	5.10709	2.25989
329.5	4.2	0.042	0.958	1.37675	3.77049	5.19102	2.27838
329	4.4	0.044	0.956	1.35655	3.77622	5.12262	2.26332
328.5	5	0.05	0.95	1.30103	3.78196	4.92045	2.21821
328	4.5	0.045	0.955	1.34679	3.78773	5.10127	2.2586
327.5	4.3	0.043	0.957	1.36653	3.79351	5.18395	2.27683
327	3.9	0.039	0.961	1.40894	3.79931	5.35299	2.31365
326.5	4.8	0.048	0.952	1.31876	3.80513	5.01805	2.2401
326	4.5	0.045	0.955	1.34679	3.81097	5.13256	2.26552
325.5	4.5	0.045	0.955	1.34679	3.81682	5.14045	2.26726
325	4.3	0.043	0.957	1.36653	3.82269	5.22383	2.28557
324.5	4.7	0.047	0.953	1.3279	3.82858	5.08398	2.25477
324	3.5	0.035	0.965	1.45593	3.83449	5.58276	2.36279
323.5	4.8	0.048	0.952	1.31876	3.84042	5.06458	2.25046
323	3.6	0.036	0.964	1.4437	3.84636	5.55298	2.35648
322.5	5	0.05	0.95	1.30103	3.85233	5.01199	2.23875
322	4.1	0.041	0.959	1.38722	3.85831	5.35231	2.31351
321.5	3.2	0.032	0.968	1.49485	3.86431	5.77656	2.40345
321	5.4	0.054	0.946	1.26761	3.87033	4.90605	2.21496
320.5	4	0.04	0.96	1.39794	3.87637	5.41893	2.32786
320	4.9	0.049	0.951	1.3098	3.88242	5.08521	2.25504
319.5	3.2	0.032	0.968	1.49485	3.8885	5.81272	2.41096
319	4.8	0.048	0.952	1.31876	3.89459	5.13603	2.26628
318.5	3.8	0.038	0.962	1.42022	3.90071	5.53985	2.35369
318	3.8	0.038	0.962	1.42022	3.90684	5.54856	2.35554
317.5	4.4	0.044	0.956	1.35655	3.91299	5.30816	2.30394
317	4.5	0.045	0.955	1.34679	3.91916	5.27828	2.29745
316.5	3.5	0.035	0.965	1.45593	3.92536	5.71505	2.39062
316	3.2	0.032	0.968	1.49485	3.93157	5.8771	2.42427
315.5	4	0.04	0.96	1.39794	3.9378	5.5048	2.34623
315	4.8	0.048	0.952	1.31876	3.94405	5.20125	2.28062
314.5	3	0.03	0.97	1.52288	3.95032	6.01586	2.45272
314	5.3	0.053	0.947	1.27572	3.95661	5.04754	2.24667
313.5	3.7	0.037	0.963	1.4318	3.96292	5.6741	2.38204
313	4.1	0.041	0.959	1.38722	3.96925	5.50621	2.34653
312.5	4.8	0.048	0.952	1.31876	3.9756	5.24286	2.28973
312	3.2	0.032	0.968	1.49485	3.98197	5.95245	2.43976
311.5	3.5	0.035	0.965	1.45593	3.98836	5.80678	2.40973
311	3.3	0.033	0.967	1.48149	3.99477	5.9182	2.43274
310.5	3.7	0.037	0.963	1.4318	4.00121	5.72892	2.39352
310	3.6	0.036	0.964	1.4437	4.00766	5.78585	2.40538
309.5	3.2	0.032	0.968	1.49485	4.01414	6.00053	2.4496
309	4.1	0.041	0.959	1.38722	4.02063	5.57748	2.36167
308.5	4.5	0.045	0.955	1.34679	4.02715	5.42371	2.32889
308	3.5	0.035	0.965	1.45593	4.03369	5.87277	2.42338
307.5	4.7	0.047	0.953	1.3279	4.04024	5.36505	2.31626
307	4.4	0.044	0.956	1.35655	4.04682	5.48971	2.34301
306.5	3.8	0.038	0.962	1.42022	4.05343	5.75674	2.39932
306	3.8	0.038	0.962	1.42022	4.06005	5.76615	2.40128
305.5	3.7	0.037	0.963	1.4318	4.06669	5.82269	2.41302
305	3.5	0.035	0.965	1.45593	4.07336	5.93054	2.43527
304.5	4.5	0.045	0.955	1.34679	4.08005	5.49496	2.34413
304	3.6	0.036	0.964	1.4437	4.08676	5.90005	2.429
303.5	4	0.04	0.96	1.39794	4.09349	5.72246	2.39217
303	3.5	0.035	0.965	1.45593	4.10025	5.96968	2.44329
302.5	4.2	0.042	0.958	1.37675	4.10702	5.65435	2.37789
302	4.1	0.041	0.959	1.38722	4.11382	5.70676	2.38888
301.5	4.2	0.042	0.958	1.37675	4.12065	5.6731	2.38183
301	4.3	0.043	0.957	1.36653	4.12749	5.64035	2.37494
300.5	4.3	0.043	0.957	1.36653	4.13436	5.64973	2.37692
300	3.9	0.039	0.961	1.40894	4.14125	5.83475	2.41552
299.5	4.4	0.044	0.956	1.35655	4.14816	5.62718	2.37217
299	4.2	0.042	0.958	1.37675	4.1551	5.72054	2.39176
298.5	4.3	0.043	0.957	1.36653	4.16206	5.68759	2.38487
298	4.3	0.043	0.957	1.36653	4.16904	5.69713	2.38687
297.5	4	0.04	0.96	1.39794	4.17605	5.83787	2.41617
297	4.6	0.046	0.954	1.33724	4.18308	5.59379	2.36512
296.5	4.5	0.045	0.955	1.34679	4.19013	5.64322	2.37555
296	4.5	0.045	0.955	1.34679	4.19721	5.65275	2.37755
295.5	4.5	0.045	0.955	1.34679	4.20431	5.66232	2.37956
295	3.8	0.038	0.962	1.42022	4.21144	5.98116	2.44564
294.5	4.4	0.044	0.956	1.35655	4.21859	5.72272	2.39222
294	4.2	0.042	0.958	1.37675	4.22577	5.81783	2.41202
293.5	4.3	0.043	0.957	1.36653	4.23296	5.78448	2.40509
293	4.5	0.045	0.955	1.34679	4.24019	5.71063	2.38969
292.5	4.1	0.041	0.959	1.38722	4.24744	5.89211	2.42737
292	4.1	0.041	0.959	1.38722	4.25471	5.9022	2.42944
291.5	4	0.04	0.96	1.39794	4.26201	5.95803	2.44091
291	4.4	0.044	0.956	1.35655	4.26933	5.79155	2.40656
290.5	4.1	0.041	0.959	1.38722	4.27668	5.93268	2.43571
290	4.5	0.045	0.955	1.34679	4.28405	5.76971	2.40202
289.5	4	0.04	0.96	1.39794	4.29145	5.99919	2.44932
289	3.6	0.036	0.964	1.4437	4.29888	6.20628	2.49124
288.5	4.2	0.042	0.958	1.37675	4.30633	5.92874	2.4349
288	4.1	0.041	0.959	1.38722	4.3138	5.98418	2.44626
287.5	3.8	0.038	0.962	1.42022	4.3213	6.13719	2.47733
287	4.2	0.042	0.958	1.37675	4.32883	5.95972	2.44125
286.5	3.7	0.037	0.963	1.4318	4.33639	6.20883	2.49175
286	3.9	0.039	0.961	1.40894	4.34397	6.12037	2.47394
285.5	3.9	0.039	0.961	1.40894	4.35158	6.13109	2.4761
285	4.4	0.044	0.956	1.35655	4.35921	5.91348	2.43176
284.5	4.4	0.044	0.956	1.35655	4.36687	5.92387	2.4339
284	4.3	0.043	0.957	1.36653	4.37456	5.97797	2.44499
283.5	4.3	0.043	0.957	1.36653	4.38228	5.98852	2.44714
283	4.3	0.043	0.957	1.36653	4.39002	5.9991	2.44931
282.5	3.9	0.039	0.961	1.40894	4.39779	6.1962	2.48922
282	4	0.04	0.96	1.39794	4.40559	6.15874	2.48168
281.5	3.9	0.039	0.961	1.40894	4.41341	6.21821	2.49363
281	4	0.04	0.96	1.39794	4.42126	6.18066	2.48609
280.5	4.2	0.042	0.958	1.37675	4.42914	6.09783	2.46938
280	4.2	0.042	0.958	1.37675	4.43705	6.10872	2.47158
279.5	4.1	0.041	0.959	1.38722	4.44499	6.16616	2.48318
279	4.2	0.042	0.958	1.37675	4.45296	6.13061	2.47601
278.5	4.2	0.042	0.958	1.37675	4.46095	6.14162	2.47823
278	4.3	0.043	0.957	1.36653	4.46897	6.107	2.47123
277.5	4.3	0.043	0.957	1.36653	4.47703	6.118	2.47346
277	4.4	0.044	0.956	1.35655	4.48511	6.08426	2.46663
276.5	4.7	0.047	0.953	1.3279	4.49322	5.96655	2.44265
276	4.4	0.044	0.956	1.35655	4.50136	6.10631	2.47109
275.5	4.3	0.043	0.957	1.36653	4.50953	6.16241	2.48242
275	4.3	0.043	0.957	1.36653	4.51773	6.17362	2.48468
274.5	4.3	0.043	0.957	1.36653	4.52596	6.18486	2.48694
274	4	0.04	0.96	1.39794	4.53422	6.33856	2.51765
273.5	3.8	0.038	0.962	1.42022	4.5425	6.45134	2.53995
273	4.1	0.041	0.959	1.38722	4.55082	6.31298	2.51256
272.5	3.7	0.037	0.963	1.4318	4.55917	6.52782	2.55496
272	4.1	0.041	0.959	1.38722	4.56756	6.33619	2.51718
271.5	3.8	0.038	0.962	1.42022	4.57597	6.49886	2.54929
271	4.2	0.042	0.958	1.37675	4.58441	6.31159	2.51229
270.5	4.4	0.044	0.956	1.35655	4.59288	6.23046	2.49609
270	4.1	0.041	0.959	1.38722	4.60139	6.38312	2.52648
269.5	3.9	0.039	0.961	1.40894	4.60993	6.49509	2.54855
269	3.9	0.039	0.961	1.40894	4.61849	6.50716	2.55091
268.5	3.7	0.037	0.963	1.4318	4.62709	6.62507	2.57392
268	3.6	0.036	0.964	1.4437	4.63573	6.69259	2.587
267.5	3.6	0.036	0.964	1.4437	4.64439	6.7051	2.58942
267	3.8	0.038	0.962	1.42022	4.65309	6.60839	2.57068
266.5	3.7	0.037	0.963	1.4318	4.66182	6.67479	2.58356
266	4.4	0.044	0.956	1.35655	4.67058	6.33587	2.51711
265.5	3.7	0.037	0.963	1.4318	4.67938	6.69993	2.58842
265	3.7	0.037	0.963	1.4318	4.68821	6.71257	2.59086
264.5	4	0.04	0.96	1.39794	4.69707	6.56622	2.56246
264	4	0.04	0.96	1.39794	4.70597	6.57866	2.56489
263.5	3.6	0.036	0.964	1.4437	4.7149	6.80688	2.609
263	3.3	0.033	0.967	1.48149	4.72386	6.99833	2.64544
262.5	3.2	0.032	0.968	1.49485	4.73286	7.07491	2.65987
262	4	0.04	0.96	1.39794	4.74189	6.62888	2.57466
261.5	3.4	0.034	0.966	1.46852	4.75096	6.97688	2.64138
261	3.7	0.037	0.963	1.4318	4.76006	6.81544	2.61064
260.5	3.9	0.039	0.961	1.40894	4.76919	6.71949	2.5922
260	3.7	0.037	0.963	1.4318	4.77837	6.84166	2.61566
259.5	4.2	0.042	0.958	1.37675	4.78757	6.59129	2.56735
259	3.8	0.038	0.962	1.42022	4.79681	6.81251	2.61008
258.5	3.3	0.033	0.967	1.48149	4.80609	7.12016	2.66836
258	3.6	0.036	0.964	1.4437	4.81541	6.95199	2.63666
257.5	4.1	0.041	0.959	1.38722	4.82476	6.69298	2.58708
257	3.5	0.035	0.965	1.45593	4.83414	7.03818	2.65296
256.5	4.1	0.041	0.959	1.38722	4.84357	6.71907	2.59212
256	4.2	0.042	0.958	1.37675	4.85303	6.68141	2.58484
255.5	2.8	0.028	0.972	1.55284	4.86252	7.55073	2.74786
255	3.4	0.034	0.966	1.46852	4.87206	7.15472	2.67483
254.5	3.5	0.035	0.965	1.45593	4.88163	7.10732	2.66596
254	3.3	0.033	0.967	1.48149	4.89124	7.2463	2.6919
253.5	3.1	0.031	0.969	1.50864	4.90089	7.39367	2.71913
253	3.7	0.037	0.963	1.4318	4.91057	7.03095	2.65159
252.5	2.9	0.029	0.971	1.5376	4.9203	7.56546	2.75054
252	3.4	0.034	0.966	1.46852	4.93006	7.2399	2.69071
251.5	2.9	0.029	0.971	1.5376	4.93986	7.59554	2.756
251	2.9	0.029	0.971	1.5376	4.9497	7.61067	2.75874
250.5	2.9	0.029	0.971	1.5376	4.95958	7.62586	2.7615
250	3.6	0.036	0.964	1.4437	4.9695	7.17445	2.67852
249.5	2.7	0.027	0.973	1.56864	4.97946	7.81096	2.79481
249	3.6	0.036	0.964	1.4437	4.98946	7.20327	2.68389
248.5	3	0.03	0.97	1.52288	4.9995	7.61363	2.75928
248	3.1	0.031	0.969	1.50864	5.00958	7.55764	2.74912
247.5	2.7	0.027	0.973	1.56864	5.0197	7.87408	2.80608
247	3	0.03	0.97	1.52288	5.02986	7.65986	2.76765
246.5	1.2	0.012	0.988	1.92082	5.04006	9.68104	3.11144
246	3.1	0.031	0.969	1.50864	5.0503	7.61908	2.76027
245.5	2.5	0.025	0.975	1.60206	5.06059	8.10737	2.84734
245	2.6	0.026	0.974	1.58503	5.07092	8.03754	2.83506
244.5	2.6	0.026	0.974	1.58503	5.08129	8.05398	2.83795
244	-0.5	0.005	0.995	2.30103	5.0917	11.7162	3.42289
243.5	-0.2	0.002	0.998	2.69897	5.10216	13.7706	3.71087
243	0.9	0.009	0.991	2.04576	5.11265	10.4593	3.23408
242.5	1.6	0.016	0.984	1.79588	5.1232	9.20065	3.03326
242	0.8	0.008	0.992	2.09691	5.13378	10.7651	3.28102
241.5	0.3	0.003	0.997	2.52288	5.14441	12.9787	3.6026
241	1.4	0.014	0.986	1.85387	5.15508	9.55686	3.09142
240.5	0.9	0.009	0.991	2.04576	5.1658	10.568	3.25084
240	0.4	0.004	0.996	2.39794	5.17656	12.4131	3.52322
239.5	1.2	0.012	0.988	1.92082	5.18737	9.964	3.15658
239	0.5	0.005	0.995	2.30103	5.19822	11.9613	3.45851
238.5	2.4	0.024	0.976	1.61979	5.20912	8.43767	2.90477
238	0.3	0.003	0.997	2.52288	5.22006	13.1696	3.62899
237.5	1.5	0.015	0.985	1.82391	5.23105	9.54096	3.08884
237	1.7	0.017	0.983	1.76955	5.24209	9.27614	3.04568
236.5	1.2	0.012	0.988	1.92082	5.25317	10.0904	3.17654
236	1.7	0.017	0.983	1.76955	5.2643	9.31545	3.05212
235.5	1.6	0.016	0.984	1.79588	5.27548	9.47412	3.07801
235	1	0.01	0.99	2	5.2867	10.5734	3.25168
234.5	1.5	0.015	0.985	1.82391	5.29797	9.66302	3.10854
234	0.9	0.009	0.991	2.04576	5.30929	10.8615	3.29568
233.5	1.5	0.015	0.985	1.82391	5.32066	9.70441	3.11519
233	1.5	0.015	0.985	1.82391	5.33208	9.72523	3.11853
232.5	1.9	0.019	0.981	1.72125	5.34355	9.19756	3.03275
232	3.3	0.033	0.967	1.48149	5.35506	7.93345	2.81664
231.5	4.5	0.045	0.955	1.34679	5.36663	7.22771	2.68844
231	2.5	0.025	0.975	1.60206	5.37825	8.61627	2.93535
230.5	3.5	0.035	0.965	1.45593	5.38991	7.84735	2.80131
230	4.4	0.044	0.956	1.35655	5.40163	7.32757	2.70695
229.5	4.9	0.049	0.951	1.3098	5.4134	7.09049	2.6628
229	4.5	0.045	0.955	1.34679	5.42522	7.30662	2.70308
228.5	6	0.06	0.94	1.22185	5.43709	6.6433	2.57746
228	3.3	0.033	0.967	1.48149	5.44901	8.07264	2.84124
227.5	4.3	0.043	0.957	1.36653	5.46099	7.46261	2.73178
227	5.9	0.059	0.941	1.22915	5.47302	6.72715	2.59367
226.5	4.4	0.044	0.956	1.35655	5.4851	7.4408	2.72778
226	5.8	0.058	0.942	1.23657	5.49723	6.79773	2.60724
225.5	4.9	0.049	0.951	1.3098	5.50942	7.21626	2.68631
225	6.3	0.063	0.937	1.20066	5.52167	6.62964	2.57481
224.5	5.2	0.052	0.948	1.284	5.53396	7.10559	2.66563
224	5.4	0.054	0.946	1.26761	5.54632	7.03055	2.65152
223.5	4.7	0.047	0.953	1.3279	5.55872	7.38144	2.71688
223	7.1	0.071	0.929	1.14874	5.57119	6.39986	2.52979
222.5	7.1	0.071	0.929	1.14874	5.58371	6.41424	2.53263
222	7.3	0.073	0.927	1.13668	5.59628	6.36117	2.52214
221.5	7.3	0.073	0.927	1.13668	5.60892	6.37553	2.52498
221	8.4	0.084	0.916	1.07572	5.62161	6.04728	2.45912
220.5	6.3	0.063	0.937	1.20066	5.63435	6.76494	2.60095
220	6.4	0.064	0.936	1.19382	5.64716	6.74169	2.59648
219.5	4.8	0.048	0.952	1.31876	5.66002	7.4642	2.73207
219	7.1	0.071	0.929	1.14874	5.67295	6.51675	2.55279
218.5	7.5	0.075	0.925	1.12494	5.68593	6.39632	2.52909
218	6	0.06	0.94	1.22185	5.69897	6.96328	2.6388
217.5	10.6	0.106	0.894	0.974694	5.71207	5.56752	2.35956
217	5.9	0.059	0.941	1.22915	5.72523	7.03716	2.65276
216.5	8.3	0.083	0.917	1.08092	5.73845	6.20282	2.49055
216	9.2	0.092	0.908	1.03621	5.75174	5.96002	2.44132
215.5	9.2	0.092	0.908	1.03621	5.76508	5.97385	2.44415
215	8.3	0.083	0.917	1.08092	5.77849	6.24609	2.49922
214.5	11.5	0.115	0.885	0.939302	5.79196	5.4404	2.33247
214	9.8	0.098	0.902	1.00877	5.80549	5.85643	2.42001
213.5	13.3	0.133	0.867	0.876148	5.81909	5.09838	2.25796
213	8.5	0.085	0.915	1.07058	5.83275	6.24443	2.49889
212.5	7.5	0.075	0.925	1.12494	5.84647	6.57692	2.56455
212	8.1	0.081	0.919	1.09151	5.86026	6.39656	2.52914
211.5	6.8	0.068	0.932	1.16749	5.87411	6.85798	2.61877
211	11	0.11	0.89	0.958607	5.88803	5.64431	2.37578
210.5	-0.5	0.005	0.995	2.30103	5.90202	13.5807	3.6852
210	8.4	0.084	0.916	1.07572	5.91607	6.36404	2.52271
209.5	5.7	0.057	0.943	1.24413	5.93019	7.3779	2.71623
209	9.8	0.098	0.902	1.00877	5.94438	5.99653	2.44878
208.5	14.1	0.141	0.859	0.850781	5.95863	5.06949	2.25155
208	16.6	0.166	0.834	0.779892	5.97296	4.65826	2.1583
207.5	9.7	0.097	0.903	1.01323	5.98735	6.06655	2.46304
207	16.5	0.165	0.835	0.782516	6.00181	4.69651	2.16714
206.5	16.9	0.169	0.831	0.772113	6.01634	4.6453	2.1553
206	8.6	0.086	0.914	1.0655	6.03095	6.42598	2.53495
205.5	18	0.18	0.82	0.744727	6.04562	4.50234	2.12187
205	17.6	0.176	0.824	0.754487	6.06037	4.57247	2.13833
204.5	12.2	0.122	0.878	0.91364	6.07518	5.55053	2.35596
204	6.4	0.064	0.936	1.19382	6.09007	7.27045	2.69638
203.5	6.7	0.067	0.933	1.17393	6.10504	7.16686	2.6771
203	16	0.16	0.84	0.79588	6.12007	4.87084	2.207
202.5	23.4	0.234	0.766	0.630784	6.13519	3.86998	1.96723
202	22.1	0.221	0.779	0.655608	6.15037	4.03223	2.00804
201.5	28	0.28	0.72	0.552842	6.16563	3.40862	1.84624
201	19.4	0.194	0.806	0.712198	6.18097	4.40208	2.09811
200.5	10.2	0.102	0.898	0.9914	6.19638	6.14309	2.47853
200	3.8	0.038	0.962	1.42022	6.21188	8.82221	2.97022

## Sheet: Sheet2
nm	R%	R	abs	a	hv	ahv	ahv-0.5
800	86.9	0.869	0.131	0.0609802	1.55297	0.0947004	0.307734
799.5	90.7	0.907	0.093	0.0423927	1.55394	0.0658757	0.256663
799	91.7	0.917	0.083	0.0376307	1.55491	0.0585124	0.241893
798.5	91.4	0.914	0.086	0.0390538	1.55589	0.0607633	0.246502
798	95	0.95	0.05	0.0222764	1.55686	0.0346812	0.186229
797.5	94.9	0.949	0.051	0.0227338	1.55784	0.0354155	0.18819
797	95.7	0.957	0.043	0.0190881	1.55881	0.0297547	0.172496
796.5	96.9	0.969	0.031	0.0136762	1.55979	0.0213321	0.146055
796	93.6	0.936	0.064	0.0287242	1.56077	0.0448319	0.211735
795.5	95.2	0.952	0.048	0.0213631	1.56175	0.0333638	0.182658
795	93	0.93	0.07	0.0315171	1.56274	0.0492528	0.22193
794.5	91.5	0.915	0.085	0.0385789	1.56372	0.0603266	0.245615
794	92.4	0.924	0.076	0.034328	1.5647	0.0537132	0.231761
793.5	92.6	0.926	0.074	0.033389	1.56569	0.0522768	0.228641
793	97.2	0.972	0.028	0.0123337	1.56668	0.019323	0.139007
792.5	96.4	0.964	0.036	0.015923	1.56767	0.0249619	0.157993
792	96.5	0.965	0.035	0.0154727	1.56866	0.0242713	0.155793
791.5	96.1	0.961	0.039	0.0172766	1.56965	0.0271182	0.164676
791	96.5	0.965	0.035	0.0154727	1.57064	0.024302	0.155891
790.5	96.8	0.968	0.032	0.0141246	1.57163	0.0221987	0.148992
790	97.1	0.971	0.029	0.0127808	1.57263	0.0200994	0.141772
789.5	97	0.97	0.03	0.0132283	1.57362	0.0208163	0.144279
789	95.9	0.959	0.041	0.0181814	1.57462	0.0286288	0.1692
788.5	96.3	0.963	0.037	0.0163737	1.57562	0.0257987	0.16062
788	95.5	0.955	0.045	0.0199966	1.57662	0.031527	0.177559
787.5	95.1	0.951	0.049	0.0218195	1.57762	0.0344228	0.185534
787	95.7	0.957	0.043	0.0190881	1.57862	0.0301328	0.173588
786.5	95.4	0.954	0.046	0.0204516	1.57962	0.0323059	0.179738
786	95.9	0.959	0.041	0.0181814	1.58063	0.0287381	0.169523
785.5	94.9	0.949	0.051	0.0227338	1.58164	0.0359566	0.189622
785	95	0.95	0.05	0.0222764	1.58264	0.0352556	0.187765
784.5	95.5	0.955	0.045	0.0199966	1.58365	0.0316677	0.177954
784	94.4	0.944	0.056	0.025028	1.58466	0.0396609	0.199151
783.5	91.9	0.919	0.081	0.0366845	1.58567	0.0581696	0.241184
783	92	0.92	0.08	0.0362122	1.58669	0.0574573	0.239703
782.5	90.4	0.904	0.096	0.0438316	1.5877	0.0695914	0.263802
782	90.8	0.908	0.092	0.0419142	1.58871	0.0665896	0.25805
781.5	87.7	0.877	0.123	0.0570004	1.58973	0.0906153	0.301024
781	89.7	0.897	0.103	0.0472076	1.59075	0.0750954	0.274035
780.5	85.7	0.857	0.143	0.0670192	1.59177	0.106679	0.326617
780	81.9	0.819	0.181	0.0867161	1.59279	0.13812	0.371646
779.5	81.7	0.817	0.183	0.0877779	1.59381	0.139901	0.374034
779	78	0.78	0.22	0.107905	1.59483	0.172091	0.414839
778.5	78.8	0.788	0.212	0.103474	1.59586	0.165129	0.406361
778	77	0.77	0.23	0.113509	1.59688	0.181261	0.425748
777.5	74.4	0.744	0.256	0.128427	1.59791	0.205215	0.453006
777	74.3	0.743	0.257	0.129011	1.59894	0.206281	0.454182
776.5	69.6	0.696	0.304	0.157391	1.59997	0.25182	0.501817
776	72.7	0.727	0.273	0.138466	1.601	0.221683	0.470832
775.5	72.3	0.723	0.277	0.140862	1.60203	0.225665	0.475042
775	72.5	0.725	0.275	0.139662	1.60306	0.223887	0.473167
774.5	72.6	0.726	0.274	0.139063	1.6041	0.223071	0.472304
774	71.8	0.718	0.282	0.143876	1.60514	0.23094	0.480562
773.5	71.5	0.715	0.285	0.145694	1.60617	0.23401	0.483746
773	71.5	0.715	0.285	0.145694	1.60721	0.234161	0.483902
772.5	68.6	0.686	0.314	0.163676	1.60825	0.263232	0.513062
772	68.8	0.688	0.312	0.162412	1.60929	0.261368	0.511242
771.5	68.8	0.688	0.312	0.162412	1.61034	0.261537	0.511407
771	68.3	0.683	0.317	0.165579	1.61138	0.266811	0.516538
770.5	67.1	0.671	0.329	0.173277	1.61243	0.279397	0.52858
770	67.2	0.672	0.328	0.172631	1.61347	0.278535	0.527764
769.5	67.5	0.675	0.325	0.170696	1.61452	0.275593	0.524969
769	66.9	0.669	0.331	0.174574	1.61557	0.282037	0.531071
768.5	68.2	0.682	0.318	0.166216	1.61662	0.268708	0.518371
768	69.1	0.691	0.309	0.160522	1.61768	0.259672	0.509581
767.5	68.4	0.684	0.316	0.164944	1.61873	0.267	0.51672
767	68.8	0.688	0.312	0.162412	1.61978	0.263072	0.512905
766.5	71.3	0.713	0.287	0.14691	1.62084	0.238119	0.487974
766	71	0.71	0.29	0.148742	1.6219	0.241244	0.491166
765.5	70.3	0.703	0.297	0.153045	1.62296	0.248385	0.498383
765	70.1	0.701	0.299	0.154282	1.62402	0.250557	0.500557
764.5	70.2	0.702	0.298	0.153663	1.62508	0.249715	0.499715
764	66.8	0.668	0.332	0.175224	1.62615	0.284939	0.533797
763.5	69.5	0.695	0.305	0.158015	1.62721	0.257124	0.507074
763	75.6	0.756	0.244	0.121478	1.62828	0.1978	0.444747
762.5	72.6	0.726	0.274	0.139063	1.62934	0.226582	0.476006
762	73.6	0.736	0.264	0.133122	1.63041	0.217044	0.46588
761.5	73.8	0.738	0.262	0.131944	1.63148	0.215264	0.463965
761	72.6	0.726	0.274	0.139063	1.63256	0.227029	0.476475
760.5	68.8	0.688	0.312	0.162412	1.63363	0.26532	0.515092
760	78.5	0.785	0.215	0.10513	1.6347	0.171857	0.414556
759.5	80	0.8	0.2	0.09691	1.63578	0.158523	0.39815
759	80.2	0.802	0.198	0.0958256	1.63686	0.156853	0.396047
758.5	78.3	0.783	0.217	0.106238	1.63794	0.174012	0.417147
758	88.8	0.888	0.112	0.051587	1.63902	0.084552	0.290778
757.5	90.1	0.901	0.099	0.0452752	1.6401	0.0742558	0.272499
757	87.9	0.879	0.121	0.0560111	1.64118	0.0919245	0.30319
756.5	88.2	0.882	0.118	0.0545314	1.64227	0.0895551	0.299258
756	95.6	0.956	0.044	0.0195421	1.64335	0.0321146	0.179205
755.5	94.7	0.947	0.053	0.02365	1.64444	0.0388911	0.197208
755	95.8	0.958	0.042	0.0186345	1.64553	0.0306636	0.17511
754.5	95.3	0.953	0.047	0.0209071	1.64662	0.0344261	0.185543
754	98.4	0.984	0.016	0.0070049	1.64771	0.0115421	0.107434
753.5	96.1	0.961	0.039	0.0172766	1.64881	0.0284858	0.168777
753	94.1	0.941	0.059	0.0264104	1.6499	0.0435745	0.208745
752.5	95.6	0.956	0.044	0.0195421	1.651	0.032264	0.179622
752	94.4	0.944	0.056	0.025028	1.65209	0.0413486	0.203344
751.5	92.4	0.924	0.076	0.034328	1.65319	0.0567509	0.238224
751	92.5	0.925	0.075	0.0338583	1.65429	0.0560115	0.236668
750.5	90.3	0.903	0.097	0.0443122	1.6554	0.0733543	0.27084
750	93.3	0.933	0.067	0.0301184	1.6565	0.0498911	0.223363
749.5	93.4	0.934	0.066	0.0296531	1.65761	0.0491532	0.221705
749	91.3	0.913	0.087	0.0395292	1.65871	0.0655676	0.256062
748.5	92.4	0.924	0.076	0.034328	1.65982	0.0569783	0.238701
748	91.8	0.918	0.082	0.0371573	1.66093	0.0617157	0.248426
747.5	91.5	0.915	0.085	0.0385789	1.66204	0.0641197	0.253219
747	88.9	0.889	0.111	0.0510982	1.66315	0.0849842	0.29152
746.5	89.2	0.892	0.108	0.0496351	1.66427	0.0826061	0.287413
746	87.7	0.877	0.123	0.0570004	1.66538	0.0949275	0.308103
745.5	85.6	0.856	0.144	0.0675262	1.6665	0.112532	0.335458
745	89.6	0.896	0.104	0.047692	1.66762	0.079532	0.282014
744.5	87.6	0.876	0.124	0.0574959	1.66874	0.0959455	0.309751
744	91.8	0.918	0.082	0.0371573	1.66986	0.0620475	0.249093
743.5	95.8	0.958	0.042	0.0186345	1.67098	0.0311379	0.176459
743	95.5	0.955	0.045	0.0199966	1.67211	0.0334365	0.182856
742.5	96	0.96	0.04	0.0177288	1.67323	0.0296643	0.172233
742	93.5	0.935	0.065	0.0291884	1.67436	0.0488719	0.22107
741.5	93.8	0.938	0.062	0.0277972	1.67549	0.0465738	0.21581
741	97.4	0.974	0.026	0.011441	1.67662	0.0191823	0.1385
740.5	96.8	0.968	0.032	0.0141246	1.67775	0.0236976	0.15394
740	93.5	0.935	0.065	0.0291884	1.67889	0.049004	0.221368
739.5	97.8	0.978	0.022	0.00966115	1.68002	0.0162309	0.127401
739	92.8	0.928	0.072	0.032452	1.68116	0.0545569	0.233574
738.5	102.6	1.026	-0.026	-0.0111474	1.6823	0.0187532	0.136942
738	101.8	1.018	-0.018	-0.00774778	1.68343	0.0130429	0.114205
737.5	103.1	1.031	-0.031	-0.0132587	1.68458	0.0223352	0.14945
737	102.9	1.029	-0.029	-0.0124154	1.68572	0.0209288	0.144668
736.5	101.7	1.017	-0.017	-0.00732095	1.68686	0.0123494	0.111128
736	107.2	1.072	-0.072	-0.0301948	1.68801	0.0509691	0.225763
735.5	99.1	0.991	0.009	0.00392635	1.68916	0.00663221	0.0814384
735	99.8	0.998	0.002	0.000869459	1.69031	0.00146965	0.038336
734.5	101.9	1.019	-0.019	-0.00817418	1.69146	0.0138263	0.117585
734	102.5	1.025	-0.025	-0.0107239	1.69261	0.0181513	0.134727
733.5	98.8	0.988	0.012	0.00524306	1.69376	0.00888049	0.0942364
733	97.1	0.971	0.029	0.0127808	1.69492	0.0216624	0.147181
732.5	96.7	0.967	0.033	0.0145735	1.69608	0.0247178	0.157219
732	102.4	1.024	-0.024	-0.0103	1.69723	0.0174814	0.132217
731.5	103.9	1.039	-0.039	-0.0166155	1.69839	0.0282197	0.167987
731	100.1	1.001	-0.001	-0.000434077	1.69956	0.000737739	0.0271613
730.5	103.9	1.039	-0.039	-0.0166155	1.70072	0.0282584	0.168102
730	99.9	0.999	0.001	0.000434512	1.70188	0.000739488	0.0271935
729.5	100.2	1.002	-0.002	-0.000867722	1.70305	0.00147777	0.0384418
729	102.3	1.023	-0.023	-0.00987563	1.70422	0.0168302	0.129731
728.5	96.8	0.968	0.032	0.0141246	1.70539	0.024088	0.155203
728	107.2	1.072	-0.072	-0.0301948	1.70656	0.0515292	0.227
727.5	97.1	0.971	0.029	0.0127808	1.70773	0.0218261	0.147737
727	103.3	1.033	-0.033	-0.0141003	1.70891	0.0240961	0.155229
726.5	103.4	1.034	-0.034	-0.0145205	1.71008	0.0248313	0.15758
726	98.7	0.987	0.013	0.00568285	1.71126	0.00972483	0.0986146
725.5	103	1.03	-0.03	-0.0128372	1.71244	0.021983	0.148267
725	95.9	0.959	0.041	0.0181814	1.71362	0.031156	0.176511
724.5	98.7	0.987	0.013	0.00568285	1.7148	0.00974497	0.0987166
724	100	1	0	0	1.71599	0	0
723.5	102.3	1.023	-0.023	-0.00987563	1.71717	0.0169582	0.130224
723	104.6	1.046	-0.046	-0.0195317	1.71836	0.0335625	0.183201
722.5	105	1.05	-0.05	-0.0211893	1.71955	0.0364361	0.190882
722	107.4	1.074	-0.074	-0.0310043	1.72074	0.0533503	0.230977
721.5	107.4	1.074	-0.074	-0.0310043	1.72193	0.0533873	0.231057
721	102	1.02	-0.02	-0.00860017	1.72313	0.0148192	0.121734
720.5	107.7	1.077	-0.077	-0.0322157	1.72432	0.0555503	0.235691
720	106.9	1.069	-0.069	-0.0289777	1.72552	0.0500016	0.22361
719.5	102.9	1.029	-0.029	-0.0124154	1.72672	0.0214379	0.146417
719	100	1	0	0	1.72792	0	0
718.5	102.8	1.028	-0.028	-0.0119931	1.72912	0.0207376	0.144005
718	105.4	1.054	-0.054	-0.0228406	1.73033	0.0395217	0.198801
717.5	105.5	1.055	-0.055	-0.0232525	1.73153	0.0402624	0.200655
717	103.1	1.031	-0.031	-0.0132587	1.73274	0.0229738	0.151571
716.5	105.7	1.057	-0.057	-0.024075	1.73395	0.0417448	0.204315
716	105	1.05	-0.05	-0.0211893	1.73516	0.0367668	0.191747
715.5	104.9	1.049	-0.049	-0.0207755	1.73637	0.036074	0.189932
715	107	1.07	-0.07	-0.0293838	1.73759	0.0510569	0.225958
714.5	101.6	1.016	-0.016	-0.00689371	1.7388	0.0119868	0.109484
714	106	1.06	-0.06	-0.0253059	1.74002	0.0440327	0.20984
713.5	102.2	1.022	-0.022	-0.0094509	1.74124	0.0164563	0.128282
713	103.3	1.033	-0.033	-0.0141003	1.74246	0.0245693	0.156746
712.5	104.5	1.045	-0.045	-0.0191163	1.74368	0.0333328	0.182573
712	104.5	1.045	-0.045	-0.0191163	1.74491	0.0333562	0.182637
711.5	107.3	1.073	-0.073	-0.0305997	1.74613	0.0534312	0.231152
711	103.6	1.036	-0.036	-0.0153598	1.74736	0.0268391	0.163826
710.5	104	1.04	-0.04	-0.0170333	1.74859	0.0297844	0.172581
710	105.8	1.058	-0.058	-0.0244857	1.74982	0.0428456	0.206992
709.5	104.7	1.047	-0.047	-0.0199467	1.75106	0.0349278	0.18689
709	105.3	1.053	-0.053	-0.0224284	1.75229	0.0393011	0.198245
708.5	104.7	1.047	-0.047	-0.0199467	1.75353	0.0349771	0.187022
708	103	1.03	-0.03	-0.0128372	1.75477	0.0225263	0.150088
707.5	104	1.04	-0.04	-0.0170333	1.75601	0.0299107	0.172947
707	105.3	1.053	-0.053	-0.0224284	1.75725	0.0394122	0.198525
706.5	106.1	1.061	-0.061	-0.0257154	1.75849	0.0452203	0.212651
706	104.1	1.041	-0.041	-0.0174507	1.75974	0.0307087	0.175239
705.5	104.5	1.045	-0.045	-0.0191163	1.76099	0.0336635	0.183476
705	102.6	1.026	-0.026	-0.0111474	1.76223	0.0196443	0.140158
704.5	104.7	1.047	-0.047	-0.0199467	1.76348	0.0351757	0.187552
704	103.3	1.033	-0.033	-0.0141003	1.76474	0.0248834	0.157745
703.5	104.4	1.044	-0.044	-0.0187005	1.76599	0.0330249	0.181728
703	103.6	1.036	-0.036	-0.0153598	1.76725	0.0271445	0.164756
702.5	102.4	1.024	-0.024	-0.0103	1.76851	0.0182155	0.134965
702	103.7	1.037	-0.037	-0.0157788	1.76976	0.0279247	0.167107
701.5	105.2	1.052	-0.052	-0.0220157	1.77103	0.0389905	0.19746
701	103	1.03	-0.03	-0.0128372	1.77229	0.0227513	0.150835
700.5	103.2	1.032	-0.032	-0.0136797	1.77355	0.0242617	0.155762
700	103.3	1.033	-0.033	-0.0141003	1.77482	0.0250256	0.158195
699.5	104	1.04	-0.04	-0.0170333	1.77609	0.0302527	0.173933
699	103.1	1.031	-0.031	-0.0132587	1.77736	0.0235654	0.15351
698.5	103.2	1.032	-0.032	-0.0136797	1.77863	0.0243312	0.155984
698	101.9	1.019	-0.019	-0.00817418	1.77991	0.0145493	0.12062
697.5	102.9	1.029	-0.029	-0.0124154	1.78118	0.0221141	0.148708
697	102.1	1.021	-0.021	-0.00902574	1.78246	0.016088	0.126839
696.5	103.3	1.033	-0.033	-0.0141003	1.78374	0.0251513	0.158592
696	102.1	1.021	-0.021	-0.00902574	1.78502	0.0161111	0.12693
695.5	102.2	1.022	-0.022	-0.0094509	1.7863	0.0168822	0.129931
695	102.4	1.024	-0.024	-0.0103	1.78759	0.0184121	0.135691
694.5	102.7	1.027	-0.027	-0.0115704	1.78888	0.0206981	0.143868
694	101.5	1.015	-0.015	-0.00646604	1.79017	0.0115753	0.107589
693.5	101.8	1.018	-0.018	-0.00774778	1.79146	0.0138798	0.117813
693	101.1	1.011	-0.011	-0.00475116	1.79275	0.00851763	0.092291
692.5	101.8	1.018	-0.018	-0.00774778	1.79404	0.0138998	0.117898
692	101.6	1.016	-0.016	-0.00689371	1.79534	0.0123765	0.11125
691.5	101	1.01	-0.01	-0.00432137	1.79664	0.00776394	0.0881132
691	101.7	1.017	-0.017	-0.00732095	1.79794	0.0131626	0.114728
690.5	100.9	1.009	-0.009	-0.00389117	1.79924	0.00700114	0.0836728
690	101.1	1.011	-0.011	-0.00475116	1.80054	0.00855466	0.0924914
689.5	101.4	1.014	-0.014	-0.00603795	1.80185	0.0108795	0.104305
689	100.9	1.009	-0.009	-0.00389117	1.80316	0.00701638	0.0837639
688.5	101	1.01	-0.01	-0.00432137	1.80447	0.00779777	0.088305
688	101.6	1.016	-0.016	-0.00689371	1.80578	0.0124485	0.111573
687.5	100.5	1.005	-0.005	-0.00216606	1.80709	0.00391427	0.0625641
687	100.7	1.007	-0.007	-0.00302947	1.80841	0.00547851	0.074017
686.5	101.1	1.011	-0.011	-0.00475116	1.80972	0.00859828	0.0927269
686	100.5	1.005	-0.005	-0.00216606	1.81104	0.00392283	0.0626325
685.5	100.9	1.009	-0.009	-0.00389117	1.81236	0.00705221	0.0839774
685	100.5	1.005	-0.005	-0.00216606	1.81369	0.00392856	0.0626782
684.5	100.7	1.007	-0.007	-0.00302947	1.81501	0.00549852	0.074152
684	100.6	1.006	-0.006	-0.00259798	1.81634	0.00471881	0.0686936
683.5	100.3	1.003	-0.003	-0.00130093	1.81767	0.00236466	0.0486278
683	100.2	1.002	-0.002	-0.000867722	1.819	0.00157838	0.0397289
682.5	100.4	1.004	-0.004	-0.00173371	1.82033	0.00315593	0.0561777
682	100.2	1.002	-0.002	-0.000867722	1.82166	0.0015807	0.039758
681.5	100.3	1.003	-0.003	-0.00130093	1.823	0.0023716	0.0486991
681	100.3	1.003	-0.003	-0.00130093	1.82434	0.00237334	0.048717
680.5	100.3	1.003	-0.003	-0.00130093	1.82568	0.00237509	0.0487349
680	99.9	0.999	0.001	0.000434512	1.82702	0.000793863	0.0281756
679.5	100.1	1.001	-0.001	-0.000434077	1.82837	0.000793653	0.0281718
679	100.2	1.002	-0.002	-0.000867722	1.82971	0.00158768	0.0398457
678.5	100.3	1.003	-0.003	-0.00130093	1.83106	0.00238209	0.0488066
678	100.2	1.002	-0.002	-0.000867722	1.83241	0.00159002	0.0398751
677.5	100.3	1.003	-0.003	-0.00130093	1.83376	0.0023856	0.0488426
677	100.1	1.001	-0.001	-0.000434077	1.83512	0.000796583	0.0282238
676.5	100.2	1.002	-0.002	-0.000867722	1.83647	0.00159355	0.0399193
676	99.9	0.999	0.001	0.000434512	1.83783	0.00079856	0.0282588
675.5	100.3	1.003	-0.003	-0.00130093	1.83919	0.00239267	0.0489149
675	100	1	0	0	1.84056	0	0
674.5	100	1	0	0	1.84192	0	0
674	100.1	1.001	-0.001	-0.000434077	1.84329	0.000800129	0.0282866
673.5	100	1	0	0	1.84465	0	0
673	100.3	1.003	-0.003	-0.00130093	1.84603	0.00240156	0.0490057
672.5	100.1	1.001	-0.001	-0.000434077	1.8474	0.000801914	0.0283181
672	100.4	1.004	-0.004	-0.00173371	1.84877	0.00320524	0.0566148
671.5	100.2	1.002	-0.002	-0.000867722	1.85015	0.00160541	0.0400676
671	99.7	0.997	0.003	0.00130484	1.85153	0.00241595	0.0491523
670.5	100.1	1.001	-0.001	-0.000434077	1.85291	0.000804306	0.0283603
670	100.1	1.001	-0.001	-0.000434077	1.85429	0.000804906	0.0283709
669.5	100.3	1.003	-0.003	-0.00130093	1.85568	0.00241411	0.0491336
669	100.1	1.001	-0.001	-0.000434077	1.85706	0.000806109	0.0283921
668.5	100.2	1.002	-0.002	-0.000867722	1.85845	0.00161262	0.0401574
668	100.2	1.002	-0.002	-0.000867722	1.85984	0.00161383	0.0401724
667.5	100.1	1.001	-0.001	-0.000434077	1.86124	0.000807921	0.0284239
667	100.1	1.001	-0.001	-0.000434077	1.86263	0.000808526	0.0284346
666.5	100	1	0	0	1.86403	0	0
666	100.2	1.002	-0.002	-0.000867722	1.86543	0.00161867	0.0402327
665.5	100.1	1.001	-0.001	-0.000434077	1.86683	0.000810349	0.0284666
665	100.3	1.003	-0.003	-0.00130093	1.86823	0.00243045	0.0492996
664.5	100.2	1.002	-0.002	-0.000867722	1.86964	0.00162233	0.0402781
664	100.4	1.004	-0.004	-0.00173371	1.87105	0.00324386	0.0569549
663.5	100	1	0	0	1.87246	0	0
663	100.5	1.005	-0.005	-0.00216606	1.87387	0.00405892	0.0637096
662.5	100.4	1.004	-0.004	-0.00173371	1.87528	0.0032512	0.0570193
662	100.3	1.003	-0.003	-0.00130093	1.8767	0.00244146	0.0494111
661.5	100.3	1.003	-0.003	-0.00130093	1.87812	0.00244331	0.0494298
661	100.4	1.004	-0.004	-0.00173371	1.87954	0.00325858	0.057084
660.5	100.3	1.003	-0.003	-0.00130093	1.88096	0.002447	0.0494672
660	100.2	1.002	-0.002	-0.000867722	1.88239	0.00163339	0.0404152
659.5	100.3	1.003	-0.003	-0.00130093	1.88381	0.00245072	0.0495047
659	100.5	1.005	-0.005	-0.00216606	1.88524	0.00408355	0.0639027
658.5	100.5	1.005	-0.005	-0.00216606	1.88667	0.00408665	0.0639269
658	100.1	1.001	-0.001	-0.000434077	1.88811	0.000819585	0.0286284
657.5	100.7	1.007	-0.007	-0.00302947	1.88954	0.00572432	0.0756592
657	100.1	1.001	-0.001	-0.000434077	1.89098	0.000820833	0.0286502
656.5	100.7	1.007	-0.007	-0.00302947	1.89242	0.00573304	0.0757168
656	100	1	0	0	1.89386	0	0
655.5	100.4	1.004	-0.004	-0.00173371	1.89531	0.00328592	0.057323
655	100.4	1.004	-0.004	-0.00173371	1.89676	0.00328843	0.0573448
654.5	100.3	1.003	-0.003	-0.00130093	1.8982	0.00246944	0.0496934
654	100.4	1.004	-0.004	-0.00173371	1.89966	0.00329346	0.0573887
653.5	100.6	1.006	-0.006	-0.00259798	1.90111	0.00493905	0.0702783
653	100.6	1.006	-0.006	-0.00259798	1.90257	0.00494283	0.0703052
652.5	100.4	1.004	-0.004	-0.00173371	1.90402	0.00330103	0.0574546
652	100.5	1.005	-0.005	-0.00216606	1.90548	0.00412739	0.0642448
651.5	100.6	1.006	-0.006	-0.00259798	1.90695	0.00495421	0.0703861
651	100.2	1.002	-0.002	-0.000867722	1.90841	0.00165597	0.0406936
650.5	100.6	1.006	-0.006	-0.00259798	1.90988	0.00496182	0.0704402
650	100.6	1.006	-0.006	-0.00259798	1.91135	0.00496564	0.0704673
649.5	100.5	1.005	-0.005	-0.00216606	1.91282	0.00414328	0.0643683
649	100.4	1.004	-0.004	-0.00173371	1.91429	0.00331883	0.0576093
648.5	100.4	1.004	-0.004	-0.00173371	1.91577	0.00332139	0.0576315
648	100.5	1.005	-0.005	-0.00216606	1.91725	0.00415287	0.0644428
647.5	100.6	1.006	-0.006	-0.00259798	1.91873	0.00498481	0.0706032
647	100.5	1.005	-0.005	-0.00216606	1.92021	0.00415929	0.0644926
646.5	100.6	1.006	-0.006	-0.00259798	1.92169	0.00499252	0.0706578
646	100.7	1.007	-0.007	-0.00302947	1.92318	0.00582622	0.0763297
645.5	100.5	1.005	-0.005	-0.00216606	1.92467	0.00416896	0.0645675
645	100.8	1.008	-0.008	-0.00346053	1.92616	0.00666555	0.0816428
644.5	100.6	1.006	-0.006	-0.00259798	1.92766	0.00500802	0.0707673
644	100.7	1.007	-0.007	-0.00302947	1.92915	0.00584431	0.0764481
643.5	100.7	1.007	-0.007	-0.00302947	1.93065	0.00584886	0.0764778
643	100.8	1.008	-0.008	-0.00346053	1.93215	0.00668628	0.0817697
642.5	100.7	1.007	-0.007	-0.00302947	1.93366	0.00585796	0.0765373
642	100.8	1.008	-0.008	-0.00346053	1.93516	0.0066967	0.0818333
641.5	100.6	1.006	-0.006	-0.00259798	1.93667	0.00503144	0.0709326
641	100.7	1.007	-0.007	-0.00302947	1.93818	0.00587167	0.0766268
640.5	100.9	1.009	-0.009	-0.00389117	1.9397	0.00754768	0.0868774
640	100.3	1.003	-0.003	-0.00130093	1.94121	0.00252539	0.0502532
639.5	100.9	1.009	-0.009	-0.00389117	1.94273	0.00755948	0.0869453
639	100.9	1.009	-0.009	-0.00389117	1.94425	0.0075654	0.0869793
638.5	100.6	1.006	-0.006	-0.00259798	1.94577	0.00505508	0.0710991
638	100.7	1.007	-0.007	-0.00302947	1.9473	0.00589928	0.0768067
637.5	100.8	1.008	-0.008	-0.00346053	1.94882	0.00674397	0.0821217
637	100.8	1.008	-0.008	-0.00346053	1.95035	0.00674926	0.0821539
636.5	100.8	1.008	-0.008	-0.00346053	1.95189	0.00675456	0.0821861
636	100.6	1.006	-0.006	-0.00259798	1.95342	0.00507495	0.0712387
635.5	100.7	1.007	-0.007	-0.00302947	1.95496	0.00592248	0.0769577
635	100.5	1.005	-0.005	-0.00216606	1.9565	0.00423789	0.0650991
634.5	100.8	1.008	-0.008	-0.00346053	1.95804	0.00677585	0.0823156
634	100.7	1.007	-0.007	-0.00302947	1.95958	0.0059365	0.0770487
633.5	100.9	1.009	-0.009	-0.00389117	1.96113	0.00763108	0.087356
633	100.8	1.008	-0.008	-0.00346053	1.96268	0.00679191	0.082413
632.5	100.9	1.009	-0.009	-0.00389117	1.96423	0.00764314	0.0874251
632	100.7	1.007	-0.007	-0.00302947	1.96578	0.00595528	0.0771705
631.5	100.8	1.008	-0.008	-0.00346053	1.96734	0.00680804	0.0825109
631	100.9	1.009	-0.009	-0.00389117	1.9689	0.00766131	0.0875289
630.5	100.6	1.006	-0.006	-0.00259798	1.97046	0.00511922	0.0715487
630	100.7	1.007	-0.007	-0.00302947	1.97202	0.00597419	0.0772929
629.5	100.6	1.006	-0.006	-0.00259798	1.97359	0.00512735	0.0716055
629	100.9	1.009	-0.009	-0.00389117	1.97516	0.00768567	0.087668
628.5	100.6	1.006	-0.006	-0.00259798	1.97673	0.00513551	0.0716625
628	101	1.01	-0.01	-0.00432137	1.9783	0.00854899	0.0924608
627.5	100.9	1.009	-0.009	-0.00389117	1.97988	0.00770404	0.0877727
627	100.7	1.007	-0.007	-0.00302947	1.98146	0.00600277	0.0774776
626.5	100.8	1.008	-0.008	-0.00346053	1.98304	0.00686238	0.0828395
626	100.7	1.007	-0.007	-0.00302947	1.98462	0.00601236	0.0775394
625.5	101	1.01	-0.01	-0.00432137	1.98621	0.00858316	0.0926453
625	100.9	1.009	-0.009	-0.00389117	1.9878	0.00773486	0.0879481
624.5	100.7	1.007	-0.007	-0.00302947	1.98939	0.0060268	0.0776325
624	101	1.01	-0.01	-0.00432137	1.99099	0.00860379	0.0927566
623.5	100.8	1.008	-0.008	-0.00346053	1.99258	0.00689539	0.0830385
623	100.7	1.007	-0.007	-0.00302947	1.99418	0.00604131	0.0777259
622.5	100.7	1.007	-0.007	-0.00302947	1.99578	0.00604617	0.0777571
622	100.6	1.006	-0.006	-0.00259798	1.99739	0.00518917	0.0720359
621.5	100.6	1.006	-0.006	-0.00259798	1.99899	0.00519335	0.0720649
621	100.5	1.005	-0.005	-0.00216606	2.0006	0.00433343	0.0658288
620.5	100.6	1.006	-0.006	-0.00259798	2.00222	0.00520172	0.0721229
620	100.7	1.007	-0.007	-0.00302947	2.00383	0.00607055	0.0779137
619.5	100.7	1.007	-0.007	-0.00302947	2.00545	0.00607545	0.0779451
619	100.7	1.007	-0.007	-0.00302947	2.00707	0.00608035	0.0779766
618.5	100.7	1.007	-0.007	-0.00302947	2.00869	0.00608527	0.0780081
618	100.5	1.005	-0.005	-0.00216606	2.01032	0.00435447	0.0659884
617.5	100.8	1.008	-0.008	-0.00346053	2.01194	0.00696239	0.083441
617	100.7	1.007	-0.007	-0.00302947	2.01357	0.00610006	0.0781029
616.5	100.5	1.005	-0.005	-0.00216606	2.01521	0.00436506	0.0660686
616	100.3	1.003	-0.003	-0.00130093	2.01684	0.00262378	0.0512228
615.5	100.2	1.002	-0.002	-0.000867722	2.01848	0.00175148	0.0418507
615	100.5	1.005	-0.005	-0.00216606	2.02012	0.00437571	0.0661491
614.5	100.6	1.006	-0.006	-0.00259798	2.02177	0.00525251	0.0724742
614	100.3	1.003	-0.003	-0.00130093	2.02341	0.00263232	0.0513062
613.5	100.4	1.004	-0.004	-0.00173371	2.02506	0.00351087	0.0592526
613	100.5	1.005	-0.005	-0.00216606	2.02671	0.00438999	0.066257
612.5	100.3	1.003	-0.003	-0.00130093	2.02837	0.00263877	0.051369
612	100.2	1.002	-0.002	-0.000867722	2.03002	0.0017615	0.0419702
611.5	100.3	1.003	-0.003	-0.00130093	2.03168	0.00264309	0.0514109
611	99.9	0.999	0.001	0.000434512	2.03335	0.000883513	0.0297239
610.5	100.3	1.003	-0.003	-0.00130093	2.03501	0.00264741	0.051453
610	100.4	1.004	-0.004	-0.00173371	2.03668	0.00353102	0.0594224
609.5	100.1	1.001	-0.001	-0.000434077	2.03835	0.000884802	0.0297456
609	100.1	1.001	-0.001	-0.000434077	2.04002	0.000885529	0.0297578
608.5	100.4	1.004	-0.004	-0.00173371	2.0417	0.00353972	0.0594956
608	100.2	1.002	-0.002	-0.000867722	2.04338	0.00177308	0.042108
607.5	100.3	1.003	-0.003	-0.00130093	2.04506	0.00266049	0.0515799
607	100.2	1.002	-0.002	-0.000867722	2.04675	0.00177601	0.0421427
606.5	100.5	1.005	-0.005	-0.00216606	2.04843	0.00443703	0.0666111
606	99.9	0.999	0.001	0.000434512	2.05012	0.000890803	0.0298463
605.5	99.9	0.999	0.001	0.000434512	2.05182	0.000891539	0.0298586
605	100.1	1.001	-0.001	-0.000434077	2.05351	0.000891383	0.029856
604.5	99.7	0.997	0.003	0.00130484	2.05521	0.00268172	0.0517854
604	99.9	0.999	0.001	0.000434512	2.05691	0.000893753	0.0298957
603.5	99.9	0.999	0.001	0.000434512	2.05862	0.000894493	0.0299081
603	99.8	0.998	0.002	0.000869459	2.06032	0.00179137	0.0423245
602.5	100	1	0	0	2.06203	0	0
602	100.1	1.001	-0.001	-0.000434077	2.06375	0.000895826	0.0299303
601.5	100.2	1.002	-0.002	-0.000867722	2.06546	0.00179225	0.0423349
601	99.9	0.999	0.001	0.000434512	2.06718	0.000898214	0.0299702
600.5	100.1	1.001	-0.001	-0.000434077	2.0689	0.000898063	0.0299677
600	99.8	0.998	0.002	0.000869459	2.07063	0.00180032	0.0424302
599.5	99.8	0.998	0.002	0.000869459	2.07235	0.00180182	0.0424479
599	99.7	0.997	0.003	0.00130484	2.07408	0.00270635	0.0520226
598.5	99.8	0.998	0.002	0.000869459	2.07581	0.00180484	0.0424834
598	99.5	0.995	0.005	0.00217692	2.07755	0.00452266	0.0672507
597.5	99.7	0.997	0.003	0.00130484	2.07929	0.00271314	0.0520878
597	99.8	0.998	0.002	0.000869459	2.08103	0.00180937	0.0425367
596.5	99.7	0.997	0.003	0.00130484	2.08277	0.00271769	0.0521315
596	99.5	0.995	0.005	0.00217692	2.08452	0.00453784	0.0673635
595.5	99.6	0.996	0.004	0.00174066	2.08627	0.00363149	0.0602619
595	99.7	0.997	0.003	0.00130484	2.08803	0.00272454	0.0521971
594.5	99.7	0.997	0.003	0.00130484	2.08978	0.00272683	0.0522191
594	99.7	0.997	0.003	0.00130484	2.09154	0.00272913	0.0522411
593.5	99.8	0.998	0.002	0.000869459	2.0933	0.00182004	0.0426619
593	99.3	0.993	0.007	0.00305075	2.09507	0.00639153	0.079947
592.5	99.9	0.999	0.001	0.000434512	2.09684	0.0009111	0.0301844
592	99.5	0.995	0.005	0.00217692	2.09861	0.0045685	0.0675907
591.5	99.5	0.995	0.005	0.00217692	2.10038	0.00457236	0.0676192
591	99.6	0.996	0.004	0.00174066	2.10216	0.00365914	0.0604909
590.5	99.7	0.997	0.003	0.00130484	2.10394	0.00274531	0.0523957
590	99.4	0.994	0.006	0.00261362	2.10572	0.00550354	0.0741859
589.5	99.8	0.998	0.002	0.000869459	2.10751	0.00183239	0.0428064
589	99.6	0.996	0.004	0.00174066	2.1093	0.00367157	0.0605935
588.5	99.6	0.996	0.004	0.00174066	2.11109	0.00367469	0.0606192
588	99.6	0.996	0.004	0.00174066	2.11288	0.00367781	0.060645
587.5	99.5	0.995	0.005	0.00217692	2.11468	0.00460349	0.067849
587	99.5	0.995	0.005	0.00217692	2.11648	0.00460741	0.0678779
586.5	99.5	0.995	0.005	0.00217692	2.11829	0.00461134	0.0679068
586	99.3	0.993	0.007	0.00305075	2.12009	0.00646788	0.0804231
585.5	99.3	0.993	0.007	0.00305075	2.1219	0.0064734	0.0804575
585	99.4	0.994	0.006	0.00261362	2.12372	0.00555058	0.0745022
584.5	99.2	0.992	0.008	0.00348833	2.12553	0.00741456	0.0861078
584	99.3	0.993	0.007	0.00305075	2.12735	0.00649003	0.0805607
583.5	99	0.99	0.01	0.00436481	2.12918	0.00929344	0.0964025
583	99	0.99	0.01	0.00436481	2.131	0.00930142	0.0964438
582.5	99.1	0.991	0.009	0.00392635	2.13283	0.00837424	0.0915109
582	99.1	0.991	0.009	0.00392635	2.13466	0.00838143	0.0915502
581.5	99.3	0.993	0.007	0.00305075	2.1365	0.00651793	0.0807337
581	98.9	0.989	0.011	0.00480371	2.13834	0.010272	0.101351
580.5	99.3	0.993	0.007	0.00305075	2.14018	0.00652916	0.0808032
580	99.3	0.993	0.007	0.00305075	2.14203	0.00653479	0.080838
579.5	99.2	0.992	0.008	0.00348833	2.14387	0.00747854	0.0864785
579	98.9	0.989	0.011	0.00480371	2.14573	0.0103074	0.101526
578.5	99	0.99	0.01	0.00436481	2.14758	0.00937377	0.0968182
578	99	0.99	0.01	0.00436481	2.14944	0.00938188	0.0968601
577.5	99	0.99	0.01	0.00436481	2.1513	0.00939	0.096902
577	99.1	0.991	0.009	0.00392635	2.15316	0.00845406	0.091946
576.5	99	0.99	0.01	0.00436481	2.15503	0.00940629	0.096986
576	99	0.99	0.01	0.00436481	2.1569	0.00941445	0.0970281
575.5	99.1	0.991	0.009	0.00392635	2.15877	0.0084761	0.0920657
575	99.2	0.992	0.008	0.00348833	2.16065	0.00753706	0.0868163
574.5	99	0.99	0.01	0.00436481	2.16253	0.00943903	0.0971547
574	99	0.99	0.01	0.00436481	2.16442	0.00944726	0.097197
573.5	99.1	0.991	0.009	0.00392635	2.1663	0.00850566	0.0922261
573	99.1	0.991	0.009	0.00392635	2.16819	0.00851308	0.0922663
572.5	98.8	0.988	0.012	0.00524306	2.17009	0.0113779	0.106667
572	99	0.99	0.01	0.00436481	2.17198	0.00948029	0.0973668
571.5	98.8	0.988	0.012	0.00524306	2.17388	0.0113978	0.10676
571	99.1	0.991	0.009	0.00392635	2.17579	0.0085429	0.0924278
570.5	99	0.99	0.01	0.00436481	2.1777	0.00950521	0.0974947
570	99.1	0.991	0.009	0.00392635	2.17961	0.00855788	0.0925088
569.5	98.8	0.988	0.012	0.00524306	2.18152	0.0114378	0.106948
569	98.8	0.988	0.012	0.00524306	2.18344	0.0114479	0.106995
568.5	98.8	0.988	0.012	0.00524306	2.18536	0.0114579	0.107042
568	98.8	0.988	0.012	0.00524306	2.18728	0.011468	0.107089
567.5	98.6	0.986	0.014	0.00612309	2.18921	0.0134047	0.115779
567	98.9	0.989	0.011	0.00480371	2.19114	0.0105256	0.102594
566.5	98.8	0.988	0.012	0.00524306	2.19307	0.0114984	0.107231
566	99	0.99	0.01	0.00436481	2.19501	0.00958079	0.0978815
565.5	99	0.99	0.01	0.00436481	2.19695	0.00958926	0.0979248
565	98.8	0.988	0.012	0.00524306	2.19889	0.0115289	0.107373
564.5	99	0.99	0.01	0.00436481	2.20084	0.00960624	0.0980115
564	98.9	0.989	0.011	0.00480371	2.20279	0.0105816	0.102867
563.5	99.2	0.992	0.008	0.00348833	2.20475	0.00769088	0.0876977
563	99	0.99	0.01	0.00436481	2.20671	0.00963184	0.0981419
562.5	98.7	0.987	0.013	0.00568285	2.20867	0.0125515	0.112034
562	98.7	0.987	0.013	0.00568285	2.21063	0.0125627	0.112083
561.5	99	0.99	0.01	0.00436481	2.2126	0.00965757	0.0982729
561	98.6	0.986	0.014	0.00612309	2.21457	0.01356	0.116447
560.5	99	0.99	0.01	0.00436481	2.21655	0.0096748	0.0983606
560	98.6	0.986	0.014	0.00612309	2.21853	0.0135842	0.116551
559.5	98.6	0.986	0.014	0.00612309	2.22051	0.0135964	0.116603
559	98.7	0.987	0.013	0.00568285	2.2225	0.0126301	0.112384
558.5	98.6	0.986	0.014	0.00612309	2.22449	0.0136207	0.116708
558	98.6	0.986	0.014	0.00612309	2.22648	0.0136329	0.11676
557.5	98.8	0.988	0.012	0.00524306	2.22848	0.011684	0.108093
557	98.9	0.989	0.011	0.00480371	2.23048	0.0107146	0.103511
556.5	98.6	0.986	0.014	0.00612309	2.23248	0.0136697	0.116917
556	98.5	0.985	0.015	0.00656377	2.23449	0.0146667	0.121106
555.5	98.3	0.983	0.017	0.00744648	2.2365	0.016654	0.129051
555	98.6	0.986	0.014	0.00612309	2.23851	0.0137066	0.117075
554.5	98.5	0.985	0.015	0.00656377	2.24053	0.0147063	0.12127
554	98.7	0.987	0.013	0.00568285	2.24255	0.0127441	0.11289
553.5	98.4	0.984	0.016	0.0070049	2.24458	0.0157231	0.125392
553	98.2	0.982	0.018	0.00788851	2.24661	0.0177224	0.133126
552.5	98.6	0.986	0.014	0.00612309	2.24864	0.0137686	0.11734
552	98.6	0.986	0.014	0.00612309	2.25068	0.0137811	0.117393
551.5	98.5	0.985	0.015	0.00656377	2.25272	0.0147863	0.121599
551	98.5	0.985	0.015	0.00656377	2.25476	0.0147998	0.121654
550.5	98.4	0.984	0.016	0.0070049	2.25681	0.0158087	0.125733
550	98.6	0.986	0.014	0.00612309	2.25886	0.0138312	0.117606
549.5	98.3	0.983	0.017	0.00744648	2.26092	0.0168359	0.129753
549	98.2	0.982	0.018	0.00788851	2.26298	0.0178515	0.13361
548.5	98.3	0.983	0.017	0.00744648	2.26504	0.0168666	0.129871
548	98.4	0.984	0.016	0.0070049	2.26711	0.0158809	0.126019
547.5	98.3	0.983	0.017	0.00744648	2.26918	0.0168974	0.12999
547	98.5	0.985	0.015	0.00656377	2.27125	0.014908	0.122098
546.5	98.3	0.983	0.017	0.00744648	2.27333	0.0169283	0.130109
546	98.4	0.984	0.016	0.0070049	2.27541	0.015939	0.12625
545.5	98.3	0.983	0.017	0.00744648	2.2775	0.0169593	0.130228
545	98.5	0.985	0.015	0.00656377	2.27959	0.0149627	0.122322
544.5	98.2	0.982	0.018	0.00788851	2.28168	0.0179991	0.134161
544	98.5	0.985	0.015	0.00656377	2.28378	0.0149902	0.122434
543.5	98.5	0.985	0.015	0.00656377	2.28588	0.015004	0.122491
543	98.6	0.986	0.014	0.00612309	2.28798	0.0140095	0.118362
542.5	98.3	0.983	0.017	0.00744648	2.29009	0.0170531	0.130588
542	98.4	0.984	0.016	0.0070049	2.2922	0.0160567	0.126715
541.5	98.1	0.981	0.019	0.00833099	2.29432	0.019114	0.138253
541	98.2	0.982	0.018	0.00788851	2.29644	0.0181155	0.134594
540.5	98.2	0.982	0.018	0.00788851	2.29857	0.0181323	0.134656
540	98.3	0.983	0.017	0.00744648	2.30069	0.0171321	0.13089
539.5	98.4	0.984	0.016	0.0070049	2.30283	0.0161311	0.127008
539	98.3	0.983	0.017	0.00744648	2.30496	0.0171639	0.131011
538.5	98.2	0.982	0.018	0.00788851	2.3071	0.0181996	0.134906
538	98.3	0.983	0.017	0.00744648	2.30925	0.0171958	0.131133
537.5	98.5	0.985	0.015	0.00656377	2.3114	0.0151715	0.123173
537	98.2	0.982	0.018	0.00788851	2.31355	0.0182504	0.135094
536.5	98.1	0.981	0.019	0.00833099	2.3157	0.0192921	0.138896
536	98.4	0.984	0.016	0.0070049	2.31786	0.0162364	0.127422
535.5	98.5	0.985	0.015	0.00656377	2.32003	0.0152281	0.123402
535	98.3	0.983	0.017	0.00744648	2.3222	0.0172922	0.1315
534.5	98.1	0.981	0.019	0.00833099	2.32437	0.0193643	0.139156
534	98.3	0.983	0.017	0.00744648	2.32654	0.0173246	0.131623
533.5	98.4	0.984	0.016	0.0070049	2.32873	0.0163125	0.12772
533	98.1	0.981	0.019	0.00833099	2.33091	0.0194188	0.139351
532.5	98.2	0.982	0.018	0.00788851	2.3331	0.0184047	0.135664
532	98	0.98	0.02	0.00877392	2.33529	0.0204897	0.143142
531.5	98.2	0.982	0.018	0.00788851	2.33749	0.0184393	0.135791
531	97.4	0.974	0.026	0.011441	2.33969	0.0267685	0.163611
530.5	97.7	0.977	0.023	0.0101054	2.34189	0.0236659	0.153837
530	97.8	0.978	0.022	0.00966115	2.3441	0.0226467	0.150488
529.5	97.6	0.976	0.024	0.0105502	2.34632	0.0247541	0.157334
529	97.5	0.975	0.025	0.0109954	2.34853	0.025823	0.160696
528.5	97.3	0.973	0.027	0.0118872	2.35076	0.0279438	0.167164
528	97.4	0.974	0.026	0.011441	2.35298	0.0269206	0.164075
527.5	97.9	0.979	0.021	0.00921731	2.35521	0.0217087	0.147339
527	97.7	0.977	0.023	0.0101054	2.35745	0.023823	0.154347
526.5	97.3	0.973	0.027	0.0118872	2.35969	0.02805	0.167481
526	97.3	0.973	0.027	0.0118872	2.36193	0.0280766	0.167561
525.5	97.5	0.975	0.025	0.0109954	2.36418	0.025995	0.16123
525	97.5	0.975	0.025	0.0109954	2.36643	0.0260198	0.161307
524.5	97.2	0.972	0.028	0.0123337	2.36868	0.0292147	0.170923
524	97.4	0.974	0.026	0.011441	2.37094	0.0271261	0.1647
523.5	97.1	0.971	0.029	0.0127808	2.37321	0.0303314	0.174159
523	97.2	0.972	0.028	0.0123337	2.37548	0.0292985	0.171168
522.5	97.4	0.974	0.026	0.011441	2.37775	0.027204	0.164936
522	97	0.97	0.03	0.0132283	2.38003	0.0314837	0.177436
521.5	97.1	0.971	0.029	0.0127808	2.38231	0.0304478	0.174493
521	97.3	0.973	0.027	0.0118872	2.3846	0.0283461	0.168363
520.5	97.2	0.972	0.028	0.0123337	2.38689	0.0294392	0.171579
520	97.2	0.972	0.028	0.0123337	2.38918	0.0294675	0.171661
519.5	97	0.97	0.03	0.0132283	2.39148	0.0316352	0.177863
519	97.3	0.973	0.027	0.0118872	2.39379	0.0284553	0.168687
518.5	97.3	0.973	0.027	0.0118872	2.39609	0.0284828	0.168768
518	97	0.97	0.03	0.0132283	2.39841	0.0317268	0.17812
517.5	97	0.97	0.03	0.0132283	2.40072	0.0317574	0.178206
517	97.1	0.971	0.029	0.0127808	2.40305	0.0307128	0.175251
516.5	97.1	0.971	0.029	0.0127808	2.40537	0.0307425	0.175335
516	97	0.97	0.03	0.0132283	2.4077	0.0318497	0.178465
515.5	96.7	0.967	0.033	0.0145735	2.41004	0.0351228	0.187411
515	96.8	0.968	0.032	0.0141246	2.41238	0.034074	0.184591
514.5	96.8	0.968	0.032	0.0141246	2.41472	0.0341071	0.184681
514	96.7	0.967	0.033	0.0145735	2.41707	0.0352253	0.187684
513.5	96.5	0.965	0.035	0.0154727	2.41943	0.037435	0.193481
513	96.5	0.965	0.035	0.0154727	2.42178	0.0374715	0.193576
512.5	96.9	0.969	0.031	0.0136762	2.42415	0.0331532	0.18208
512	96.9	0.969	0.031	0.0136762	2.42651	0.0331855	0.182169
511.5	96.5	0.965	0.035	0.0154727	2.42889	0.0375814	0.193859
511	96.3	0.963	0.037	0.0163737	2.43126	0.0398088	0.199521
510.5	96.7	0.967	0.033	0.0145735	2.43364	0.0354668	0.188326
510	96.4	0.964	0.036	0.015923	2.43603	0.0387888	0.196949
509.5	96	0.96	0.04	0.0177288	2.43842	0.0432302	0.207919
509	96.4	0.964	0.036	0.015923	2.44082	0.038865	0.197142
508.5	96.5	0.965	0.035	0.0154727	2.44322	0.0378031	0.19443
508	96.4	0.964	0.036	0.015923	2.44562	0.0389415	0.197336
507.5	96.4	0.964	0.036	0.015923	2.44803	0.0389799	0.197433
507	96.2	0.962	0.038	0.0168249	2.45044	0.0412285	0.203048
506.5	96	0.96	0.04	0.0177288	2.45286	0.0434862	0.208534
506	96.3	0.963	0.037	0.0163737	2.45529	0.0402022	0.200505
505.5	96.1	0.961	0.039	0.0172766	2.45772	0.042461	0.206061
505	96.3	0.963	0.037	0.0163737	2.46015	0.0402818	0.200703
504.5	96.3	0.963	0.037	0.0163737	2.46259	0.0403217	0.200803
504	95.9	0.959	0.041	0.0181814	2.46503	0.0448177	0.211702
503.5	96.2	0.962	0.038	0.0168249	2.46748	0.0415151	0.203753
503	95.8	0.958	0.042	0.0186345	2.46993	0.0460259	0.214536
502.5	96.2	0.962	0.038	0.0168249	2.47239	0.0415978	0.203955
502	96.4	0.964	0.036	0.015923	2.47485	0.039407	0.198512
501.5	95.9	0.959	0.041	0.0181814	2.47732	0.0450411	0.212229
501	96	0.96	0.04	0.0177288	2.47979	0.0439636	0.209675
500.5	95.7	0.957	0.043	0.0190881	2.48227	0.0473817	0.217673
500	95.8	0.958	0.042	0.0186345	2.48475	0.0463021	0.215179
499.5	95.7	0.957	0.043	0.0190881	2.48724	0.0474765	0.217891
499	95.5	0.955	0.045	0.0199966	2.48973	0.0497862	0.223128
498.5	95.8	0.958	0.042	0.0186345	2.49223	0.0464414	0.215503
498	95.6	0.956	0.044	0.0195421	2.49473	0.0487523	0.220799
497.5	95.4	0.954	0.046	0.0204516	2.49724	0.0510725	0.225992
497	95.5	0.955	0.045	0.0199966	2.49975	0.0499865	0.223577
496.5	95.1	0.951	0.049	0.0218195	2.50227	0.0545981	0.233662
496	95.3	0.953	0.047	0.0209071	2.50479	0.0523679	0.22884
495.5	95.2	0.952	0.048	0.0213631	2.50732	0.0535639	0.231439
495	95.3	0.953	0.047	0.0209071	2.50985	0.0524737	0.229071
494.5	95.5	0.955	0.045	0.0199966	2.51239	0.0502393	0.224141
494	95.4	0.954	0.046	0.0204516	2.51493	0.0514344	0.226792
493.5	95.5	0.955	0.045	0.0199966	2.51748	0.0503411	0.224368
493	95.7	0.957	0.043	0.0190881	2.52003	0.0481025	0.219323
492.5	95.4	0.954	0.046	0.0204516	2.52259	0.051591	0.227137
492	95	0.95	0.05	0.0222764	2.52515	0.0562513	0.237174
491.5	95.1	0.951	0.049	0.0218195	2.52772	0.0551536	0.234848
491	95.3	0.953	0.047	0.0209071	2.5303	0.0529011	0.230002
490.5	94.9	0.949	0.051	0.0227338	2.53287	0.0575818	0.239962
490	95	0.95	0.05	0.0222764	2.53546	0.0564809	0.237657
489.5	95	0.95	0.05	0.0222764	2.53805	0.0565386	0.237778
489	94.9	0.949	0.051	0.0227338	2.54064	0.0577585	0.24033
488.5	95.1	0.951	0.049	0.0218195	2.54324	0.0554923	0.235568
488	94.7	0.947	0.053	0.02365	2.54585	0.0602094	0.245376
487.5	94.6	0.946	0.054	0.0241089	2.54846	0.0614405	0.247872
487	94.7	0.947	0.053	0.02365	2.55108	0.060333	0.245628
486.5	94.5	0.945	0.055	0.0245682	2.5537	0.0627398	0.250479
486	94.7	0.947	0.053	0.02365	2.55633	0.0604572	0.24588
485.5	94.9	0.949	0.051	0.0227338	2.55896	0.0581748	0.241195
485	94.4	0.944	0.056	0.025028	2.5616	0.0641117	0.253203
484.5	94.4	0.944	0.056	0.025028	2.56424	0.0641779	0.253333
484	94.6	0.946	0.054	0.0241089	2.56689	0.0618848	0.248767
483.5	94.5	0.945	0.055	0.0245682	2.56954	0.0631291	0.251255
483	94.4	0.944	0.056	0.025028	2.5722	0.0643772	0.253727
482.5	94.3	0.943	0.057	0.0254883	2.57487	0.0656291	0.256182
482	94.2	0.942	0.058	0.0259491	2.57754	0.0668849	0.258621
481.5	93.9	0.939	0.061	0.0273344	2.58022	0.0705287	0.265572
481	94.3	0.943	0.057	0.0254883	2.5829	0.0658338	0.256581
480.5	94	0.94	0.06	0.0268721	2.58559	0.0694803	0.263591
480	94	0.94	0.06	0.0268721	2.58828	0.0695527	0.263728
479.5	93.9	0.939	0.061	0.0273344	2.59098	0.0708229	0.266126
479	93.7	0.937	0.063	0.0282604	2.59368	0.0732986	0.270737
478.5	94.1	0.941	0.059	0.0264104	2.59639	0.0685718	0.261862
478	93.6	0.936	0.064	0.0287242	2.59911	0.0746573	0.273235
477.5	93.8	0.938	0.062	0.0277972	2.60183	0.0723236	0.26893
477	93.7	0.937	0.063	0.0282604	2.60456	0.0736059	0.271304
476.5	93.7	0.937	0.063	0.0282604	2.60729	0.0736832	0.271446
476	93.7	0.937	0.063	0.0282604	2.61003	0.0737606	0.271589
475.5	93.6	0.936	0.064	0.0287242	2.61278	0.0750498	0.273952
475	93.6	0.936	0.064	0.0287242	2.61553	0.0751288	0.274096
474.5	93.4	0.934	0.066	0.0296531	2.61828	0.0776403	0.27864
474	93.4	0.934	0.066	0.0296531	2.62104	0.0777222	0.278787
473.5	93	0.93	0.07	0.0315171	2.62381	0.0826948	0.287567
473	93.1	0.931	0.069	0.0310503	2.62659	0.0815563	0.285581
472.5	93.2	0.932	0.068	0.0305841	2.62937	0.0804167	0.283578
472	93.3	0.933	0.067	0.0301184	2.63215	0.079276	0.28156
471.5	93.1	0.931	0.069	0.0310503	2.63494	0.0818158	0.286035
471	92.7	0.927	0.073	0.0329203	2.63774	0.0868351	0.294678
470.5	93.1	0.931	0.069	0.0310503	2.64054	0.0819897	0.286338
470	92.6	0.926	0.074	0.033389	2.64335	0.0882589	0.297084
469.5	92.4	0.924	0.076	0.034328	2.64617	0.0908377	0.301393
469	92.6	0.926	0.074	0.033389	2.64899	0.0884471	0.297401
468.5	92.7	0.927	0.073	0.0329203	2.65181	0.0872984	0.295463
468	92.4	0.924	0.076	0.034328	2.65465	0.0911288	0.301875
467.5	92.5	0.925	0.075	0.0338583	2.65749	0.0899779	0.299963
467	92.4	0.924	0.076	0.034328	2.66033	0.091324	0.302199
466.5	92.4	0.924	0.076	0.034328	2.66318	0.0914218	0.30236
466	92	0.92	0.08	0.0362122	2.66604	0.0965431	0.310714
465.5	92.1	0.921	0.079	0.0357404	2.6689	0.0953876	0.308849
465	92.2	0.922	0.078	0.0352691	2.67177	0.094231	0.306971
464.5	92.2	0.922	0.078	0.0352691	2.67465	0.0943324	0.307136
464	91.9	0.919	0.081	0.0366845	2.67753	0.0982239	0.313407
463.5	91.6	0.916	0.084	0.0381045	2.68042	0.102136	0.319587
463	91.6	0.916	0.084	0.0381045	2.68332	0.102246	0.31976
462.5	91.7	0.917	0.083	0.0376307	2.68622	0.101084	0.317937
462	91.6	0.916	0.084	0.0381045	2.68912	0.102468	0.320106
461.5	91.5	0.915	0.085	0.0385789	2.69204	0.103856	0.322267
461	90.9	0.909	0.091	0.0414361	2.69496	0.111669	0.334168
460.5	91.4	0.914	0.086	0.0390538	2.69788	0.105363	0.324596
460	91.1	0.911	0.089	0.0404816	2.70082	0.109333	0.330656
459.5	91.2	0.912	0.088	0.0400052	2.70375	0.108164	0.328883
459	90.8	0.908	0.092	0.0419142	2.7067	0.113449	0.336822
458.5	91.6	0.916	0.084	0.0381045	2.70965	0.10325	0.321325
458	90.8	0.908	0.092	0.0419142	2.71261	0.113697	0.337189
457.5	91	0.91	0.09	0.0409586	2.71557	0.111226	0.333506
457	91.2	0.912	0.088	0.0400052	2.71854	0.108756	0.329781
456.5	90.8	0.908	0.092	0.0419142	2.72152	0.11407	0.337743
456	90.4	0.904	0.096	0.0438316	2.72451	0.119419	0.345571
455.5	90.2	0.902	0.098	0.0447935	2.7275	0.122174	0.349534
455	90.1	0.901	0.099	0.0452752	2.73049	0.123624	0.351602
454.5	90.3	0.903	0.097	0.0443122	2.7335	0.121127	0.348034
454	90.1	0.901	0.099	0.0452752	2.73651	0.123896	0.351989
453.5	90.1	0.901	0.099	0.0452752	2.73953	0.124033	0.352183
453	89.5	0.895	0.105	0.048177	2.74255	0.132128	0.363494
452.5	89.3	0.893	0.107	0.0491485	2.74558	0.134941	0.367344
452	89.4	0.894	0.106	0.0486625	2.74862	0.133755	0.365725
451.5	89.5	0.895	0.105	0.048177	2.75166	0.132567	0.364097
451	89.7	0.897	0.103	0.0472076	2.75471	0.130043	0.360615
450.5	89.2	0.892	0.108	0.0496351	2.75777	0.136882	0.369976
450	88.8	0.888	0.112	0.051587	2.76083	0.142423	0.37739
449.5	89.5	0.895	0.105	0.048177	2.7639	0.133157	0.364906
449	88.7	0.887	0.113	0.0520764	2.76698	0.144094	0.379598
448.5	89.2	0.892	0.108	0.0496351	2.77007	0.137493	0.3708
448	88.4	0.884	0.116	0.0535477	2.77316	0.148496	0.385352
447.5	88.5	0.885	0.115	0.0530567	2.77626	0.147299	0.383796
447	88.2	0.882	0.118	0.0545314	2.77936	0.151563	0.38931
446.5	88.3	0.883	0.117	0.0540393	2.78247	0.150363	0.387767
446	88.1	0.881	0.119	0.0550241	2.78559	0.153275	0.391503
445.5	88.7	0.887	0.113	0.0520764	2.78872	0.145226	0.381086
445	87.7	0.877	0.123	0.0570004	2.79185	0.159137	0.39892
444.5	88.2	0.882	0.118	0.0545314	2.79499	0.152415	0.390404
444	87.1	0.871	0.129	0.0599818	2.79814	0.167838	0.40968
443.5	87	0.87	0.13	0.0604807	2.8013	0.169425	0.411612
443	86.6	0.866	0.134	0.0624821	2.80446	0.175228	0.418603
442.5	86.9	0.869	0.131	0.0609802	2.80763	0.17121	0.413775
442	86.6	0.866	0.134	0.0624821	2.8108	0.175625	0.419076
441.5	86.3	0.863	0.137	0.0639892	2.81399	0.180065	0.42434
441	86	0.86	0.14	0.0655015	2.81718	0.184529	0.429569
440.5	86.7	0.867	0.133	0.0619809	2.82037	0.174809	0.418102
440	86.2	0.862	0.138	0.0644927	2.82358	0.1821	0.426732
439.5	85.7	0.857	0.143	0.0670192	2.82679	0.189449	0.435258
439	85.6	0.856	0.144	0.0675262	2.83001	0.1911	0.43715
438.5	85.1	0.851	0.149	0.0700704	2.83324	0.198526	0.445563
438	85.4	0.854	0.146	0.0685421	2.83647	0.194418	0.440928
437.5	84.3	0.843	0.157	0.0741724	2.83971	0.210628	0.458943
437	83.8	0.838	0.162	0.076756	2.84296	0.218214	0.467134
436.5	83.9	0.839	0.161	0.076238	2.84622	0.21699	0.465822
436	83.1	0.831	0.169	0.080399	2.84948	0.229096	0.478639
435.5	83.7	0.837	0.163	0.0772745	2.85276	0.220445	0.469516
435	83.2	0.832	0.168	0.0798767	2.85603	0.228131	0.47763
434.5	83.2	0.832	0.168	0.0798767	2.85932	0.228393	0.477905
434	82.6	0.826	0.174	0.08302	2.86262	0.237654	0.487498
433.5	82	0.82	0.18	0.0861861	2.86592	0.247002	0.496993
433	81.7	0.817	0.183	0.0877779	2.86923	0.251855	0.501851
432.5	81.7	0.817	0.183	0.0877779	2.87254	0.252146	0.502141
432	80.9	0.809	0.191	0.0920515	2.87587	0.264728	0.514517
431.5	80.9	0.809	0.191	0.0920515	2.8792	0.265035	0.514815
431	80	0.8	0.2	0.09691	2.88254	0.279347	0.528533
430.5	78.7	0.787	0.213	0.104025	2.88589	0.300205	0.54791
430	79.6	0.796	0.204	0.0990869	2.88924	0.286286	0.535057
429.5	78.3	0.783	0.217	0.106238	2.89261	0.307306	0.554351
429	78.5	0.785	0.215	0.10513	2.89598	0.304455	0.551775
428.5	77.2	0.772	0.228	0.112383	2.89936	0.325838	0.570822
428	77.5	0.775	0.225	0.110698	2.90275	0.321329	0.566859
427.5	76.1	0.761	0.239	0.118615	2.90614	0.344713	0.587123
427	75.5	0.755	0.245	0.122053	2.90954	0.355119	0.595918
426.5	75.8	0.758	0.242	0.120331	2.91295	0.350518	0.592046
426	75	0.75	0.25	0.124939	2.91637	0.364368	0.603629
425.5	73.5	0.735	0.265	0.133713	2.9198	0.390414	0.624831
425	73	0.73	0.27	0.136677	2.92324	0.399539	0.632091
424.5	72.3	0.723	0.277	0.140862	2.92668	0.412257	0.642072
424	72.5	0.725	0.275	0.139662	2.93013	0.409228	0.639709
423.5	71.8	0.718	0.282	0.143876	2.93359	0.422072	0.649671
423	71.1	0.711	0.289	0.14813	2.93706	0.435067	0.659596
422.5	70.7	0.707	0.293	0.150581	2.94053	0.442787	0.665423
422	69.5	0.695	0.305	0.158015	2.94402	0.465199	0.682055
421.5	68.4	0.684	0.316	0.164944	2.94751	0.486174	0.697262
421	67.6	0.676	0.324	0.170053	2.95101	0.501829	0.708399
420.5	67.5	0.675	0.325	0.170696	2.95452	0.504325	0.710159
420	67.4	0.674	0.326	0.17134	2.95804	0.50683	0.71192
419.5	65.2	0.652	0.348	0.185752	2.96156	0.550117	0.741699
419	65.3	0.653	0.347	0.185087	2.9651	0.5488	0.74081
418.5	64.4	0.644	0.356	0.191114	2.96864	0.567349	0.753226
418	63.3	0.633	0.367	0.198596	2.97219	0.590266	0.768288
417.5	63.3	0.633	0.367	0.198596	2.97575	0.590973	0.768747
417	62.3	0.623	0.377	0.205512	2.97932	0.612285	0.782487
416.5	61.1	0.611	0.389	0.213959	2.98289	0.638216	0.798884
416	61	0.61	0.39	0.21467	2.98648	0.641108	0.800692
415.5	59.5	0.595	0.405	0.225483	2.99007	0.674211	0.821103
415	58.6	0.586	0.414	0.232102	2.99367	0.694839	0.83357
414.5	58.4	0.584	0.416	0.233587	2.99729	0.700127	0.836736
414	57.5	0.575	0.425	0.240332	3.00091	0.721214	0.849243
413.5	57.1	0.571	0.429	0.243364	3.00453	0.731195	0.8551
413	55.8	0.558	0.442	0.253366	3.00817	0.762168	0.873022
412.5	55.5	0.555	0.445	0.255707	3.01182	0.770143	0.877578
412	55.1	0.551	0.449	0.258848	3.01547	0.78055	0.883488
411.5	54	0.54	0.46	0.267606	3.01914	0.80794	0.898855
411	52.7	0.527	0.473	0.278189	3.02281	0.840914	0.917013
410.5	52	0.52	0.48	0.283997	3.02649	0.859514	0.9271
410	51.7	0.517	0.483	0.286509	3.03018	0.868176	0.93176
409.5	51.2	0.512	0.488	0.29073	3.03388	0.882041	0.93917
409	50.6	0.506	0.494	0.295849	3.03759	0.89867	0.947982
408.5	50	0.5	0.5	0.30103	3.04131	0.915525	0.956831
408	49.2	0.492	0.508	0.308035	3.04504	0.937978	0.968492
407.5	47.9	0.479	0.521	0.319664	3.04877	0.974584	0.98721
407	47.6	0.476	0.524	0.322393	3.05252	0.984111	0.992024
406.5	46.6	0.466	0.534	0.331614	3.05627	1.0135	1.00673
406	45.7	0.457	0.543	0.340084	3.06004	1.04067	1.02013
405.5	44.7	0.447	0.553	0.349692	3.06381	1.07139	1.03508
405	44.6	0.446	0.554	0.350665	3.06759	1.0757	1.03716
404.5	43.7	0.437	0.563	0.359519	3.07138	1.10422	1.05082
404	42.7	0.427	0.573	0.369572	3.07519	1.1365	1.06607
403.5	41.8	0.418	0.582	0.378824	3.079	1.1664	1.08
403	41.4	0.414	0.586	0.383	3.08282	1.18072	1.08661
402.5	40.6	0.406	0.594	0.391474	3.08665	1.20834	1.09925
402	39.7	0.397	0.603	0.401209	3.09049	1.23993	1.11352
401.5	39.5	0.395	0.605	0.403403	3.09433	1.24826	1.11726
401	38.2	0.382	0.618	0.417937	3.09819	1.29485	1.13791
400.5	38	0.38	0.62	0.420216	3.10206	1.30354	1.14173
400	37.6	0.376	0.624	0.424812	3.10594	1.31944	1.14867
399.5	36.9	0.369	0.631	0.432974	3.10982	1.34647	1.16038
399	36.4	0.364	0.636	0.438899	3.11372	1.36661	1.16902
398.5	35.5	0.355	0.645	0.449772	3.11763	1.40222	1.18415
398	35.2	0.352	0.648	0.453457	3.12155	1.41549	1.18974
397.5	34.4	0.344	0.656	0.463442	3.12547	1.44847	1.20353
397	33.8	0.338	0.662	0.471083	3.12941	1.47421	1.21417
396.5	33.5	0.335	0.665	0.474955	3.13335	1.4882	1.21992
396	32.7	0.327	0.673	0.485452	3.13731	1.52301	1.2341
395.5	32.2	0.322	0.678	0.492144	3.14128	1.54596	1.24337
395	31.9	0.319	0.681	0.496209	3.14525	1.5607	1.24928
394.5	31.2	0.312	0.688	0.505845	3.14924	1.59303	1.26215
394	30.9	0.309	0.691	0.510042	3.15324	1.60828	1.26818
393.5	30.2	0.302	0.698	0.519993	3.15724	1.64174	1.28131
393	30	0.3	0.7	0.522879	3.16126	1.65296	1.28567
392.5	29.4	0.294	0.706	0.531653	3.16529	1.68283	1.29724
392	29.1	0.291	0.709	0.536107	3.16932	1.6991	1.30349
391.5	28.8	0.288	0.712	0.540608	3.17337	1.71555	1.30979
391	28.3	0.283	0.717	0.548214	3.17743	1.74191	1.31981
390.5	27.7	0.277	0.723	0.55752	3.1815	1.77375	1.33182
390	27.5	0.275	0.725	0.560667	3.18558	1.78605	1.33643
389.5	27.7	0.277	0.723	0.55752	3.18967	1.7783	1.33353
389	27.2	0.272	0.728	0.565431	3.19377	1.80585	1.34382
388.5	26.7	0.267	0.733	0.573489	3.19788	1.83395	1.35423
388	26.4	0.264	0.736	0.578396	3.202	1.85202	1.36089
387.5	26.3	0.263	0.737	0.580044	3.20613	1.8597	1.36371
387	26.1	0.261	0.739	0.583359	3.21027	1.87274	1.36848
386.5	25.8	0.258	0.742	0.58838	3.21442	1.8913	1.37525
386	25.3	0.253	0.747	0.596879	3.21859	1.92111	1.38604
385.5	25.3	0.253	0.747	0.596879	3.22276	1.9236	1.38694
385	25	0.25	0.75	0.60206	3.22695	1.94282	1.39385
384.5	25.2	0.252	0.748	0.598599	3.23114	1.93416	1.39074
384	25.1	0.251	0.749	0.600326	3.23535	1.94227	1.39365
383.5	24.5	0.245	0.755	0.610834	3.23957	1.97884	1.40671
383	24.3	0.243	0.757	0.614394	3.2438	1.99297	1.41173
382.5	24.5	0.245	0.755	0.610834	3.24804	1.98401	1.40855
382	24.1	0.241	0.759	0.617983	3.25229	2.00986	1.4177
381.5	23.8	0.238	0.762	0.623423	3.25655	2.03021	1.42485
381	23.8	0.238	0.762	0.623423	3.26083	2.03287	1.42579
380.5	23.6	0.236	0.764	0.627088	3.26511	2.04751	1.43091
380	23.6	0.236	0.764	0.627088	3.26941	2.05021	1.43185
379.5	23.6	0.236	0.764	0.627088	3.27372	2.05291	1.4328
379	23.3	0.233	0.767	0.632644	3.27803	2.07383	1.44008
378.5	23.3	0.233	0.767	0.632644	3.28236	2.07657	1.44103
378	23.2	0.232	0.768	0.634512	3.28671	2.08545	1.44411
377.5	22.8	0.228	0.772	0.642065	3.29106	2.11307	1.45364
377	22.6	0.226	0.774	0.645892	3.29542	2.12849	1.45893
376.5	22.5	0.225	0.775	0.647817	3.2998	2.13767	1.46208
376	22.7	0.227	0.773	0.643974	3.30419	2.12781	1.4587
375.5	22.6	0.226	0.774	0.645892	3.30859	2.13699	1.46184
375	22.8	0.228	0.772	0.642065	3.313	2.12716	1.45848
374.5	22.7	0.227	0.773	0.643974	3.31742	2.13633	1.46162
374	22.1	0.221	0.779	0.655608	3.32186	2.17784	1.47575
373.5	22.2	0.222	0.778	0.653647	3.32631	2.17423	1.47453
373	22.1	0.221	0.779	0.655608	3.33076	2.18367	1.47773
372.5	22	0.22	0.78	0.657577	3.33523	2.19317	1.48094
372	22.5	0.225	0.775	0.647817	3.33972	2.16353	1.47089
371.5	21.7	0.217	0.783	0.66354	3.34421	2.21902	1.48964
371	21.7	0.217	0.783	0.66354	3.34872	2.22201	1.49064
370.5	22.4	0.224	0.776	0.649752	3.35324	2.17877	1.47607
370	22.4	0.224	0.776	0.649752	3.35777	2.18172	1.47706
369.5	21.9	0.219	0.781	0.659556	3.36231	2.21763	1.48917
369	21.9	0.219	0.781	0.659556	3.36687	2.22064	1.49018
368.5	21.4	0.214	0.786	0.669586	3.37144	2.25747	1.50249
368	21.8	0.218	0.782	0.661544	3.37602	2.23338	1.49445
367.5	21.6	0.216	0.784	0.665546	3.38061	2.24995	1.49998
367	22.1	0.221	0.779	0.655608	3.38522	2.21938	1.48976
366.5	22.2	0.222	0.778	0.653647	3.38984	2.21576	1.48854
366	21.5	0.215	0.785	0.667562	3.39447	2.26602	1.50533
365.5	22.3	0.223	0.777	0.651695	3.39911	2.21518	1.48835
365	22.4	0.224	0.776	0.649752	3.40377	2.2116	1.48715
364.5	22.6	0.226	0.774	0.645892	3.40844	2.20148	1.48374
364	22.4	0.224	0.776	0.649752	3.41312	2.21768	1.48919
363.5	22.7	0.227	0.773	0.643974	3.41781	2.20098	1.48357
363	22.2	0.222	0.778	0.653647	3.42252	2.23712	1.4957
362.5	22.7	0.227	0.773	0.643974	3.42724	2.20705	1.48562
362	22.6	0.226	0.774	0.645892	3.43198	2.21668	1.48885
361.5	22.3	0.223	0.777	0.651695	3.43672	2.2397	1.49656
361	22.4	0.224	0.776	0.649752	3.44148	2.23611	1.49536
360.5	22.3	0.223	0.777	0.651695	3.44626	2.24591	1.49864
360	21.9	0.219	0.781	0.659556	3.45104	2.27615	1.50869
359.5	21.6	0.216	0.784	0.665546	3.45584	2.30002	1.51658
359	21.6	0.216	0.784	0.665546	3.46065	2.30323	1.51764
358.5	22.2	0.222	0.778	0.653647	3.46548	2.2652	1.50506
358	22.1	0.221	0.779	0.655608	3.47032	2.27517	1.50837
357.5	21.8	0.218	0.782	0.661544	3.47517	2.29898	1.51624
357	22	0.22	0.78	0.657577	3.48004	2.2884	1.51274
356.5	22.3	0.223	0.777	0.651695	3.48492	2.27111	1.50702
356	22.3	0.223	0.777	0.651695	3.48982	2.2743	1.50808
355.5	22.7	0.227	0.773	0.643974	3.49473	2.25051	1.50017
355	21.8	0.218	0.782	0.661544	3.49965	2.31517	1.52157
354.5	21.7	0.217	0.783	0.66354	3.50458	2.32543	1.52494
354	22.8	0.228	0.772	0.642065	3.50953	2.25335	1.50112
353.5	22.7	0.227	0.773	0.643974	3.5145	2.26325	1.50441
353	22.8	0.228	0.772	0.642065	3.51948	2.25973	1.50324
352.5	23	0.23	0.77	0.638272	3.52447	2.24957	1.49986
352	22.9	0.229	0.771	0.640165	3.52947	2.25944	1.50314
351.5	22.9	0.229	0.771	0.640165	3.5345	2.26266	1.50421
351	22.7	0.227	0.773	0.643974	3.53953	2.27937	1.50976
350.5	22.7	0.227	0.773	0.643974	3.54458	2.28262	1.51083
350	23	0.23	0.77	0.638272	3.54964	2.26564	1.5052
349.5	22.9	0.229	0.771	0.640165	3.55472	2.27561	1.50851
349	22.7	0.227	0.773	0.643974	3.55981	2.29243	1.51408
348.5	22.9	0.229	0.771	0.640165	3.56492	2.28214	1.51067
348	22.8	0.228	0.772	0.642065	3.57004	2.2922	1.514
347.5	22.6	0.226	0.774	0.645892	3.57518	2.30918	1.5196
347	22.6	0.226	0.774	0.645892	3.58033	2.31251	1.52069
346.5	23	0.23	0.77	0.638272	3.5855	2.28852	1.51279
346	22.6	0.226	0.774	0.645892	3.59068	2.31919	1.52289
345.5	22.3	0.223	0.777	0.651695	3.59588	2.34341	1.53082
345	22.7	0.227	0.773	0.643974	3.60109	2.31901	1.52283
344.5	22.1	0.221	0.779	0.655608	3.60631	2.36433	1.53764
344	22.5	0.225	0.775	0.647817	3.61156	2.33963	1.52958
343.5	21.8	0.218	0.782	0.661544	3.61681	2.39268	1.54683
343	22.1	0.221	0.779	0.655608	3.62208	2.37467	1.541
342.5	22.5	0.225	0.775	0.647817	3.62737	2.34988	1.53293
342	22.4	0.224	0.776	0.649752	3.63268	2.36034	1.53634
341.5	21.9	0.219	0.781	0.659556	3.63799	2.39946	1.54902
341	22	0.22	0.78	0.657577	3.64333	2.39577	1.54783
340.5	21.7	0.217	0.783	0.66354	3.64868	2.42105	1.55597
340	21.8	0.218	0.782	0.661544	3.65404	2.41731	1.55477
339.5	21.6	0.216	0.784	0.665546	3.65943	2.43552	1.56061
339	21.4	0.214	0.786	0.669586	3.66482	2.45392	1.5665
338.5	22.1	0.221	0.779	0.655608	3.67024	2.40624	1.5512
338	22	0.22	0.78	0.657577	3.67567	2.41703	1.55468
337.5	21.9	0.219	0.781	0.659556	3.68111	2.4279	1.55817
337	21.8	0.218	0.782	0.661544	3.68657	2.43883	1.56167
336.5	22.1	0.221	0.779	0.655608	3.69205	2.42054	1.55581
336	21.8	0.218	0.782	0.661544	3.69754	2.44609	1.564
335.5	21.7	0.217	0.783	0.66354	3.70306	2.45713	1.56752
335	22.1	0.221	0.779	0.655608	3.70858	2.43138	1.55929
334.5	21.8	0.218	0.782	0.661544	3.71413	2.45706	1.5675
334	21.5	0.215	0.785	0.667562	3.71969	2.48312	1.57579
333.5	21.4	0.214	0.786	0.669586	3.72526	2.49438	1.57936
333	21.7	0.217	0.783	0.66354	3.73086	2.47557	1.5734
332.5	21.6	0.216	0.784	0.665546	3.73647	2.48679	1.57696
332	22	0.22	0.78	0.657577	3.74209	2.46072	1.56867
331.5	21.6	0.216	0.784	0.665546	3.74774	2.49429	1.57933
331	21.5	0.215	0.785	0.667562	3.7534	2.50562	1.58292
330.5	21.7	0.217	0.783	0.66354	3.75908	2.4943	1.57934
330	21.8	0.218	0.782	0.661544	3.76477	2.49056	1.57815
329.5	21.7	0.217	0.783	0.66354	3.77049	2.50187	1.58173
329	21.7	0.217	0.783	0.66354	3.77622	2.50567	1.58293
328.5	21.9	0.219	0.781	0.659556	3.78196	2.49442	1.57937
328	21.4	0.214	0.786	0.669586	3.78773	2.53621	1.59255
327.5	20.9	0.209	0.791	0.679854	3.79351	2.57903	1.60594
327	21.4	0.214	0.786	0.669586	3.79931	2.54397	1.59498
326.5	21.2	0.212	0.788	0.673664	3.80513	2.56338	1.60106
326	21.5	0.215	0.785	0.667562	3.81097	2.54405	1.59501
325.5	21.4	0.214	0.786	0.669586	3.81682	2.55569	1.59865
325	21.2	0.212	0.788	0.673664	3.82269	2.57521	1.60475
324.5	21.2	0.212	0.788	0.673664	3.82858	2.57918	1.60598
324	21	0.21	0.79	0.677781	3.83449	2.59894	1.61212
323.5	21.6	0.216	0.784	0.665546	3.84042	2.55598	1.59874
323	21.1	0.211	0.789	0.675718	3.84636	2.59905	1.61216
322.5	21.5	0.215	0.785	0.667562	3.85233	2.57166	1.60364
322	21.4	0.214	0.786	0.669586	3.85831	2.58347	1.60732
321.5	20.6	0.206	0.794	0.686133	3.86431	2.65143	1.62832
321	21.3	0.213	0.787	0.67162	3.87033	2.59939	1.61226
320.5	20.9	0.209	0.791	0.679854	3.87637	2.63536	1.62338
320	21.4	0.214	0.786	0.669586	3.88242	2.59962	1.61233
319.5	20.7	0.207	0.793	0.68403	3.8885	2.65985	1.6309
319	20.8	0.208	0.792	0.681937	3.89459	2.65587	1.62968
318.5	20.6	0.206	0.794	0.686133	3.90071	2.6764	1.63597
318	20.8	0.208	0.792	0.681937	3.90684	2.66422	1.63224
317.5	20.7	0.207	0.793	0.68403	3.91299	2.6766	1.63603
317	20.6	0.206	0.794	0.686133	3.91916	2.68907	1.63984
316.5	20.8	0.208	0.792	0.681937	3.92536	2.67684	1.63611
316	20.7	0.207	0.793	0.68403	3.93157	2.68931	1.63991
315.5	20.4	0.204	0.796	0.69037	3.9378	2.71854	1.6488
315	20.7	0.207	0.793	0.68403	3.94405	2.69785	1.64251
314.5	20.2	0.202	0.798	0.694649	3.95032	2.74408	1.65653
314	21.2	0.212	0.788	0.673664	3.95661	2.66543	1.63261
313.5	19.8	0.198	0.802	0.703335	3.96292	2.78726	1.66951
313	20.2	0.202	0.798	0.694649	3.96925	2.75723	1.66049
312.5	21	0.21	0.79	0.677781	3.9756	2.69458	1.64152
312	20.5	0.205	0.795	0.688246	3.98197	2.74058	1.65547
311.5	20.5	0.205	0.795	0.688246	3.98836	2.74498	1.6568
311	20.1	0.201	0.799	0.696804	3.99477	2.78357	1.6684
310.5	20.6	0.206	0.794	0.686133	4.00121	2.74536	1.65691
310	20.7	0.207	0.793	0.68403	4.00766	2.74136	1.65571
309.5	20.3	0.203	0.797	0.692504	4.01414	2.7798	1.66727
309	20.5	0.205	0.795	0.688246	4.02063	2.76718	1.66349
308.5	20.7	0.207	0.793	0.68403	4.02715	2.75469	1.65973
308	20.5	0.205	0.795	0.688246	4.03369	2.77617	1.66618
307.5	20.8	0.208	0.792	0.681937	4.04024	2.75519	1.65988
307	20.9	0.209	0.791	0.679854	4.04682	2.75125	1.65869
306.5	20.6	0.206	0.794	0.686133	4.05343	2.78119	1.66769
306	20.8	0.208	0.792	0.681937	4.06005	2.7687	1.66394
305.5	20.6	0.206	0.794	0.686133	4.06669	2.79029	1.67042
305	20.2	0.202	0.798	0.694649	4.07336	2.82955	1.68213
304.5	20.9	0.209	0.791	0.679854	4.08005	2.77384	1.66548
304	20.4	0.204	0.796	0.69037	4.08676	2.82138	1.6797
303.5	20.4	0.204	0.796	0.69037	4.09349	2.82602	1.68108
303	20.3	0.203	0.797	0.692504	4.10025	2.83944	1.68506
302.5	20.4	0.204	0.796	0.69037	4.10702	2.83537	1.68385
302	20.6	0.206	0.794	0.686133	4.11382	2.82263	1.68007
301.5	20.4	0.204	0.796	0.69037	4.12065	2.84477	1.68664
301	20.3	0.203	0.797	0.692504	4.12749	2.8583	1.69065
300.5	20	0.2	0.8	0.69897	4.13436	2.88979	1.69994
300	20.5	0.205	0.795	0.688246	4.14125	2.8502	1.68825
299.5	20.3	0.203	0.797	0.692504	4.14816	2.87262	1.69488
299	20.4	0.204	0.796	0.69037	4.1551	2.86856	1.69368
298.5	20.2	0.202	0.798	0.694649	4.16206	2.89117	1.70034
298	20.6	0.206	0.794	0.686133	4.16904	2.86052	1.69131
297.5	20.8	0.208	0.792	0.681937	4.17605	2.8478	1.68754
297	20.7	0.207	0.793	0.68403	4.18308	2.86135	1.69155
296.5	20.5	0.205	0.795	0.688246	4.19013	2.88384	1.69819
296	20.5	0.205	0.795	0.688246	4.19721	2.88872	1.69962
295.5	20.5	0.205	0.795	0.688246	4.20431	2.8936	1.70106
295	20.6	0.206	0.794	0.686133	4.21144	2.88961	1.69988
294.5	20.4	0.204	0.796	0.69037	4.21859	2.91239	1.70657
294	20.4	0.204	0.796	0.69037	4.22577	2.91734	1.70802
293.5	20.6	0.206	0.794	0.686133	4.23296	2.90438	1.70422
293	20.6	0.206	0.794	0.686133	4.24019	2.90933	1.70568
292.5	20.4	0.204	0.796	0.69037	4.24744	2.9323	1.7124
292	20.5	0.205	0.795	0.688246	4.25471	2.92829	1.71122
291.5	20.6	0.206	0.794	0.686133	4.26201	2.9243	1.71006
291	20.5	0.205	0.795	0.688246	4.26933	2.93835	1.71416
290.5	20.5	0.205	0.795	0.688246	4.27668	2.94341	1.71564
290	20.8	0.208	0.792	0.681937	4.28405	2.92145	1.70923
289.5	20.6	0.206	0.794	0.686133	4.29145	2.94451	1.71596
289	20.1	0.201	0.799	0.696804	4.29888	2.99547	1.73074
288.5	20.9	0.209	0.791	0.679854	4.30633	2.92767	1.71104
288	20.4	0.204	0.796	0.69037	4.3138	2.97812	1.72572
287.5	20.3	0.203	0.797	0.692504	4.3213	2.99252	1.72989
287	20.8	0.208	0.792	0.681937	4.32883	2.95199	1.71814
286.5	19.9	0.199	0.801	0.701147	4.33639	3.04044	1.74369
286	20.5	0.205	0.795	0.688246	4.34397	2.98972	1.72908
285.5	20.1	0.201	0.799	0.696804	4.35158	3.0322	1.74132
285	20.3	0.203	0.797	0.692504	4.35921	3.01877	1.73746
284.5	20.2	0.202	0.798	0.694649	4.36687	3.03344	1.74168
284	20.3	0.203	0.797	0.692504	4.37456	3.0294	1.74052
283.5	20.3	0.203	0.797	0.692504	4.38228	3.03474	1.74205
283	20	0.2	0.8	0.69897	4.39002	3.06849	1.75171
282.5	20.4	0.204	0.796	0.69037	4.39779	3.0361	1.74244
282	20.3	0.203	0.797	0.692504	4.40559	3.05089	1.74668
281.5	20.2	0.202	0.798	0.694649	4.41341	3.06577	1.75093
281	20.4	0.204	0.796	0.69037	4.42126	3.05231	1.74709
280.5	20.5	0.205	0.795	0.688246	4.42914	3.04834	1.74595
280	20.1	0.201	0.799	0.696804	4.43705	3.09176	1.75834
279.5	20.3	0.203	0.797	0.692504	4.44499	3.07817	1.75447
279	20.2	0.202	0.798	0.694649	4.45296	3.09324	1.75876
278.5	20.4	0.204	0.796	0.69037	4.46095	3.07971	1.75491
278	20.7	0.207	0.793	0.68403	4.46897	3.05691	1.7484
277.5	20.7	0.207	0.793	0.68403	4.47703	3.06242	1.74998
277	20.7	0.207	0.793	0.68403	4.48511	3.06795	1.75156
276.5	20.8	0.208	0.792	0.681937	4.49322	3.06409	1.75045
276	20.7	0.207	0.793	0.68403	4.50136	3.07906	1.75473
275.5	20.8	0.208	0.792	0.681937	4.50953	3.07521	1.75363
275	20.7	0.207	0.793	0.68403	4.51773	3.09026	1.75791
274.5	20.7	0.207	0.793	0.68403	4.52596	3.09589	1.75951
274	20.7	0.207	0.793	0.68403	4.53422	3.10154	1.76112
273.5	20.6	0.206	0.794	0.686133	4.5425	3.11676	1.76544
273	20.5	0.205	0.795	0.688246	4.55082	3.13209	1.76977
272.5	20.3	0.203	0.797	0.692504	4.55917	3.15725	1.77686
272	20.7	0.207	0.793	0.68403	4.56756	3.12434	1.76758
271.5	20.8	0.208	0.792	0.681937	4.57597	3.12052	1.7665
271	20.6	0.206	0.794	0.686133	4.58441	3.14551	1.77356
270.5	21	0.21	0.79	0.677781	4.59288	3.11297	1.76436
270	21.1	0.211	0.789	0.675718	4.60139	3.10924	1.7633
269.5	20.9	0.209	0.791	0.679854	4.60993	3.13408	1.77033
269	21	0.21	0.79	0.677781	4.61849	3.13033	1.76927
268.5	20.8	0.208	0.792	0.681937	4.62709	3.15539	1.77634
268	20.8	0.208	0.792	0.681937	4.63573	3.16127	1.778
267.5	21.1	0.211	0.789	0.675718	4.64439	3.1383	1.77152
267	21.3	0.213	0.787	0.67162	4.65309	3.12511	1.7678
266.5	21	0.21	0.79	0.677781	4.66182	3.15969	1.77755
266	21.5	0.215	0.785	0.667562	4.67058	3.1179	1.76576
265.5	21.4	0.214	0.786	0.669586	4.67938	3.13325	1.7701
265	21.6	0.216	0.784	0.665546	4.68821	3.12022	1.76641
264.5	21.8	0.218	0.782	0.661544	4.69707	3.10732	1.76276
264	22	0.22	0.78	0.657577	4.70597	3.09454	1.75913
263.5	21.9	0.219	0.781	0.659556	4.7149	3.10974	1.76344
263	21.7	0.217	0.783	0.66354	4.72386	3.13447	1.77044
262.5	22.2	0.222	0.778	0.653647	4.73286	3.09362	1.75887
262	22.4	0.224	0.776	0.649752	4.74189	3.08105	1.75529
261.5	22.4	0.224	0.776	0.649752	4.75096	3.08694	1.75697
261	22.6	0.226	0.774	0.645892	4.76006	3.07448	1.75342
260.5	22.7	0.227	0.773	0.643974	4.76919	3.07124	1.75249
260	22.8	0.228	0.772	0.642065	4.77837	3.06802	1.75158
259.5	23.2	0.232	0.768	0.634512	4.78757	3.03777	1.74292
259	23.4	0.234	0.766	0.630784	4.79681	3.02575	1.73947
258.5	22.8	0.228	0.772	0.642065	4.80609	3.08582	1.75665
258	23.5	0.235	0.765	0.628932	4.81541	3.02856	1.74028
257.5	23.7	0.237	0.763	0.625252	4.82476	3.01669	1.73686
257	23.6	0.236	0.764	0.627088	4.83414	3.03143	1.7411
256.5	24.2	0.242	0.758	0.616185	4.84357	2.98453	1.72758
256	24.3	0.243	0.757	0.614394	4.85303	2.98167	1.72675
255.5	24.4	0.244	0.756	0.61261	4.86252	2.97883	1.72593
255	24.5	0.245	0.755	0.610834	4.87206	2.97602	1.72511
254.5	25	0.25	0.75	0.60206	4.88163	2.93903	1.71436
254	25	0.25	0.75	0.60206	4.89124	2.94482	1.71605
253.5	24.7	0.247	0.753	0.607303	4.90089	2.97632	1.7252
253	25.2	0.252	0.748	0.598599	4.91057	2.93947	1.71449
252.5	25.5	0.255	0.745	0.59346	4.9203	2.92	1.7088
252	25.6	0.256	0.744	0.59176	4.93006	2.91741	1.70804
251.5	25.7	0.257	0.743	0.590067	4.93986	2.91485	1.70729
251	25.7	0.257	0.743	0.590067	4.9497	2.92065	1.70899
250.5	26.2	0.262	0.738	0.581699	4.95958	2.88498	1.69852
250	26.2	0.262	0.738	0.581699	4.9695	2.89075	1.70022
249.5	26.5	0.265	0.735	0.576754	4.97946	2.87192	1.69468
249	26.8	0.268	0.732	0.571865	4.98946	2.8533	1.68917
248.5	26.7	0.267	0.733	0.573489	4.9995	2.86716	1.69327
248	27.7	0.277	0.723	0.55752	5.00958	2.79294	1.67121
247.5	27.5	0.275	0.725	0.560667	5.0197	2.81438	1.67761
247	27.9	0.279	0.721	0.554396	5.02986	2.78853	1.66989
246.5	27.4	0.274	0.726	0.562249	5.04006	2.83377	1.68338
246	28.4	0.284	0.716	0.546682	5.0503	2.76091	1.6616
245.5	28.4	0.284	0.716	0.546682	5.06059	2.76653	1.66329
245	28.8	0.288	0.712	0.540608	5.07092	2.74138	1.65571
244.5	29.1	0.291	0.709	0.536107	5.08129	2.72411	1.65049
244	28	0.28	0.72	0.552842	5.0917	2.81491	1.67777
243.5	29.1	0.291	0.709	0.536107	5.10216	2.7353	1.65387
243	29.2	0.292	0.708	0.534617	5.11265	2.73331	1.65327
242.5	31	0.31	0.69	0.508638	5.1232	2.60585	1.61427
242	30.5	0.305	0.695	0.5157	5.13378	2.64749	1.62711
241.5	30.1	0.301	0.699	0.521434	5.14441	2.68247	1.63782
241	31.8	0.318	0.682	0.497573	5.15508	2.56503	1.60157
240.5	31.3	0.313	0.687	0.504456	5.1658	2.60592	1.61429
240	31.4	0.314	0.686	0.50307	5.17656	2.60418	1.61375
239.5	32	0.32	0.68	0.49485	5.18737	2.56697	1.60218
239	32.6	0.326	0.674	0.486782	5.19822	2.5304	1.59072
238.5	34.1	0.341	0.659	0.467246	5.20912	2.43394	1.56011
238	33	0.33	0.67	0.481486	5.22006	2.51339	1.58537
237.5	33.6	0.336	0.664	0.473661	5.23105	2.47774	1.57409
237	34.7	0.347	0.653	0.459671	5.24209	2.40963	1.5523
236.5	34.7	0.347	0.653	0.459671	5.25317	2.41473	1.55394
236	33.7	0.337	0.663	0.47237	5.2643	2.4867	1.57693
235.5	35.7	0.357	0.643	0.447332	5.27548	2.35989	1.53619
235	35.9	0.359	0.641	0.444906	5.2867	2.35208	1.53365
234.5	37.1	0.371	0.629	0.430626	5.29797	2.28145	1.51045
234	37.2	0.372	0.628	0.429457	5.30929	2.28011	1.51
233.5	36.5	0.365	0.635	0.437707	5.32066	2.32889	1.52607
233	37.6	0.376	0.624	0.424812	5.33208	2.26513	1.50504
232.5	38.7	0.387	0.613	0.412289	5.34355	2.20309	1.48428
232	38.1	0.381	0.619	0.419075	5.35506	2.24417	1.49806
231.5	39.2	0.392	0.608	0.406714	5.36663	2.18268	1.47739
231	39.6	0.396	0.604	0.402305	5.37825	2.16369	1.47095
230.5	40.3	0.403	0.597	0.394695	5.38991	2.12737	1.45855
230	40.1	0.401	0.599	0.396856	5.40163	2.14367	1.46413
229.5	40.7	0.407	0.593	0.390406	5.4134	2.11342	1.45376
229	42.3	0.423	0.577	0.37366	5.42522	2.02719	1.42379
228.5	41.5	0.415	0.585	0.381952	5.43709	2.07671	1.44108
228	42	0.42	0.58	0.376751	5.44901	2.05292	1.4328
227.5	42.7	0.427	0.573	0.369572	5.46099	2.01823	1.42064
227	41.6	0.416	0.584	0.380907	5.47302	2.08471	1.44385
226.5	42.8	0.428	0.572	0.368556	5.4851	2.02157	1.42182
226	44.1	0.441	0.559	0.355561	5.49723	1.9546	1.39807
225.5	42.9	0.429	0.571	0.367543	5.50942	2.02495	1.42301
225	42.4	0.424	0.576	0.372634	5.52167	2.05756	1.43442
224.5	43.6	0.436	0.564	0.360514	5.53396	1.99507	1.41247
224	43.4	0.434	0.566	0.36251	5.54632	2.0106	1.41796
223.5	44.8	0.448	0.552	0.348722	5.55872	1.93845	1.39228
223	45.4	0.454	0.546	0.342944	5.57119	1.91061	1.38225
222.5	45.1	0.451	0.549	0.345823	5.58371	1.93098	1.3896
222	45.9	0.459	0.541	0.338187	5.59628	1.89259	1.37572
221.5	46.6	0.466	0.534	0.331614	5.60892	1.86	1.36382
221	45.2	0.452	0.548	0.344862	5.62161	1.93868	1.39236
220.5	44.9	0.449	0.551	0.347754	5.63435	1.95937	1.39977
220	46	0.46	0.54	0.337242	5.64716	1.90446	1.38002
219.5	45	0.45	0.55	0.346787	5.66002	1.96283	1.40101
219	45.2	0.452	0.548	0.344862	5.67295	1.95638	1.39871
218.5	47.7	0.477	0.523	0.321482	5.68593	1.82792	1.35201
218	45.7	0.457	0.543	0.340084	5.69897	1.93813	1.39217
217.5	48.7	0.487	0.513	0.312471	5.71207	1.78486	1.33599
217	46.3	0.463	0.537	0.334419	5.72523	1.91463	1.3837
216.5	46.6	0.466	0.534	0.331614	5.73845	1.90295	1.37948
216	47.1	0.471	0.529	0.326979	5.75174	1.8807	1.37139
215.5	48	0.48	0.52	0.318759	5.76508	1.83767	1.35561
215	47.3	0.473	0.527	0.325139	5.77849	1.87881	1.3707
214.5	47.3	0.473	0.527	0.325139	5.79196	1.88319	1.37229
214	49.3	0.493	0.507	0.307153	5.80549	1.78317	1.33536
213.5	50.8	0.508	0.492	0.294136	5.81909	1.7116	1.30828
213	49.8	0.498	0.502	0.302771	5.83275	1.76598	1.3289
212.5	50.1	0.501	0.499	0.300162	5.84647	1.75489	1.32472
212	46	0.46	0.54	0.337242	5.86026	1.97633	1.40582
211.5	48.6	0.486	0.514	0.313364	5.87411	1.84073	1.35674
211	48.3	0.483	0.517	0.316053	5.88803	1.86093	1.36416
210.5	50.9	0.509	0.491	0.293282	5.90202	1.73096	1.31566
210	48.6	0.486	0.514	0.313364	5.91607	1.85388	1.36157
209.5	50.6	0.506	0.494	0.295849	5.93019	1.75444	1.32455
209	49.5	0.495	0.505	0.305395	5.94438	1.81538	1.34736
208.5	47.8	0.478	0.522	0.320572	5.95863	1.91017	1.38209
208	48.6	0.486	0.514	0.313364	5.97296	1.87171	1.3681
207.5	52.4	0.524	0.476	0.280669	5.98735	1.68046	1.29633
207	48.3	0.483	0.517	0.316053	6.00181	1.89689	1.37728
206.5	49.4	0.494	0.506	0.306273	6.01634	1.84264	1.35744
206	49.1	0.491	0.509	0.308919	6.03095	1.86307	1.36494
205.5	53.1	0.531	0.469	0.274905	6.04562	1.66197	1.28918
205	51.3	0.513	0.487	0.289883	6.06037	1.75679	1.32544
204.5	46.9	0.469	0.531	0.328827	6.07518	1.99769	1.41339
204	52.3	0.523	0.477	0.281498	6.09007	1.71435	1.30933
203.5	57.7	0.577	0.423	0.238824	6.10504	1.45803	1.20749
203	53.6	0.536	0.464	0.270835	6.12007	1.65753	1.28745
202.5	53.8	0.538	0.462	0.269218	6.13519	1.6517	1.28519
202	53.7	0.537	0.463	0.270026	6.15037	1.66076	1.2887
201.5	59.3	0.593	0.407	0.226945	6.16563	1.39926	1.1829
201	55.2	0.552	0.448	0.258061	6.18097	1.59507	1.26296
200.5	51.4	0.514	0.486	0.289037	6.19638	1.79098	1.33828
200	52.1	0.521	0.479	0.283162	6.21188	1.75897	1.32626

## Sheet: Sheet3
nm	R%	R	abs	a	hv	ahv	ahv-0.5
800	105.5	1.055	-0.055	-0.0232525	1.55297	0.0361103	0.190027
799.5	105.4	1.054	-0.054	-0.0228406	1.55394	0.0354929	0.188396
799	103.9	1.039	-0.039	-0.0166155	1.55491	0.0258357	0.160735
798.5	104.5	1.045	-0.045	-0.0191163	1.55589	0.0297428	0.172461
798	107	1.07	-0.07	-0.0293838	1.55686	0.0457465	0.213884
797.5	106	1.06	-0.06	-0.0253059	1.55784	0.0394224	0.198551
797	106.9	1.069	-0.069	-0.0289777	1.55881	0.0451709	0.212534
796.5	108.3	1.083	-0.083	-0.0346285	1.55979	0.0540132	0.232407
796	105.5	1.055	-0.055	-0.0232525	1.56077	0.0362918	0.190504
795.5	108.5	1.085	-0.085	-0.0354297	1.56175	0.0553325	0.235229
795	105.9	1.059	-0.059	-0.024896	1.56274	0.0389058	0.197246
794.5	106.5	1.065	-0.065	-0.0273496	1.56372	0.0427671	0.206802
794	106.6	1.066	-0.066	-0.0277572	1.5647	0.0434318	0.208403
793.5	107.2	1.072	-0.072	-0.0301948	1.56569	0.0472757	0.21743
793	109.3	1.093	-0.093	-0.0386202	1.56668	0.0605053	0.245978
792.5	109.8	1.098	-0.098	-0.0406023	1.56767	0.0636509	0.252291
792	109.2	1.092	-0.092	-0.0382226	1.56866	0.0599581	0.244864
791.5	109.2	1.092	-0.092	-0.0382226	1.56965	0.059996	0.244941
791	110	1.1	-0.1	-0.0413927	1.57064	0.0650129	0.254976
790.5	108.2	1.082	-0.082	-0.0342273	1.57163	0.0537927	0.231932
790	110	1.1	-0.1	-0.0413927	1.57263	0.0650952	0.255138
789.5	110.7	1.107	-0.107	-0.0441476	1.57362	0.0694717	0.263575
789	108.3	1.083	-0.083	-0.0346285	1.57462	0.0545267	0.233509
788.5	108.3	1.083	-0.083	-0.0346285	1.57562	0.0545612	0.233583
788	109.6	1.096	-0.096	-0.0398106	1.57662	0.062766	0.250532
787.5	108.4	1.084	-0.084	-0.0350293	1.57762	0.0552629	0.235081
787	108.3	1.083	-0.083	-0.0346285	1.57862	0.0546652	0.233806
786.5	107.5	1.075	-0.075	-0.0314085	1.57962	0.0496136	0.222741
786	108.8	1.088	-0.088	-0.0366289	1.58063	0.0578967	0.240617
785.5	110.2	1.102	-0.102	-0.0421816	1.58164	0.0667159	0.258294
785	109.1	1.091	-0.091	-0.0378248	1.58264	0.0598631	0.244669
784.5	110.6	1.106	-0.106	-0.0437551	1.58365	0.0692929	0.263235
784	110	1.1	-0.1	-0.0413927	1.58466	0.0655934	0.256112
783.5	109	1.09	-0.09	-0.0374265	1.58567	0.0593462	0.243611
783	110.4	1.104	-0.104	-0.0429691	1.58669	0.0681784	0.26111
782.5	109.6	1.096	-0.096	-0.0398106	1.5877	0.0632072	0.25141
782	109.9	1.099	-0.099	-0.0409977	1.58871	0.0651336	0.255213
781.5	108.7	1.087	-0.087	-0.0362295	1.58973	0.0575952	0.23999
781	109.6	1.096	-0.096	-0.0398106	1.59075	0.0633286	0.251652
780.5	109.2	1.092	-0.092	-0.0382226	1.59177	0.0608416	0.246661
780	107.9	1.079	-0.079	-0.0330214	1.59279	0.0525962	0.229339
779.5	109.1	1.091	-0.091	-0.0378248	1.59381	0.0602855	0.245531
779	108.6	1.086	-0.086	-0.0358298	1.59483	0.0571426	0.239045
778.5	110.2	1.102	-0.102	-0.0421816	1.59586	0.0673158	0.259453
778	110.6	1.106	-0.106	-0.0437551	1.59688	0.0698718	0.264333
777.5	110.6	1.106	-0.106	-0.0437551	1.59791	0.0699168	0.264418
777	111.9	1.119	-0.119	-0.0488301	1.59894	0.0780763	0.279421
776.5	110.8	1.108	-0.108	-0.0445398	1.59997	0.0712622	0.26695
776	112	1.12	-0.12	-0.049218	1.601	0.078798	0.28071
775.5	111	1.11	-0.11	-0.045323	1.60203	0.0726088	0.26946
775	111.7	1.117	-0.117	-0.0480532	1.60306	0.0770323	0.277547
774.5	110.7	1.107	-0.107	-0.0441476	1.6041	0.0708172	0.266115
774	110.9	1.109	-0.109	-0.0449315	1.60514	0.0721212	0.268554
773.5	110	1.1	-0.1	-0.0413927	1.60617	0.0664838	0.257845
773	111.7	1.117	-0.117	-0.0480532	1.60721	0.0772316	0.277906
772.5	110	1.1	-0.1	-0.0413927	1.60825	0.0665699	0.258011
772	111.4	1.114	-0.114	-0.0468852	1.60929	0.0754521	0.274685
771.5	111.2	1.112	-0.112	-0.0461048	1.61034	0.0742442	0.272478
771	111.2	1.112	-0.112	-0.0461048	1.61138	0.0742924	0.272566
770.5	110.5	1.105	-0.105	-0.0433623	1.61243	0.0699185	0.264421
770	108.4	1.084	-0.084	-0.0350293	1.61347	0.0565188	0.237737
769.5	109.8	1.098	-0.098	-0.0406023	1.61452	0.0655534	0.256034
769	110.6	1.106	-0.106	-0.0437551	1.61557	0.0706896	0.265875
768.5	110.6	1.106	-0.106	-0.0437551	1.61662	0.0707356	0.265962
768	112.6	1.126	-0.126	-0.0515384	1.61768	0.0833724	0.288743
767.5	112.3	1.123	-0.123	-0.0503798	1.61873	0.0815512	0.285572
767	113.4	1.134	-0.134	-0.0546131	1.61978	0.0884614	0.297425
766.5	112.6	1.126	-0.126	-0.0515384	1.62084	0.0835356	0.289025
766	112.4	1.124	-0.124	-0.0507663	1.6219	0.0823379	0.286946
765.5	113.3	1.133	-0.133	-0.0542299	1.62296	0.0880129	0.29667
765	112.1	1.121	-0.121	-0.0496056	1.62402	0.0805605	0.283832
764.5	112.4	1.124	-0.124	-0.0507663	1.62508	0.0824994	0.287227
764	113	1.13	-0.13	-0.0530784	1.62615	0.0863133	0.293791
763.5	113.1	1.131	-0.131	-0.0534626	1.62721	0.0869949	0.294949
763	120.4	1.204	-0.204	-0.0806265	1.62828	0.131282	0.362329
762.5	120.4	1.204	-0.204	-0.0806265	1.62934	0.131368	0.362448
762	117.4	1.174	-0.174	-0.0696681	1.63041	0.113588	0.337028
761.5	116.8	1.168	-0.168	-0.0674428	1.63148	0.110032	0.331711
761	124.3	1.243	-0.243	-0.0944711	1.63256	0.154229	0.392721
760.5	123.2	1.232	-0.232	-0.0906107	1.63363	0.148024	0.384739
760	124	1.24	-0.24	-0.0934217	1.6347	0.152717	0.39079
759.5	125.6	1.256	-0.256	-0.0989896	1.63578	0.161925	0.402399
759	129.2	1.292	-0.292	-0.111263	1.63686	0.182121	0.426756
758.5	126.8	1.268	-0.268	-0.103119	1.63794	0.168903	0.410978
758	129.2	1.292	-0.292	-0.111263	1.63902	0.182361	0.427038
757.5	131.4	1.314	-0.314	-0.118595	1.6401	0.194508	0.441031
757	127.2	1.272	-0.272	-0.104487	1.64118	0.171482	0.414104
756.5	129.3	1.293	-0.293	-0.111599	1.64227	0.183275	0.428106
756	133.4	1.334	-0.334	-0.125156	1.64335	0.205675	0.453514
755.5	133.8	1.338	-0.338	-0.126456	1.64444	0.20795	0.456015
755	133.1	1.331	-0.331	-0.124178	1.64553	0.204339	0.452038
754.5	130.5	1.305	-0.305	-0.115611	1.64662	0.190367	0.43631
754	134.9	1.349	-0.349	-0.130012	1.64771	0.214222	0.462842
753.5	134.6	1.346	-0.346	-0.129045	1.64881	0.21277	0.46127
753	132.7	1.327	-0.327	-0.122871	1.6499	0.202725	0.45025
752.5	131.5	1.315	-0.315	-0.118926	1.651	0.196346	0.443109
752	132	1.32	-0.32	-0.120574	1.65209	0.1992	0.446318
751.5	132.3	1.323	-0.323	-0.12156	1.65319	0.200962	0.448288
751	130.6	1.306	-0.306	-0.115943	1.65429	0.191804	0.437954
750.5	129.6	1.296	-0.296	-0.112605	1.6554	0.186406	0.431748
750	133.1	1.331	-0.331	-0.124178	1.6565	0.205701	0.453543
749.5	134.4	1.344	-0.344	-0.128399	1.65761	0.212835	0.461341
749	132.3	1.323	-0.323	-0.12156	1.65871	0.201633	0.449035
748.5	133.6	1.336	-0.336	-0.125806	1.65982	0.208816	0.456964
748	132.9	1.329	-0.329	-0.123525	1.66093	0.205166	0.452953
747.5	132.8	1.328	-0.328	-0.123198	1.66204	0.20476	0.452504
747	131.4	1.314	-0.314	-0.118595	1.66315	0.197242	0.44412
746.5	131.1	1.311	-0.311	-0.117603	1.66427	0.195722	0.442405
746	128.4	1.284	-0.284	-0.108565	1.66538	0.180802	0.425208
745.5	130.3	1.303	-0.303	-0.114944	1.6665	0.191555	0.43767
745	134.3	1.343	-0.343	-0.128076	1.66762	0.213582	0.462149
744.5	131.9	1.319	-0.319	-0.120245	1.66874	0.200657	0.447948
744	138.1	1.381	-0.381	-0.140194	1.66986	0.234104	0.483843
743.5	139.8	1.398	-0.398	-0.145507	1.67098	0.24314	0.493092
743	140.3	1.403	-0.403	-0.147058	1.67211	0.245896	0.495879
742.5	139.4	1.394	-0.394	-0.144263	1.67323	0.241385	0.49131
742	135.1	1.351	-0.351	-0.130655	1.67436	0.218764	0.467722
741.5	135.7	1.357	-0.357	-0.13258	1.67549	0.222136	0.471313
741	137.8	1.378	-0.378	-0.139249	1.67662	0.233468	0.483185
740.5	134	1.34	-0.34	-0.127105	1.67775	0.21325	0.46179
740	133	1.33	-0.33	-0.123852	1.67889	0.207933	0.455996
739.5	137.7	1.377	-0.377	-0.138934	1.68002	0.233412	0.483127
739	129.8	1.298	-0.298	-0.113275	1.68116	0.190433	0.436386
738.5	139.7	1.397	-0.397	-0.145196	1.6823	0.244263	0.49423
738	136.2	1.362	-0.362	-0.134177	1.68343	0.225878	0.475267
737.5	139.5	1.395	-0.395	-0.144574	1.68458	0.243546	0.493504
737	139.8	1.398	-0.398	-0.145507	1.68572	0.245284	0.495262
736.5	137.3	1.373	-0.373	-0.137671	1.68686	0.232231	0.481904
736	141.1	1.411	-0.411	-0.149527	1.68801	0.252403	0.502397
735.5	134.1	1.341	-0.341	-0.127429	1.68916	0.215247	0.463947
735	130.4	1.304	-0.304	-0.115278	1.69031	0.194854	0.441423
734.5	134.3	1.343	-0.343	-0.128076	1.69146	0.216635	0.465441
734	136.1	1.361	-0.361	-0.133858	1.69261	0.226569	0.475993
733.5	128.4	1.284	-0.284	-0.108565	1.69376	0.183883	0.428816
733	128.1	1.281	-0.281	-0.107549	1.69492	0.182287	0.426951
732.5	129.5	1.295	-0.295	-0.11227	1.69608	0.190418	0.436369
732	133.1	1.331	-0.331	-0.124178	1.69723	0.210759	0.459085
731.5	135.7	1.357	-0.357	-0.13258	1.69839	0.225173	0.474524
731	133.5	1.335	-0.335	-0.125481	1.69956	0.213262	0.461803
730.5	132.8	1.328	-0.328	-0.123198	1.70072	0.209525	0.457739
730	127	1.27	-0.27	-0.103804	1.70188	0.176662	0.420312
729.5	125.8	1.258	-0.258	-0.0996806	1.70305	0.169761	0.412021
729	131.4	1.314	-0.314	-0.118595	1.70422	0.202112	0.449569
728.5	126.4	1.264	-0.264	-0.101747	1.70539	0.173518	0.416555
728	135.5	1.355	-0.355	-0.131939	1.70656	0.225162	0.474513
727.5	124.5	1.245	-0.245	-0.0951694	1.70773	0.162524	0.403142
727	131	1.31	-0.31	-0.117271	1.70891	0.200406	0.447667
726.5	130	1.3	-0.3	-0.113943	1.71008	0.194853	0.441421
726	128.3	1.283	-0.283	-0.108227	1.71126	0.185204	0.430353
725.5	127.8	1.278	-0.278	-0.106531	1.71244	0.182428	0.427116
725	122.9	1.229	-0.229	-0.0895519	1.71362	0.153458	0.391737
724.5	123.6	1.236	-0.236	-0.0920185	1.7148	0.157794	0.397232
724	122.2	1.222	-0.222	-0.0870712	1.71599	0.149413	0.38654
723.5	125.6	1.256	-0.256	-0.0989896	1.71717	0.169982	0.412289
723	129.7	1.297	-0.297	-0.11294	1.71836	0.194072	0.440536
722.5	129.5	1.295	-0.295	-0.11227	1.71955	0.193053	0.439379
722	130.1	1.301	-0.301	-0.114277	1.72074	0.196642	0.443443
721.5	130.2	1.302	-0.302	-0.114611	1.72193	0.197352	0.444244
721	124.8	1.248	-0.248	-0.0962146	1.72313	0.16579	0.407173
720.5	130.2	1.302	-0.302	-0.114611	1.72432	0.197626	0.444552
720	129.2	1.292	-0.292	-0.111263	1.72552	0.191986	0.438162
719.5	124.4	1.244	-0.244	-0.0948204	1.72672	0.163728	0.404633
719	120.1	1.201	-0.201	-0.079543	1.72792	0.137444	0.370734
718.5	122	1.22	-0.22	-0.0863598	1.72912	0.149327	0.386428
718	124.1	1.241	-0.241	-0.0937718	1.73033	0.162256	0.40281
717.5	124.9	1.249	-0.249	-0.0965624	1.73153	0.167201	0.408902
717	123.1	1.231	-0.231	-0.0902581	1.73274	0.156394	0.395467
716.5	123	1.23	-0.23	-0.0899051	1.73395	0.155891	0.39483
716	126.5	1.265	-0.265	-0.102091	1.73516	0.177143	0.420884
715.5	122.3	1.223	-0.223	-0.0874265	1.73637	0.151805	0.389622
715	122.6	1.226	-0.226	-0.0884905	1.73759	0.15376	0.392122
714.5	119.7	1.197	-0.197	-0.0780942	1.7388	0.13579	0.368497
714	121.4	1.214	-0.214	-0.0842187	1.74002	0.146542	0.382808
713.5	119.2	1.192	-0.192	-0.0762763	1.74124	0.132815	0.364438
713	119.1	1.191	-0.191	-0.0759118	1.74246	0.132273	0.363694
712.5	118.9	1.189	-0.189	-0.0751819	1.74368	0.131093	0.362068
712	120.5	1.205	-0.205	-0.080987	1.74491	0.141315	0.375919
711.5	121.1	1.211	-0.211	-0.0831441	1.74613	0.145181	0.381026
711	118.7	1.187	-0.187	-0.0744507	1.74736	0.130092	0.360683
710.5	117.3	1.173	-0.173	-0.069298	1.74859	0.121174	0.348101
710	119.1	1.191	-0.191	-0.0759118	1.74982	0.132832	0.364462
709.5	118.3	1.183	-0.183	-0.0729847	1.75106	0.1278	0.357492
709	118.3	1.183	-0.183	-0.0729847	1.75229	0.127891	0.357618
708.5	117.1	1.171	-0.171	-0.0685569	1.75353	0.120216	0.346722
708	116.4	1.164	-0.164	-0.065953	1.75477	0.115732	0.340194
707.5	115.9	1.159	-0.159	-0.0640834	1.75601	0.112531	0.335456
707	116.9	1.169	-0.169	-0.0678145	1.75725	0.119167	0.345206
706.5	116.9	1.169	-0.169	-0.0678145	1.75849	0.119251	0.345328
706	115.6	1.156	-0.156	-0.0629578	1.75974	0.110789	0.33285
705.5	115.5	1.155	-0.155	-0.062582	1.76099	0.110206	0.331973
705	113.3	1.133	-0.133	-0.0542299	1.76223	0.0955658	0.309137
704.5	114.6	1.146	-0.146	-0.0591846	1.76348	0.104371	0.323065
704	114.5	1.145	-0.145	-0.0588055	1.76474	0.103776	0.322143
703.5	113.9	1.139	-0.139	-0.0565237	1.76599	0.0998204	0.315944
703	113.3	1.133	-0.133	-0.0542299	1.76725	0.0958377	0.309577
702.5	112.4	1.124	-0.124	-0.0507663	1.76851	0.0897805	0.299634
702	113	1.13	-0.13	-0.0530784	1.76976	0.0939364	0.30649
701.5	113.9	1.139	-0.139	-0.0565237	1.77103	0.100105	0.316394
701	111.6	1.116	-0.116	-0.0476642	1.77229	0.0844748	0.290645
700.5	111.9	1.119	-0.119	-0.0488301	1.77355	0.0866028	0.294284
700	112	1.12	-0.12	-0.049218	1.77482	0.0873532	0.295556
699.5	112.1	1.121	-0.121	-0.0496056	1.77609	0.088104	0.296823
699	111	1.11	-0.11	-0.045323	1.77736	0.0805553	0.283823
698.5	111.3	1.113	-0.113	-0.0464952	1.77863	0.0826978	0.287572
698	109.8	1.098	-0.098	-0.0406023	1.77991	0.0722684	0.268828
697.5	110.3	1.103	-0.103	-0.0425755	1.78118	0.0758348	0.275381
697	110.1	1.101	-0.101	-0.0417873	1.78246	0.0744842	0.272918
696.5	110.3	1.103	-0.103	-0.0425755	1.78374	0.0759437	0.275579
696	108.9	1.089	-0.089	-0.0370279	1.78502	0.0660956	0.257091
695.5	109	1.09	-0.09	-0.0374265	1.7863	0.0668551	0.258564
695	109.2	1.092	-0.092	-0.0382226	1.78759	0.0683264	0.261393
694.5	108.8	1.088	-0.088	-0.0366289	1.78888	0.0655246	0.255978
694	108.2	1.082	-0.082	-0.0342273	1.79017	0.0612725	0.247533
693.5	108.2	1.082	-0.082	-0.0342273	1.79146	0.0613166	0.247622
693	107.2	1.072	-0.072	-0.0301948	1.79275	0.0541317	0.232662
692.5	107.7	1.077	-0.077	-0.0322157	1.79404	0.0577964	0.240409
692	107.1	1.071	-0.071	-0.0297895	1.79534	0.0534822	0.231262
691.5	106.7	1.067	-0.067	-0.0281644	1.79664	0.0506013	0.224947
691	106.7	1.067	-0.067	-0.0281644	1.79794	0.0506379	0.225029
690.5	106.3	1.063	-0.063	-0.0265333	1.79924	0.0477397	0.218494
690	106.5	1.065	-0.065	-0.0273496	1.80054	0.0492442	0.22191
689.5	106.4	1.064	-0.064	-0.0269416	1.80185	0.0485447	0.220329
689	105.8	1.058	-0.058	-0.0244857	1.80316	0.0441515	0.210123
688.5	105.9	1.059	-0.059	-0.024896	1.80447	0.0449239	0.211953
688	106.1	1.061	-0.061	-0.0257154	1.80578	0.0464363	0.215491
687.5	105.2	1.052	-0.052	-0.0220157	1.80709	0.0397844	0.19946
687	105	1.05	-0.05	-0.0211893	1.80841	0.0383189	0.195752
686.5	105.6	1.056	-0.056	-0.0236639	1.80972	0.0428251	0.206942
686	105	1.05	-0.05	-0.0211893	1.81104	0.0383747	0.195895
685.5	105	1.05	-0.05	-0.0211893	1.81236	0.0384027	0.195966
685	104.3	1.043	-0.043	-0.0182843	1.81369	0.033162	0.182104
684.5	104.4	1.044	-0.044	-0.0187005	1.81501	0.0339416	0.184232
684	104.4	1.044	-0.044	-0.0187005	1.81634	0.0339664	0.1843
683.5	104.1	1.041	-0.041	-0.0174507	1.81767	0.0317196	0.1781
683	103.8	1.038	-0.038	-0.0161974	1.819	0.0294629	0.171648
682.5	103.8	1.038	-0.038	-0.0161974	1.82033	0.0294845	0.171711
682	103.6	1.036	-0.036	-0.0153598	1.82166	0.0279803	0.167273
681.5	103.7	1.037	-0.037	-0.0157788	1.823	0.0287647	0.169602
681	104	1.04	-0.04	-0.0170333	1.82434	0.0310746	0.17628
680.5	103.6	1.036	-0.036	-0.0153598	1.82568	0.028042	0.167457
680	102.9	1.029	-0.029	-0.0124154	1.82702	0.0226832	0.150609
679.5	103.4	1.034	-0.034	-0.0145205	1.82837	0.0265489	0.162938
679	103.2	1.032	-0.032	-0.0136797	1.82971	0.0250299	0.158208
678.5	103.1	1.031	-0.031	-0.0132587	1.83106	0.0242774	0.155812
678	103.6	1.036	-0.036	-0.0153598	1.83241	0.0281454	0.167766
677.5	103.3	1.033	-0.033	-0.0141003	1.83376	0.0258567	0.1608
677	102.8	1.028	-0.028	-0.0119931	1.83512	0.0220088	0.148354
676.5	103.2	1.032	-0.032	-0.0136797	1.83647	0.0251224	0.158501
676	102.6	1.026	-0.026	-0.0111474	1.83783	0.020487	0.143133
675.5	102.9	1.029	-0.029	-0.0124154	1.83919	0.0228343	0.15111
675	103.1	1.031	-0.031	-0.0132587	1.84056	0.0244033	0.156216
674.5	102.6	1.026	-0.026	-0.0111474	1.84192	0.0205325	0.143292
674	102.6	1.026	-0.026	-0.0111474	1.84329	0.0205478	0.143345
673.5	102.7	1.027	-0.027	-0.0115704	1.84465	0.0213435	0.146094
673	103	1.03	-0.03	-0.0128372	1.84603	0.0236978	0.153941
672.5	102.4	1.024	-0.024	-0.0103	1.8474	0.0190281	0.137942
672	102.7	1.027	-0.027	-0.0115704	1.84877	0.0213911	0.146257
671.5	102.8	1.028	-0.028	-0.0119931	1.85015	0.022189	0.14896
671	102.1	1.021	-0.021	-0.00902574	1.85153	0.0167114	0.129273
670.5	102.5	1.025	-0.025	-0.0107239	1.85291	0.0198703	0.140962
670	102.8	1.028	-0.028	-0.0119931	1.85429	0.0222387	0.149127
669.5	102.7	1.027	-0.027	-0.0115704	1.85568	0.021471	0.14653
669	102	1.02	-0.02	-0.00860017	1.85706	0.0159711	0.126377
668.5	102.6	1.026	-0.026	-0.0111474	1.85845	0.0207168	0.143933
668	102.8	1.028	-0.028	-0.0119931	1.85984	0.0223053	0.14935
667.5	102.2	1.022	-0.022	-0.0094509	1.86124	0.0175903	0.132629
667	102.5	1.025	-0.025	-0.0107239	1.86263	0.0199746	0.141332
666.5	102.6	1.026	-0.026	-0.0111474	1.86403	0.020779	0.144149
666	102.6	1.026	-0.026	-0.0111474	1.86543	0.0207946	0.144203
665.5	102.4	1.024	-0.024	-0.0103	1.86683	0.0192283	0.138666
665	102.3	1.023	-0.023	-0.00987563	1.86823	0.01845	0.135831
664.5	102.1	1.021	-0.021	-0.00902574	1.86964	0.0168749	0.129903
664	102.6	1.026	-0.026	-0.0111474	1.87105	0.0208572	0.14442
663.5	102.2	1.022	-0.022	-0.0094509	1.87246	0.0176964	0.133028
663	102.3	1.023	-0.023	-0.00987563	1.87387	0.0185056	0.136035
662.5	102.4	1.024	-0.024	-0.0103	1.87528	0.0193153	0.13898
662	102.4	1.024	-0.024	-0.0103	1.8767	0.0193299	0.139032
661.5	102.4	1.024	-0.024	-0.0103	1.87812	0.0193445	0.139085
661	102.7	1.027	-0.027	-0.0115704	1.87954	0.0217471	0.147469
660.5	102.7	1.027	-0.027	-0.0115704	1.88096	0.0217636	0.147525
660	102.6	1.026	-0.026	-0.0111474	1.88239	0.0209836	0.144857
659.5	102.5	1.025	-0.025	-0.0107239	1.88381	0.0202018	0.142133
659	102.5	1.025	-0.025	-0.0107239	1.88524	0.0202171	0.142187
658.5	102.7	1.027	-0.027	-0.0115704	1.88667	0.0218297	0.147749
658	102.3	1.023	-0.023	-0.00987563	1.88811	0.0186463	0.136551
657.5	102.7	1.027	-0.027	-0.0115704	1.88954	0.0218629	0.147861
657	102.5	1.025	-0.025	-0.0107239	1.89098	0.0202786	0.142403
656.5	102.4	1.024	-0.024	-0.0103	1.89242	0.0194919	0.139613
656	102.4	1.024	-0.024	-0.0103	1.89386	0.0195067	0.139666
655.5	102.2	1.022	-0.022	-0.0094509	1.89531	0.0179124	0.133837
655	102.4	1.024	-0.024	-0.0103	1.89676	0.0195365	0.139773
654.5	102.4	1.024	-0.024	-0.0103	1.8982	0.0195514	0.139826
654	102.3	1.023	-0.023	-0.00987563	1.89966	0.0187603	0.136968
653.5	102.7	1.027	-0.027	-0.0115704	1.90111	0.0219967	0.148313
653	102.7	1.027	-0.027	-0.0115704	1.90257	0.0220135	0.14837
652.5	102.3	1.023	-0.023	-0.00987563	1.90402	0.0188034	0.137126
652	102.6	1.026	-0.026	-0.0111474	1.90548	0.0212411	0.145743
651.5	102.5	1.025	-0.025	-0.0107239	1.90695	0.0204498	0.143003
651	102.3	1.023	-0.023	-0.00987563	1.90841	0.0188468	0.137284
650.5	102.5	1.025	-0.025	-0.0107239	1.90988	0.0204813	0.143113
650	102.4	1.024	-0.024	-0.0103	1.91135	0.0196868	0.14031
649.5	102.6	1.026	-0.026	-0.0111474	1.91282	0.0213229	0.146024
649	102.3	1.023	-0.023	-0.00987563	1.91429	0.0189048	0.137495
648.5	102.7	1.027	-0.027	-0.0115704	1.91577	0.0221663	0.148883
648	102.7	1.027	-0.027	-0.0115704	1.91725	0.0221834	0.148941
647.5	102.5	1.025	-0.025	-0.0107239	1.91873	0.0205762	0.143444
647	102.5	1.025	-0.025	-0.0107239	1.92021	0.0205921	0.143499
646.5	102.7	1.027	-0.027	-0.0115704	1.92169	0.0222348	0.149114
646	102.6	1.026	-0.026	-0.0111474	1.92318	0.0214384	0.146419
645.5	102.7	1.027	-0.027	-0.0115704	1.92467	0.0222693	0.149229
645	102.7	1.027	-0.027	-0.0115704	1.92616	0.0222866	0.149287
644.5	102.5	1.025	-0.025	-0.0107239	1.92766	0.0206719	0.143777
644	102.9	1.029	-0.029	-0.0124154	1.92915	0.0239512	0.154762
643.5	102.6	1.026	-0.026	-0.0111474	1.93065	0.0215217	0.146703
643	102.8	1.028	-0.028	-0.0119931	1.93215	0.0231725	0.152225
642.5	102.6	1.026	-0.026	-0.0111474	1.93366	0.0215552	0.146817
642	102.6	1.026	-0.026	-0.0111474	1.93516	0.021572	0.146874
641.5	102.4	1.024	-0.024	-0.0103	1.93667	0.0199476	0.141236
641	102.6	1.026	-0.026	-0.0111474	1.93818	0.0216056	0.146989
640.5	102.7	1.027	-0.027	-0.0115704	1.9397	0.0224431	0.14981
640	102.3	1.023	-0.023	-0.00987563	1.94121	0.0191707	0.138458
639.5	102.8	1.028	-0.028	-0.0119931	1.94273	0.0232994	0.152641
639	102.7	1.027	-0.027	-0.0115704	1.94425	0.0224958	0.149986
638.5	102.7	1.027	-0.027	-0.0115704	1.94577	0.0225134	0.150045
638	102.7	1.027	-0.027	-0.0115704	1.9473	0.0225311	0.150104
637.5	102.7	1.027	-0.027	-0.0115704	1.94882	0.0225488	0.150162
637	102.9	1.029	-0.029	-0.0124154	1.95035	0.0242144	0.15561
636.5	102.8	1.028	-0.028	-0.0119931	1.95189	0.0234092	0.153001
636	102.5	1.025	-0.025	-0.0107239	1.95342	0.0209482	0.144735
635.5	102.6	1.026	-0.026	-0.0111474	1.95496	0.0217926	0.147623
635	102.5	1.025	-0.025	-0.0107239	1.9565	0.0209812	0.144849
634.5	102.7	1.027	-0.027	-0.0115704	1.95804	0.0226554	0.150517
634	102.8	1.028	-0.028	-0.0119931	1.95958	0.0235015	0.153302
633.5	102.9	1.029	-0.029	-0.0124154	1.96113	0.0243481	0.156039
633	102.8	1.028	-0.028	-0.0119931	1.96268	0.0235386	0.153423
632.5	102.7	1.027	-0.027	-0.0115704	1.96423	0.022727	0.150755
632	102.8	1.028	-0.028	-0.0119931	1.96578	0.0235759	0.153544
631.5	102.8	1.028	-0.028	-0.0119931	1.96734	0.0235945	0.153605
631	102.6	1.026	-0.026	-0.0111474	1.9689	0.021948	0.148149
630.5	102.6	1.026	-0.026	-0.0111474	1.97046	0.0219654	0.148207
630	102.7	1.027	-0.027	-0.0115704	1.97202	0.0228172	0.151054
629.5	102.5	1.025	-0.025	-0.0107239	1.97359	0.0211645	0.14548
629	102.7	1.027	-0.027	-0.0115704	1.97516	0.0228535	0.151174
628.5	102.6	1.026	-0.026	-0.0111474	1.97673	0.0220353	0.148443
628	102.7	1.027	-0.027	-0.0115704	1.9783	0.0228899	0.151294
627.5	102.8	1.028	-0.028	-0.0119931	1.97988	0.0237449	0.154094
627	102.6	1.026	-0.026	-0.0111474	1.98146	0.022088	0.14862
626.5	102.7	1.027	-0.027	-0.0115704	1.98304	0.0229447	0.151475
626	102.8	1.028	-0.028	-0.0119931	1.98462	0.0238018	0.154278
625.5	102.9	1.029	-0.029	-0.0124154	1.98621	0.0246596	0.157034
625	102.8	1.028	-0.028	-0.0119931	1.9878	0.0238399	0.154402
624.5	102.6	1.026	-0.026	-0.0111474	1.98939	0.0221765	0.148918
624	102.9	1.029	-0.029	-0.0124154	1.99099	0.0247188	0.157222
623.5	102.6	1.026	-0.026	-0.0111474	1.99258	0.022212	0.149037
623	102.6	1.026	-0.026	-0.0111474	1.99418	0.0222299	0.149097
622.5	102.8	1.028	-0.028	-0.0119931	1.99578	0.0239357	0.154712
622	102.6	1.026	-0.026	-0.0111474	1.99739	0.0222656	0.149217
621.5	102.6	1.026	-0.026	-0.0111474	1.99899	0.0222835	0.149277
621	102.5	1.025	-0.025	-0.0107239	2.0006	0.0214542	0.146473
620.5	102.6	1.026	-0.026	-0.0111474	2.00222	0.0223194	0.149397
620	102.6	1.026	-0.026	-0.0111474	2.00383	0.0223374	0.149457
619.5	102.6	1.026	-0.026	-0.0111474	2.00545	0.0223555	0.149517
619	102.8	1.028	-0.028	-0.0119931	2.00707	0.024071	0.155148
618.5	102.5	1.025	-0.025	-0.0107239	2.00869	0.0215409	0.146768
618	102.5	1.025	-0.025	-0.0107239	2.01032	0.0215584	0.146828
617.5	102.7	1.027	-0.027	-0.0115704	2.01194	0.0232791	0.152575
617	102.5	1.025	-0.025	-0.0107239	2.01357	0.0215933	0.146947
616.5	102.6	1.026	-0.026	-0.0111474	2.01521	0.0224642	0.149881
616	102.4	1.024	-0.024	-0.0103	2.01684	0.0207734	0.14413
615.5	102.6	1.026	-0.026	-0.0111474	2.01848	0.0225007	0.150002
615	102.7	1.027	-0.027	-0.0115704	2.02012	0.0233737	0.152885
614.5	102.6	1.026	-0.026	-0.0111474	2.02177	0.0225374	0.150124
614	102.3	1.023	-0.023	-0.00987563	2.02341	0.0199825	0.141359
613.5	102.6	1.026	-0.026	-0.0111474	2.02506	0.0225741	0.150247
613	102.4	1.024	-0.024	-0.0103	2.02671	0.0208751	0.144482
612.5	102.3	1.023	-0.023	-0.00987563	2.02837	0.0200314	0.141532
612	102.3	1.023	-0.023	-0.00987563	2.03002	0.0200478	0.14159
611.5	102.4	1.024	-0.024	-0.0103	2.03168	0.0209263	0.144659
611	102.2	1.022	-0.022	-0.0094509	2.03335	0.019217	0.138625
610.5	102.6	1.026	-0.026	-0.0111474	2.03501	0.022685	0.150615
610	102.6	1.026	-0.026	-0.0111474	2.03668	0.0227036	0.150677
609.5	102.3	1.023	-0.023	-0.00987563	2.03835	0.02013	0.14188
609	102.2	1.022	-0.022	-0.0094509	2.04002	0.0192801	0.138853
608.5	102.4	1.024	-0.024	-0.0103	2.0417	0.0210294	0.145015
608	102.6	1.026	-0.026	-0.0111474	2.04338	0.0227783	0.150925
607.5	102.5	1.025	-0.025	-0.0107239	2.04506	0.021931	0.148091
607	102.3	1.023	-0.023	-0.00987563	2.04675	0.0202129	0.142172
606.5	102.4	1.024	-0.024	-0.0103	2.04843	0.0210988	0.145254
606	102.3	1.023	-0.023	-0.00987563	2.05012	0.0202463	0.142289
605.5	102.1	1.021	-0.021	-0.00902574	2.05182	0.0185192	0.136085
605	102.3	1.023	-0.023	-0.00987563	2.05351	0.0202797	0.142407
604.5	101.8	1.018	-0.018	-0.00774778	2.05521	0.0159233	0.126188
604	101.9	1.019	-0.019	-0.00817418	2.05691	0.0168136	0.129667
603.5	102.7	1.027	-0.027	-0.0115704	2.05862	0.0238191	0.154334
603	102.2	1.022	-0.022	-0.0094509	2.06032	0.0194719	0.139542
602.5	102.4	1.024	-0.024	-0.0103	2.06203	0.0212389	0.145736
602	102.7	1.027	-0.027	-0.0115704	2.06375	0.0238785	0.154527
601.5	102.5	1.025	-0.025	-0.0107239	2.06546	0.0221497	0.148828
601	102.1	1.021	-0.021	-0.00902574	2.06718	0.0186578	0.136594
600.5	102.5	1.025	-0.025	-0.0107239	2.0689	0.0221866	0.148952
600	102.5	1.025	-0.025	-0.0107239	2.07063	0.0222051	0.149014
599.5	102.5	1.025	-0.025	-0.0107239	2.07235	0.0222236	0.149076
599	102.6	1.026	-0.026	-0.0111474	2.07408	0.0231205	0.152054
598.5	102.2	1.022	-0.022	-0.0094509	2.07581	0.0196183	0.140065
598	102.4	1.024	-0.024	-0.0103	2.07755	0.0213987	0.146283
597.5	102.2	1.022	-0.022	-0.0094509	2.07929	0.0196511	0.140183
597	101.9	1.019	-0.019	-0.00817418	2.08103	0.0170107	0.130425
596.5	102	1.02	-0.02	-0.00860017	2.08277	0.0179122	0.133837
596	102.3	1.023	-0.023	-0.00987563	2.08452	0.020586	0.143478
595.5	102.1	1.021	-0.021	-0.00902574	2.08627	0.0188302	0.137223
595	102.6	1.026	-0.026	-0.0111474	2.08803	0.023276	0.152565
594.5	102.2	1.022	-0.022	-0.0094509	2.08978	0.0197503	0.140536
594	102	1.02	-0.02	-0.00860017	2.09154	0.0179876	0.134118
593.5	102.2	1.022	-0.022	-0.0094509	2.0933	0.0197836	0.140654
593	102.3	1.023	-0.023	-0.00987563	2.09507	0.0206901	0.143841
592.5	102	1.02	-0.02	-0.00860017	2.09684	0.0180331	0.134288
592	101.9	1.019	-0.019	-0.00817418	2.09861	0.0171544	0.130975
591.5	102.3	1.023	-0.023	-0.00987563	2.10038	0.0207426	0.144023
591	101.9	1.019	-0.019	-0.00817418	2.10216	0.0171834	0.131086
590.5	102.1	1.021	-0.021	-0.00902574	2.10394	0.0189896	0.137803
590	102.3	1.023	-0.023	-0.00987563	2.10572	0.0207953	0.144206
589.5	102.4	1.024	-0.024	-0.0103	2.10751	0.0217072	0.147334
589	101.9	1.019	-0.019	-0.00817418	2.1093	0.0172418	0.131308
588.5	101.9	1.019	-0.019	-0.00817418	2.11109	0.0172564	0.131364
588	102.3	1.023	-0.023	-0.00987563	2.11288	0.0208661	0.144451
587.5	102.1	1.021	-0.021	-0.00902574	2.11468	0.0190866	0.138154
587	101.8	1.018	-0.018	-0.00774778	2.11648	0.016398	0.128055
586.5	102.2	1.022	-0.022	-0.0094509	2.11829	0.0200197	0.141491
586	102.2	1.022	-0.022	-0.0094509	2.12009	0.0200368	0.141551
585.5	101.7	1.017	-0.017	-0.00732095	2.1219	0.0155344	0.124637
585	102.2	1.022	-0.022	-0.0094509	2.12372	0.020071	0.141672
584.5	102.1	1.021	-0.021	-0.00902574	2.12553	0.0191845	0.138508
584	101.8	1.018	-0.018	-0.00774778	2.12735	0.0164823	0.128383
583.5	101.5	1.015	-0.015	-0.00646604	2.12918	0.0137674	0.117334
583	102	1.02	-0.02	-0.00860017	2.131	0.018327	0.135377
582.5	101.4	1.014	-0.014	-0.00603795	2.13283	0.0128779	0.113481
582	101.9	1.019	-0.019	-0.00817418	2.13466	0.0174491	0.132095
581.5	101.6	1.016	-0.016	-0.00689371	2.1365	0.0147284	0.121361
581	101.9	1.019	-0.019	-0.00817418	2.13834	0.0174792	0.132209
580.5	102	1.02	-0.02	-0.00860017	2.14018	0.0184059	0.135668
580	101.6	1.016	-0.016	-0.00689371	2.14203	0.0147665	0.121517
579.5	101.9	1.019	-0.019	-0.00817418	2.14387	0.0175244	0.13238
579	101.6	1.016	-0.016	-0.00689371	2.14573	0.014792	0.121622
578.5	101.8	1.018	-0.018	-0.00774778	2.14758	0.016639	0.128992
578	101.6	1.016	-0.016	-0.00689371	2.14944	0.0148176	0.121728
577.5	101.7	1.017	-0.017	-0.00732095	2.1513	0.0157496	0.125497
577	101.8	1.018	-0.018	-0.00774778	2.15316	0.0166822	0.12916
576.5	101.6	1.016	-0.016	-0.00689371	2.15503	0.0148561	0.121886
576	102.1	1.021	-0.021	-0.00902574	2.1569	0.0194676	0.139526
575.5	101.4	1.014	-0.014	-0.00603795	2.15877	0.0130346	0.114169
575	101.9	1.019	-0.019	-0.00817418	2.16065	0.0176616	0.132897
574.5	101.7	1.017	-0.017	-0.00732095	2.16253	0.0158318	0.125824
574	101.7	1.017	-0.017	-0.00732095	2.16442	0.0158456	0.125879
573.5	101.9	1.019	-0.019	-0.00817418	2.1663	0.0177078	0.133071
573	101.5	1.015	-0.015	-0.00646604	2.16819	0.0140196	0.118405
572.5	101.8	1.018	-0.018	-0.00774778	2.17009	0.0168134	0.129666
572	101.9	1.019	-0.019	-0.00817418	2.17198	0.0177542	0.133245
571.5	101.3	1.013	-0.013	-0.00560945	2.17388	0.0121943	0.110428
571	101.8	1.018	-0.018	-0.00774778	2.17579	0.0168575	0.129837
570.5	102.1	1.021	-0.021	-0.00902574	2.1777	0.0196553	0.140197
570	101.4	1.014	-0.014	-0.00603795	2.17961	0.0131604	0.114719
569.5	101.6	1.016	-0.016	-0.00689371	2.18152	0.0150388	0.122633
569	101.8	1.018	-0.018	-0.00774778	2.18344	0.0169168	0.130065
568.5	101.1	1.011	-0.011	-0.00475116	2.18536	0.010383	0.101897
568	101.3	1.013	-0.013	-0.00560945	2.18728	0.0122694	0.110767
567.5	102.1	1.021	-0.021	-0.00902574	2.18921	0.0197592	0.140567
567	101.6	1.016	-0.016	-0.00689371	2.19114	0.0151051	0.122903
566.5	101.5	1.015	-0.015	-0.00646604	2.19307	0.0141805	0.119082
566	102	1.02	-0.02	-0.00860017	2.19501	0.0188775	0.137395
565.5	102.2	1.022	-0.022	-0.0094509	2.19695	0.0207631	0.144094
565	101.4	1.014	-0.014	-0.00603795	2.19889	0.0132768	0.115225
564.5	101.9	1.019	-0.019	-0.00817418	2.20084	0.0179901	0.134127
564	102.1	1.021	-0.021	-0.00902574	2.20279	0.0198818	0.141003
563.5	101.7	1.017	-0.017	-0.00732095	2.20475	0.0161408	0.127047
563	101.9	1.019	-0.019	-0.00817418	2.20671	0.018038	0.134306
562.5	101.7	1.017	-0.017	-0.00732095	2.20867	0.0161695	0.12716
562	101.7	1.017	-0.017	-0.00732095	2.21063	0.0161839	0.127216
561.5	101.8	1.018	-0.018	-0.00774778	2.2126	0.0171427	0.13093
561	101.5	1.015	-0.015	-0.00646604	2.21457	0.0143195	0.119664
560.5	102	1.02	-0.02	-0.00860017	2.21655	0.0190627	0.138068
560	101.5	1.015	-0.015	-0.00646604	2.21853	0.0143451	0.119771
559.5	101.9	1.019	-0.019	-0.00817418	2.22051	0.0181509	0.134725
559	101.3	1.013	-0.013	-0.00560945	2.2225	0.012467	0.111656
558.5	101.7	1.017	-0.017	-0.00732095	2.22449	0.0162854	0.127614
558	101.7	1.017	-0.017	-0.00732095	2.22648	0.0162999	0.127671
557.5	101.4	1.014	-0.014	-0.00603795	2.22848	0.0134554	0.115998
557	101.9	1.019	-0.019	-0.00817418	2.23048	0.0182323	0.135027
556.5	101.5	1.015	-0.015	-0.00646604	2.23248	0.0144353	0.120147
556	101.8	1.018	-0.018	-0.00774778	2.23449	0.0173123	0.131576
555.5	101.2	1.012	-0.012	-0.00518051	2.2365	0.0115862	0.107639
555	101.9	1.019	-0.019	-0.00817418	2.23851	0.018298	0.13527
554.5	101.4	1.014	-0.014	-0.00603795	2.24053	0.0135282	0.116311
554	101.6	1.016	-0.016	-0.00689371	2.24255	0.0154595	0.124336
553.5	101.8	1.018	-0.018	-0.00774778	2.24458	0.0173905	0.131873
553	101.3	1.013	-0.013	-0.00560945	2.24661	0.0126022	0.11226
552.5	101.8	1.018	-0.018	-0.00774778	2.24864	0.017422	0.131992
552	101.4	1.014	-0.014	-0.00603795	2.25068	0.0135895	0.116574
551.5	101.7	1.017	-0.017	-0.00732095	2.25272	0.0164921	0.128421
551	101.7	1.017	-0.017	-0.00732095	2.25476	0.016507	0.12848
550.5	101.5	1.015	-0.015	-0.00646604	2.25681	0.0145926	0.1208
550	101.6	1.016	-0.016	-0.00689371	2.25886	0.0155719	0.124788
549.5	101.8	1.018	-0.018	-0.00774778	2.26092	0.0175171	0.132352
549	101.6	1.016	-0.016	-0.00689371	2.26298	0.0156003	0.124901
548.5	101.2	1.012	-0.012	-0.00518051	2.26504	0.0117341	0.108324
548	101.5	1.015	-0.015	-0.00646604	2.26711	0.0146592	0.121075
547.5	101.7	1.017	-0.017	-0.00732095	2.26918	0.0166125	0.12889
547	101.4	1.014	-0.014	-0.00603795	2.27125	0.0137137	0.117106
546.5	101.9	1.019	-0.019	-0.00817418	2.27333	0.0185826	0.136318
546	101.8	1.018	-0.018	-0.00774778	2.27541	0.0176294	0.132776
545.5	101.5	1.015	-0.015	-0.00646604	2.2775	0.0147264	0.121352
545	101.7	1.017	-0.017	-0.00732095	2.27959	0.0166888	0.129185
544.5	101.7	1.017	-0.017	-0.00732095	2.28168	0.0167041	0.129244
544	101.4	1.014	-0.014	-0.00603795	2.28378	0.0137893	0.117428
543.5	101.5	1.015	-0.015	-0.00646604	2.28588	0.0147806	0.121575
543	101.9	1.019	-0.019	-0.00817418	2.28798	0.0187024	0.136757
542.5	101.5	1.015	-0.015	-0.00646604	2.29009	0.0148078	0.121687
542	101.7	1.017	-0.017	-0.00732095	2.2922	0.0167811	0.129542
541.5	101.4	1.014	-0.014	-0.00603795	2.29432	0.013853	0.117699
541	101.6	1.016	-0.016	-0.00689371	2.29644	0.015831	0.125821
540.5	101.9	1.019	-0.019	-0.00817418	2.29857	0.0187889	0.137073
540	101.5	1.015	-0.015	-0.00646604	2.30069	0.0148764	0.121969
539.5	101.5	1.015	-0.015	-0.00646604	2.30283	0.0148902	0.122025
539	101.4	1.014	-0.014	-0.00603795	2.30496	0.0139173	0.117971
538.5	101.6	1.016	-0.016	-0.00689371	2.3071	0.0159045	0.126113
538	101.8	1.018	-0.018	-0.00774778	2.30925	0.0178915	0.133759
537.5	102	1.02	-0.02	-0.00860017	2.3114	0.0198784	0.140991
537	102	1.02	-0.02	-0.00860017	2.31355	0.0198969	0.141056
536.5	102	1.02	-0.02	-0.00860017	2.3157	0.0199154	0.141122
536	101.8	1.018	-0.018	-0.00774778	2.31786	0.0179583	0.134009
535.5	101.8	1.018	-0.018	-0.00774778	2.32003	0.0179751	0.134071
535	101.4	1.014	-0.014	-0.00603795	2.3222	0.0140213	0.118412
534.5	101.4	1.014	-0.014	-0.00603795	2.32437	0.0140344	0.118467
534	101.6	1.016	-0.016	-0.00689371	2.32654	0.0160385	0.126643
533.5	101.9	1.019	-0.019	-0.00817418	2.32873	0.0190354	0.137969
533	101.3	1.013	-0.013	-0.00560945	2.33091	0.0130751	0.114346
532.5	101.3	1.013	-0.013	-0.00560945	2.3331	0.0130874	0.1144
532	101.4	1.014	-0.014	-0.00603795	2.33529	0.0141004	0.118745
531.5	101.3	1.013	-0.013	-0.00560945	2.33749	0.013112	0.114508
531	101.7	1.017	-0.017	-0.00732095	2.33969	0.0171288	0.130877
530.5	101.8	1.018	-0.018	-0.00774778	2.34189	0.0181445	0.134701
530	101.8	1.018	-0.018	-0.00774778	2.3441	0.0181616	0.134765
529.5	101.4	1.014	-0.014	-0.00603795	2.34632	0.014167	0.119025
529	100.9	1.009	-0.009	-0.00389117	2.34853	0.00913854	0.0955957
528.5	100.9	1.009	-0.009	-0.00389117	2.35076	0.00914719	0.0956409
528	101.1	1.011	-0.011	-0.00475116	2.35298	0.0111794	0.105733
527.5	101.6	1.016	-0.016	-0.00689371	2.35521	0.0162362	0.127421
527	101.7	1.017	-0.017	-0.00732095	2.35745	0.0172588	0.131373
526.5	101.1	1.011	-0.011	-0.00475116	2.35969	0.0112112	0.105883
526	101	1.01	-0.01	-0.00432137	2.36193	0.0102068	0.101029
525.5	101.5	1.015	-0.015	-0.00646604	2.36418	0.0152869	0.12364
525	101.4	1.014	-0.014	-0.00603795	2.36643	0.0142884	0.119534
524.5	101.2	1.012	-0.012	-0.00518051	2.36868	0.012271	0.110775
524	101.3	1.013	-0.013	-0.00560945	2.37094	0.0132997	0.115324
523.5	101	1.01	-0.01	-0.00432137	2.37321	0.0102555	0.10127
523	101.1	1.011	-0.011	-0.00475116	2.37548	0.0112863	0.106237
522.5	101.7	1.017	-0.017	-0.00732095	2.37775	0.0174074	0.131937
522	100.9	1.009	-0.009	-0.00389117	2.38003	0.00926109	0.0962345
521.5	101.1	1.011	-0.011	-0.00475116	2.38231	0.0113187	0.10639
521	101.6	1.016	-0.016	-0.00689371	2.3846	0.0164387	0.128214
520.5	100.9	1.009	-0.009	-0.00389117	2.38689	0.00928778	0.0963731
520	101.7	1.017	-0.017	-0.00732095	2.38918	0.0174911	0.132254
519.5	101.4	1.014	-0.014	-0.00603795	2.39148	0.0144397	0.120165
519	101.2	1.012	-0.012	-0.00518051	2.39379	0.012401	0.11136
518.5	101.1	1.011	-0.011	-0.00475116	2.39609	0.0113842	0.106697
518	101.5	1.015	-0.015	-0.00646604	2.39841	0.0155082	0.124532
517.5	100.9	1.009	-0.009	-0.00389117	2.40072	0.00934162	0.096652
517	101.3	1.013	-0.013	-0.00560945	2.40305	0.0134798	0.116102
516.5	100.9	1.009	-0.009	-0.00389117	2.40537	0.00935971	0.0967456
516	101.6	1.016	-0.016	-0.00689371	2.4077	0.016598	0.128833
515.5	101.3	1.013	-0.013	-0.00560945	2.41004	0.013519	0.116271
515	100.9	1.009	-0.009	-0.00389117	2.41238	0.00938697	0.0968864
514.5	101.3	1.013	-0.013	-0.00560945	2.41472	0.0135453	0.116384
514	100.7	1.007	-0.007	-0.00302947	2.41707	0.00732245	0.0855713
513.5	100.8	1.008	-0.008	-0.00346053	2.41943	0.0083725	0.0915014
513	101.2	1.012	-0.012	-0.00518051	2.42178	0.0125461	0.112009
512.5	101.4	1.014	-0.014	-0.00603795	2.42415	0.0146369	0.120983
512	101	1.01	-0.01	-0.00432137	2.42651	0.0104859	0.102401
511.5	100.5	1.005	-0.005	-0.00216606	2.42889	0.00526112	0.0725336
511	100.9	1.009	-0.009	-0.00389117	2.43126	0.00946045	0.0972648
510.5	101.5	1.015	-0.015	-0.00646604	2.43364	0.015736	0.125443
510	101.3	1.013	-0.013	-0.00560945	2.43603	0.0136648	0.116896
509.5	101	1.01	-0.01	-0.00432137	2.43842	0.0105373	0.102651
509	101	1.01	-0.01	-0.00432137	2.44082	0.0105477	0.102702
508.5	101.1	1.011	-0.011	-0.00475116	2.44322	0.0116081	0.107741
508	100.8	1.008	-0.008	-0.00346053	2.44562	0.00846315	0.0919954
507.5	100.6	1.006	-0.006	-0.00259798	2.44803	0.00635993	0.0797492
507	100.4	1.004	-0.004	-0.00173371	2.45044	0.00424837	0.0651795
506.5	100.5	1.005	-0.005	-0.00216606	2.45286	0.00531305	0.0728907
506	100.9	1.009	-0.009	-0.00389117	2.45529	0.00955393	0.0977442
505.5	100.7	1.007	-0.007	-0.00302947	2.45772	0.00744558	0.0862877
505	101.3	1.013	-0.013	-0.00560945	2.46015	0.0138001	0.117474
504.5	101.2	1.012	-0.012	-0.00518051	2.46259	0.0127575	0.112949
504	101.1	1.011	-0.011	-0.00475116	2.46503	0.0117117	0.108221
503.5	101.1	1.011	-0.011	-0.00475116	2.46748	0.0117234	0.108275
503	100.7	1.007	-0.007	-0.00302947	2.46993	0.00748258	0.0865019
502.5	100.8	1.008	-0.008	-0.00346053	2.47239	0.00855578	0.0924975
502	100.8	1.008	-0.008	-0.00346053	2.47485	0.0085643	0.0925435
501.5	100.5	1.005	-0.005	-0.00216606	2.47732	0.00536602	0.0732531
501	100.4	1.004	-0.004	-0.00173371	2.47979	0.00429924	0.0655686
500.5	100.3	1.003	-0.003	-0.00130093	2.48227	0.00322926	0.0568266
500	101	1.01	-0.01	-0.00432137	2.48475	0.0107375	0.103622
499.5	100.9	1.009	-0.009	-0.00389117	2.48724	0.00967825	0.0983781
499	100.8	1.008	-0.008	-0.00346053	2.48973	0.00861579	0.0928213
498.5	101.2	1.012	-0.012	-0.00518051	2.49223	0.012911	0.113627
498	101	1.01	-0.01	-0.00432137	2.49473	0.0107807	0.10383
497.5	100.5	1.005	-0.005	-0.00216606	2.49724	0.00540917	0.073547
497	100.3	1.003	-0.003	-0.00130093	2.49975	0.00325201	0.0570264
496.5	100.3	1.003	-0.003	-0.00130093	2.50227	0.00325528	0.0570551
496	100.3	1.003	-0.003	-0.00130093	2.50479	0.00325856	0.0570838
495.5	100.4	1.004	-0.004	-0.00173371	2.50732	0.00434697	0.0659315
495	100.9	1.009	-0.009	-0.00389117	2.50985	0.00976624	0.0988243
494.5	100.6	1.006	-0.006	-0.00259798	2.51239	0.00652713	0.0807907
494	100.3	1.003	-0.003	-0.00130093	2.51493	0.00327175	0.0571993
493.5	100.7	1.007	-0.007	-0.00302947	2.51748	0.00762662	0.0873305
493	101.2	1.012	-0.012	-0.00518051	2.52003	0.013055	0.114259
492.5	101.2	1.012	-0.012	-0.00518051	2.52259	0.0130683	0.114317
492	100.3	1.003	-0.003	-0.00130093	2.52515	0.00328505	0.0573154
491.5	100.8	1.008	-0.008	-0.00346053	2.52772	0.00874726	0.0935268
491	100.5	1.005	-0.005	-0.00216606	2.5303	0.00548078	0.0740323
490.5	100.5	1.005	-0.005	-0.00216606	2.53287	0.00548636	0.07407
490	100.7	1.007	-0.007	-0.00302947	2.53546	0.0076811	0.0876419
489.5	100.3	1.003	-0.003	-0.00130093	2.53805	0.00330183	0.0574616
489	100.7	1.007	-0.007	-0.00302947	2.54064	0.00769681	0.0877314
488.5	100.8	1.008	-0.008	-0.00346053	2.54324	0.00880098	0.0938135
488	100.3	1.003	-0.003	-0.00130093	2.54585	0.00331198	0.0575498
487.5	100.9	1.009	-0.009	-0.00389117	2.54846	0.00991649	0.0995816
487	100.1	1.001	-0.001	-0.000434077	2.55108	0.00110737	0.0332771
486.5	100.6	1.006	-0.006	-0.00259798	2.5537	0.00663446	0.0814522
486	100	1	0	0	2.55633	0	0
485.5	101	1.01	-0.01	-0.00432137	2.55896	0.0110582	0.105158
485	100.1	1.001	-0.001	-0.000434077	2.5616	0.00111193	0.0333456
484.5	100.2	1.002	-0.002	-0.000867722	2.56424	0.00222505	0.0471704
484	100.8	1.008	-0.008	-0.00346053	2.56689	0.00888281	0.0942486
483.5	100.3	1.003	-0.003	-0.00130093	2.56954	0.00334281	0.057817
483	100.2	1.002	-0.002	-0.000867722	2.5722	0.00223196	0.0472436
482.5	100.4	1.004	-0.004	-0.00173371	2.57487	0.00446409	0.0668138
482	100.5	1.005	-0.005	-0.00216606	2.57754	0.00558311	0.0747202
481.5	100.1	1.001	-0.001	-0.000434077	2.58022	0.00112001	0.0334666
481	100.1	1.001	-0.001	-0.000434077	2.5829	0.00112118	0.033484
480.5	100.6	1.006	-0.006	-0.00259798	2.58559	0.00671731	0.0819592
480	100.4	1.004	-0.004	-0.00173371	2.58828	0.00448734	0.0669876
479.5	99.9	0.999	0.001	0.000434512	2.59098	0.00112581	0.0335531
479	100	1	0	0	2.59368	0	0
478.5	100.6	1.006	-0.006	-0.00259798	2.59639	0.00674538	0.0821303
478	100.2	1.002	-0.002	-0.000867722	2.59911	0.0022553	0.04749
477.5	99.9	0.999	0.001	0.000434512	2.60183	0.00113053	0.0336233
477	100.5	1.005	-0.005	-0.00216606	2.60456	0.00564164	0.0751108
476.5	100.2	1.002	-0.002	-0.000867722	2.60729	0.0022624	0.0475647
476	99.9	0.999	0.001	0.000434512	2.61003	0.00113409	0.0336762
475.5	100.4	1.004	-0.004	-0.00173371	2.61278	0.0045298	0.0673038
475	100.2	1.002	-0.002	-0.000867722	2.61553	0.00226955	0.0476398
474.5	99.9	0.999	0.001	0.000434512	2.61828	0.00113767	0.0337294
474	100.1	1.001	-0.001	-0.000434077	2.62104	0.00113774	0.0337303
473.5	100.1	1.001	-0.001	-0.000434077	2.62381	0.00113894	0.0337482
473	100.1	1.001	-0.001	-0.000434077	2.62659	0.00114014	0.033766
472.5	99.6	0.996	0.004	0.00174066	2.62937	0.00457683	0.0676523
472	100.4	1.004	-0.004	-0.00173371	2.63215	0.00456339	0.0675529
471.5	99.7	0.997	0.003	0.00130484	2.63494	0.00343818	0.058636
471	99.9	0.999	0.001	0.000434512	2.63774	0.00114613	0.0338545
470.5	99.8	0.998	0.002	0.000869459	2.64054	0.00229584	0.0479149
470	99.4	0.994	0.006	0.00261362	2.64335	0.0069087	0.0831186
469.5	100	1	0	0	2.64617	0	0
469	99.4	0.994	0.006	0.00261362	2.64899	0.00692343	0.0832072
468.5	100.1	1.001	-0.001	-0.000434077	2.65181	0.00115109	0.0339278
468	99.9	0.999	0.001	0.000434512	2.65465	0.00115348	0.0339629
467.5	99.6	0.996	0.004	0.00174066	2.65749	0.00462578	0.0680131
467	99.8	0.998	0.002	0.000869459	2.66033	0.00231305	0.0480942
466.5	100.1	1.001	-0.001	-0.000434077	2.66318	0.00115603	0.0340004
466	99.4	0.994	0.006	0.00261362	2.66604	0.00696801	0.0834746
465.5	99.8	0.998	0.002	0.000869459	2.6689	0.0023205	0.0481716
465	99.5	0.995	0.005	0.00217692	2.67177	0.00581624	0.0762643
464.5	100.3	1.003	-0.003	-0.00130093	2.67465	0.00347954	0.0589876
464	99.4	0.994	0.006	0.00261362	2.67753	0.00699804	0.0836543
463.5	99.4	0.994	0.006	0.00261362	2.68042	0.00700559	0.0836994
463	99.7	0.997	0.003	0.00130484	2.68332	0.0035013	0.0591718
462.5	99.5	0.995	0.005	0.00217692	2.68622	0.00584768	0.0764701
462	99.8	0.998	0.002	0.000869459	2.68912	0.00233808	0.0483537
461.5	99.9	0.999	0.001	0.000434512	2.69204	0.00116972	0.0342012
461	99.1	0.991	0.009	0.00392635	2.69496	0.0105813	0.102866
460.5	99.2	0.992	0.008	0.00348833	2.69788	0.0094111	0.0970108
460	99.6	0.996	0.004	0.00174066	2.70082	0.00470121	0.0685653
459.5	99.3	0.993	0.007	0.00305075	2.70375	0.00824848	0.0908212
459	98.9	0.989	0.011	0.00480371	2.7067	0.0130022	0.114027
458.5	100.2	1.002	-0.002	-0.000867722	2.70965	0.00235122	0.0484894
458	99.7	0.997	0.003	0.00130484	2.71261	0.00353953	0.0594939
457.5	99.2	0.992	0.008	0.00348833	2.71557	0.00947281	0.0973284
457	99.6	0.996	0.004	0.00174066	2.71854	0.00473207	0.06879
456.5	99.6	0.996	0.004	0.00174066	2.72152	0.00473725	0.0688277
456	99.4	0.994	0.006	0.00261362	2.72451	0.00712081	0.0843849
455.5	99.4	0.994	0.006	0.00261362	2.7275	0.00712863	0.0844312
455	98.8	0.988	0.012	0.00524306	2.73049	0.0143161	0.11965
454.5	99.9	0.999	0.001	0.000434512	2.7335	0.00118774	0.0344636
454	99.7	0.997	0.003	0.00130484	2.73651	0.00357071	0.0597554
453.5	98.9	0.989	0.011	0.00480371	2.73953	0.0131599	0.114717
453	99.1	0.991	0.009	0.00392635	2.74255	0.0107682	0.10377
452.5	98.6	0.986	0.014	0.00612309	2.74558	0.0168114	0.129659
452	99.3	0.993	0.007	0.00305075	2.74862	0.00838535	0.0915715
451.5	98.7	0.987	0.013	0.00568285	2.75166	0.0156373	0.125049
451	100	1	0	0	2.75471	0	0
450.5	98.7	0.987	0.013	0.00568285	2.75777	0.015672	0.125188
450	98.6	0.986	0.014	0.00612309	2.76083	0.0169048	0.130019
449.5	99.7	0.997	0.003	0.00130484	2.7639	0.00360646	0.0600538
449	98.6	0.986	0.014	0.00612309	2.76698	0.0169425	0.130163
448.5	98.9	0.989	0.011	0.00480371	2.77007	0.0133066	0.115354
448	98.8	0.988	0.012	0.00524306	2.77316	0.0145398	0.120581
447.5	99.4	0.994	0.006	0.00261362	2.77626	0.00725607	0.0851826
447	98.9	0.989	0.011	0.00480371	2.77936	0.0133512	0.115548
446.5	98.4	0.984	0.016	0.0070049	2.78247	0.019491	0.13961
446	98.7	0.987	0.013	0.00568285	2.78559	0.0158301	0.125818
445.5	99.5	0.995	0.005	0.00217692	2.78872	0.00607082	0.0779155
445	99.2	0.992	0.008	0.00348833	2.79185	0.0097389	0.0986859
444.5	99.3	0.993	0.007	0.00305075	2.79499	0.00852683	0.0923409
444	98.6	0.986	0.014	0.00612309	2.79814	0.0171333	0.130894
443.5	98.2	0.982	0.018	0.00788851	2.8013	0.0220981	0.148654
443	98.5	0.985	0.015	0.00656377	2.80446	0.0184078	0.135675
442.5	98.6	0.986	0.014	0.00612309	2.80763	0.0171913	0.131116
442	98.2	0.982	0.018	0.00788851	2.8108	0.0221731	0.148906
441.5	98.4	0.984	0.016	0.0070049	2.81399	0.0197117	0.140398
441	98.1	0.981	0.019	0.00833099	2.81718	0.0234699	0.153199
440.5	98.5	0.985	0.015	0.00656377	2.82037	0.0185123	0.13606
440	98.1	0.981	0.019	0.00833099	2.82358	0.0235232	0.153373
439.5	98	0.98	0.02	0.00877392	2.82679	0.0248021	0.157487
439	98.2	0.982	0.018	0.00788851	2.83001	0.0223246	0.149414
438.5	97.9	0.979	0.021	0.00921731	2.83324	0.0261148	0.161601
438	98.3	0.983	0.017	0.00744648	2.83647	0.0211217	0.145333
437.5	98	0.98	0.02	0.00877392	2.83971	0.0249154	0.157846
437	98	0.98	0.02	0.00877392	2.84296	0.0249439	0.157937
436.5	97.9	0.979	0.021	0.00921731	2.84622	0.0262345	0.161971
436	97.6	0.976	0.024	0.0105502	2.84948	0.0300626	0.173386
435.5	97.4	0.974	0.026	0.011441	2.85276	0.0326385	0.180661
435	97.4	0.974	0.026	0.011441	2.85603	0.032676	0.180765
434.5	97.3	0.973	0.027	0.0118872	2.85932	0.0339892	0.184362
434	97.1	0.971	0.029	0.0127808	2.86262	0.0365864	0.191276
433.5	97.2	0.972	0.028	0.0123337	2.86592	0.0353475	0.188009
433	97.1	0.971	0.029	0.0127808	2.86923	0.0366709	0.191497
432.5	97.3	0.973	0.027	0.0118872	2.87254	0.0341464	0.184787
432	96.7	0.967	0.033	0.0145735	2.87587	0.0419115	0.204723
431.5	96.6	0.966	0.034	0.0150229	2.8792	0.0432539	0.207976
431	96.2	0.962	0.038	0.0168249	2.88254	0.0484985	0.220224
430.5	95.7	0.957	0.043	0.0190881	2.88589	0.055086	0.234704
430	96.4	0.964	0.036	0.015923	2.88924	0.0460053	0.214489
429.5	96.4	0.964	0.036	0.015923	2.89261	0.0460589	0.214613
429	95.9	0.959	0.041	0.0181814	2.89598	0.0526529	0.229462
428.5	95.2	0.952	0.048	0.0213631	2.89936	0.0619391	0.248876
428	95.1	0.951	0.049	0.0218195	2.90275	0.0633364	0.251667
427.5	95.1	0.951	0.049	0.0218195	2.90614	0.0634105	0.251814
427	95.1	0.951	0.049	0.0218195	2.90954	0.0634847	0.251962
426.5	95.1	0.951	0.049	0.0218195	2.91295	0.0635592	0.252109
426	94.9	0.949	0.051	0.0227338	2.91637	0.0663002	0.257488
425.5	93.8	0.938	0.062	0.0277972	2.9198	0.0811622	0.28489
425	93.3	0.933	0.067	0.0301184	2.92324	0.088043	0.29672
424.5	93.2	0.932	0.068	0.0305841	2.92668	0.0895098	0.299182
424	93.6	0.936	0.064	0.0287242	2.93013	0.0841655	0.290113
423.5	93.3	0.933	0.067	0.0301184	2.93359	0.0883549	0.297245
423	92.5	0.925	0.075	0.0338583	2.93706	0.0994437	0.315347
422.5	92.4	0.924	0.076	0.034328	2.94053	0.100943	0.317715
422	91.2	0.912	0.088	0.0400052	2.94402	0.117776	0.343185
421.5	90.7	0.907	0.093	0.0423927	2.94751	0.124953	0.353487
421	89.9	0.899	0.101	0.0462403	2.95101	0.136456	0.369399
420.5	89.5	0.895	0.105	0.048177	2.95452	0.14234	0.377279
420	89.6	0.896	0.104	0.047692	2.95804	0.141075	0.375599
419.5	89.4	0.894	0.106	0.0486625	2.96156	0.144117	0.379627
419	88.5	0.885	0.115	0.0530567	2.9651	0.157318	0.396634
418.5	87.9	0.879	0.121	0.0560111	2.96864	0.166277	0.40777
418	87.7	0.877	0.123	0.0570004	2.97219	0.169416	0.411602
417.5	86.7	0.867	0.133	0.0619809	2.97575	0.18444	0.429464
417	86.4	0.864	0.136	0.0634863	2.97932	0.189146	0.434909
416.5	85.5	0.855	0.145	0.0680339	2.98289	0.202938	0.450486
416	85.3	0.853	0.147	0.069051	2.98648	0.206219	0.454114
415.5	84.5	0.845	0.155	0.0731433	2.99007	0.218704	0.467658
415	84	0.84	0.16	0.0757207	2.99367	0.226683	0.476113
414.5	83.7	0.837	0.163	0.0772745	2.99729	0.231614	0.481263
414	82.7	0.827	0.173	0.0824945	3.00091	0.247558	0.497552
413.5	82.3	0.823	0.177	0.0846002	3.00453	0.254184	0.504167
413	82.1	0.821	0.179	0.0856568	3.00817	0.257671	0.507613
412.5	81.5	0.815	0.185	0.0888424	3.01182	0.267577	0.517279
412	80.8	0.808	0.192	0.0925886	3.01547	0.279199	0.528392
411.5	79.3	0.793	0.207	0.100727	3.01914	0.304108	0.55146
411	79.3	0.793	0.207	0.100727	3.02281	0.304478	0.551795
410.5	78.5	0.785	0.215	0.10513	3.02649	0.318176	0.564071
410	77.7	0.777	0.223	0.109579	3.03018	0.332044	0.576233
409.5	76.8	0.768	0.232	0.114639	3.03388	0.347801	0.589746
409	76.4	0.764	0.236	0.116907	3.03759	0.355115	0.595915
408.5	75.6	0.756	0.244	0.121478	3.04131	0.369453	0.607826
408	74.4	0.744	0.256	0.128427	3.04504	0.391065	0.625352
407.5	73.7	0.737	0.263	0.132533	3.04877	0.404062	0.635658
407	72.7	0.727	0.273	0.138466	3.05252	0.422669	0.65013
406.5	72	0.72	0.28	0.142668	3.05627	0.436031	0.660326
406	71.3	0.713	0.287	0.14691	3.06004	0.449551	0.670486
405.5	70.3	0.703	0.297	0.153045	3.06381	0.4689	0.684763
405	69.1	0.691	0.309	0.160522	3.06759	0.492416	0.701724
404.5	68.4	0.684	0.316	0.164944	3.07138	0.506606	0.711763
404	67.4	0.674	0.326	0.17134	3.07519	0.526903	0.725881
403.5	66.4	0.664	0.336	0.177832	3.079	0.547544	0.739962
403	65.8	0.658	0.342	0.181774	3.08282	0.560376	0.748583
402.5	65.1	0.651	0.349	0.186419	3.08665	0.575409	0.758558
402	64	0.64	0.36	0.19382	3.09049	0.598998	0.77395
401.5	63	0.63	0.37	0.200659	3.09433	0.620907	0.787977
401	62	0.62	0.38	0.207608	3.09819	0.64321	0.802004
400.5	60.8	0.608	0.392	0.216096	3.10206	0.670344	0.818745
400	60.4	0.604	0.396	0.218963	3.10594	0.680086	0.824673
399.5	59.6	0.596	0.404	0.224754	3.10982	0.698945	0.836029
399	58.4	0.584	0.416	0.233587	3.11372	0.727325	0.852834
398.5	56.9	0.569	0.431	0.244888	3.11763	0.763469	0.873767
398	56.2	0.562	0.438	0.250264	3.12155	0.781209	0.883861
397.5	55.4	0.554	0.446	0.25649	3.12547	0.801653	0.895351
397	54.2	0.542	0.458	0.266001	3.12941	0.832425	0.912373
396.5	53.5	0.535	0.465	0.271646	3.13335	0.851164	0.922585
396	52.5	0.525	0.475	0.279841	3.13731	0.877947	0.936988
395.5	51.2	0.512	0.488	0.29073	3.14128	0.913264	0.955648
395	50.6	0.506	0.494	0.295849	3.14525	0.930522	0.964635
394.5	50.1	0.501	0.499	0.300162	3.14924	0.945283	0.972257
394	48.9	0.489	0.511	0.310691	3.15324	0.979683	0.989789
393.5	48.1	0.481	0.519	0.317855	3.15724	1.00355	1.00177
393	47.6	0.476	0.524	0.322393	3.16126	1.01917	1.00954
392.5	45.9	0.459	0.541	0.338187	3.16529	1.07046	1.03463
392	45.4	0.454	0.546	0.342944	3.16932	1.0869	1.04255
391.5	45	0.45	0.55	0.346787	3.17337	1.10049	1.04904
391	43.8	0.438	0.562	0.358526	3.17743	1.13919	1.06733
390.5	43.4	0.434	0.566	0.36251	3.1815	1.15333	1.07393
390	42.6	0.426	0.574	0.37059	3.18558	1.18054	1.08653
389.5	41.5	0.415	0.585	0.381952	3.18967	1.2183	1.10377
389	41.5	0.415	0.585	0.381952	3.19377	1.21987	1.10448
388.5	39.9	0.399	0.601	0.399027	3.19788	1.27604	1.12962
388	40	0.4	0.6	0.39794	3.202	1.2742	1.12881
387.5	38.9	0.389	0.611	0.41005	3.20613	1.31467	1.14659
387	38.1	0.381	0.619	0.419075	3.21027	1.34534	1.15989
386.5	37.8	0.378	0.622	0.422508	3.21442	1.35812	1.16538
386	36.8	0.368	0.632	0.434152	3.21859	1.39736	1.1821
385.5	36.6	0.366	0.634	0.436519	3.22276	1.4068	1.18608
385	35.7	0.357	0.643	0.447332	3.22695	1.44352	1.20146
384.5	34.9	0.349	0.651	0.457175	3.23114	1.4772	1.2154
384	35.2	0.352	0.648	0.453457	3.23535	1.46709	1.21124
383.5	33.8	0.338	0.662	0.471083	3.23957	1.52611	1.23536
383	33.8	0.338	0.662	0.471083	3.2438	1.5281	1.23616
382.5	33	0.33	0.67	0.481486	3.24804	1.56389	1.25055
382	32.7	0.327	0.673	0.485452	3.25229	1.57883	1.25652
381.5	31.6	0.316	0.684	0.500313	3.25655	1.6293	1.27644
381	32.1	0.321	0.679	0.493495	3.26083	1.6092	1.26854
380.5	30.9	0.309	0.691	0.510042	3.26511	1.66534	1.29048
380	31.4	0.314	0.686	0.50307	3.26941	1.64474	1.28248
379.5	30.4	0.304	0.696	0.517126	3.27372	1.69292	1.30112
379	30.2	0.302	0.698	0.519993	3.27803	1.70456	1.30559
378.5	29.8	0.298	0.702	0.525784	3.28236	1.72581	1.3137
378	29.3	0.293	0.707	0.533132	3.28671	1.75225	1.32373
377.5	29.3	0.293	0.707	0.533132	3.29106	1.75457	1.3246
377	28.2	0.282	0.718	0.549751	3.29542	1.81166	1.34598
376.5	28.5	0.285	0.715	0.545155	3.2998	1.7989	1.34123
376	28.3	0.283	0.717	0.548214	3.30419	1.8114	1.34588
375.5	27.9	0.279	0.721	0.554396	3.30859	1.83427	1.35435
375	27.7	0.277	0.723	0.55752	3.313	1.84706	1.35907
374.5	26.7	0.267	0.733	0.573489	3.31742	1.9025	1.37931
374	26	0.26	0.74	0.585027	3.32186	1.94338	1.39405
373.5	26.3	0.263	0.737	0.580044	3.32631	1.9294	1.38903
373	26.2	0.262	0.738	0.581699	3.33076	1.9375	1.39194
372.5	26.1	0.261	0.739	0.583359	3.33523	1.94564	1.39486
372	25.8	0.258	0.742	0.58838	3.33972	1.96502	1.40179
371.5	25.6	0.256	0.744	0.59176	3.34421	1.97897	1.40676
371	25.1	0.251	0.749	0.600326	3.34872	2.01032	1.41786
370.5	25.3	0.253	0.747	0.596879	3.35324	2.00148	1.41474
370	25	0.25	0.75	0.60206	3.35777	2.02158	1.42182
369.5	24.6	0.246	0.754	0.609065	3.36231	2.04787	1.43104
369	24.1	0.241	0.759	0.617983	3.36687	2.08067	1.44245
368.5	24.2	0.242	0.758	0.616185	3.37144	2.07743	1.44133
368	23.7	0.237	0.763	0.625252	3.37602	2.11086	1.45288
367.5	23.7	0.237	0.763	0.625252	3.38061	2.11373	1.45387
367	24	0.24	0.76	0.619789	3.38522	2.09812	1.44849
366.5	23.6	0.236	0.764	0.627088	3.38984	2.12573	1.45799
366	23.2	0.232	0.768	0.634512	3.39447	2.15383	1.46759
365.5	22.3	0.223	0.777	0.651695	3.39911	2.21518	1.48835
365	22.4	0.224	0.776	0.649752	3.40377	2.2116	1.48715
364.5	22.8	0.228	0.772	0.642065	3.40844	2.18844	1.47934
364	22.5	0.225	0.775	0.647817	3.41312	2.21108	1.48697
363.5	22	0.22	0.78	0.657577	3.41781	2.24748	1.49916
363	22.7	0.227	0.773	0.643974	3.42252	2.20401	1.48459
362.5	21.6	0.216	0.784	0.665546	3.42724	2.28099	1.51029
362	22.1	0.221	0.779	0.655608	3.43198	2.25003	1.50001
361.5	22.2	0.222	0.778	0.653647	3.43672	2.2464	1.4988
361	21.5	0.215	0.785	0.667562	3.44148	2.2974	1.51572
360.5	21.6	0.216	0.784	0.665546	3.44626	2.29364	1.51448
360	21	0.21	0.79	0.677781	3.45104	2.33905	1.5294
359.5	20.7	0.207	0.793	0.68403	3.45584	2.3639	1.5375
359	20.7	0.207	0.793	0.68403	3.46065	2.36719	1.53857
358.5	20.7	0.207	0.793	0.68403	3.46548	2.37049	1.53964
358	20.4	0.204	0.796	0.69037	3.47032	2.39581	1.54784
357.5	20.7	0.207	0.793	0.68403	3.47517	2.37712	1.54179
357	20.6	0.206	0.794	0.686133	3.48004	2.38777	1.54524
356.5	20.1	0.201	0.799	0.696804	3.48492	2.42831	1.5583
356	20.7	0.207	0.793	0.68403	3.48982	2.38714	1.54504
355.5	20.8	0.208	0.792	0.681937	3.49473	2.38318	1.54376
355	19.6	0.196	0.804	0.707744	3.49965	2.47685	1.5738
354.5	19.6	0.196	0.804	0.707744	3.50458	2.48035	1.57491
354	21.1	0.211	0.789	0.675718	3.50953	2.37145	1.53995
353.5	20.7	0.207	0.793	0.68403	3.5145	2.40402	1.55049
353	19.7	0.197	0.803	0.705534	3.51948	2.48311	1.57579
352.5	20.4	0.204	0.796	0.69037	3.52447	2.43319	1.55987
352	20.9	0.209	0.791	0.679854	3.52947	2.39953	1.54904
351.5	20	0.2	0.8	0.69897	3.5345	2.47051	1.57178
351	19.9	0.199	0.801	0.701147	3.53953	2.48173	1.57535
350.5	20.4	0.204	0.796	0.69037	3.54458	2.44707	1.56431
350	20.2	0.202	0.798	0.694649	3.54964	2.46575	1.57027
349.5	20.5	0.205	0.795	0.688246	3.55472	2.44652	1.56414
349	19.7	0.197	0.803	0.705534	3.55981	2.51157	1.58479
348.5	20	0.2	0.8	0.69897	3.56492	2.49177	1.57854
348	20.4	0.204	0.796	0.69037	3.57004	2.46465	1.56992
347.5	20.2	0.202	0.798	0.694649	3.57518	2.48349	1.57591
347	19.4	0.194	0.806	0.712198	3.58033	2.54991	1.59684
346.5	20.5	0.205	0.795	0.688246	3.5855	2.46771	1.57089
346	19.6	0.196	0.804	0.707744	3.59068	2.54128	1.59414
345.5	19.9	0.199	0.801	0.701147	3.59588	2.52124	1.58784
345	20	0.2	0.8	0.69897	3.60109	2.51705	1.58652
344.5	19.5	0.195	0.805	0.709965	3.60631	2.56036	1.60011
344	19.7	0.197	0.803	0.705534	3.61156	2.54807	1.59627
343.5	19.7	0.197	0.803	0.705534	3.61681	2.55178	1.59743
343	19.8	0.198	0.802	0.703335	3.62208	2.54754	1.5961
342.5	19.5	0.195	0.805	0.709965	3.62737	2.57531	1.60478
342	20	0.2	0.8	0.69897	3.63268	2.53913	1.59347
341.5	19.2	0.192	0.808	0.716699	3.63799	2.60735	1.61473
341	19.6	0.196	0.804	0.707744	3.64333	2.57854	1.60578
340.5	19.8	0.198	0.802	0.703335	3.64868	2.56624	1.60195
340	19.1	0.191	0.809	0.718967	3.65404	2.62714	1.62084
339.5	19.3	0.193	0.807	0.714443	3.65943	2.61445	1.61693
339	19.3	0.193	0.807	0.714443	3.66482	2.61831	1.61812
338.5	19.3	0.193	0.807	0.714443	3.67024	2.62217	1.61931
338	19.5	0.195	0.805	0.709965	3.67567	2.6096	1.61542
337.5	19.7	0.197	0.803	0.705534	3.68111	2.59715	1.61157
337	19.8	0.198	0.802	0.703335	3.68657	2.59289	1.61025
336.5	19.9	0.199	0.801	0.701147	3.69205	2.58867	1.60893
336	19.5	0.195	0.805	0.709965	3.69754	2.62513	1.62022
335.5	19.8	0.198	0.802	0.703335	3.70306	2.60449	1.61384
335	19.5	0.195	0.805	0.709965	3.70858	2.63296	1.62264
334.5	19.4	0.194	0.806	0.712198	3.71413	2.64519	1.62641
334	19.4	0.194	0.806	0.712198	3.71969	2.64915	1.62762
333.5	19.2	0.192	0.808	0.716699	3.72526	2.66989	1.63398
333	19.3	0.193	0.807	0.714443	3.73086	2.66548	1.63263
332.5	19.2	0.192	0.808	0.716699	3.73647	2.67792	1.63644
332	19.1	0.191	0.809	0.718967	3.74209	2.69044	1.64026
331.5	19.7	0.197	0.803	0.705534	3.74774	2.64416	1.62609
331	19.2	0.192	0.808	0.716699	3.7534	2.69006	1.64014
330.5	19.5	0.195	0.805	0.709965	3.75908	2.66881	1.63365
330	19.7	0.197	0.803	0.705534	3.76477	2.65617	1.62978
329.5	19.4	0.194	0.806	0.712198	3.77049	2.68533	1.6387
329	19.4	0.194	0.806	0.712198	3.77622	2.68941	1.63994
328.5	19.3	0.193	0.807	0.714443	3.78196	2.702	1.64377
328	19.3	0.193	0.807	0.714443	3.78773	2.70612	1.64503
327.5	19.1	0.191	0.809	0.718967	3.79351	2.72741	1.65149
327	19.3	0.193	0.807	0.714443	3.79931	2.71439	1.64754
326.5	19.4	0.194	0.806	0.712198	3.80513	2.71001	1.64621
326	19.4	0.194	0.806	0.712198	3.81097	2.71416	1.64747
325.5	19.3	0.193	0.807	0.714443	3.81682	2.7269	1.65133
325	19.4	0.194	0.806	0.712198	3.82269	2.72251	1.65
324.5	19.5	0.195	0.805	0.709965	3.82858	2.71816	1.64868
324	19	0.19	0.81	0.721246	3.83449	2.76561	1.66301
323.5	19.4	0.194	0.806	0.712198	3.84042	2.73514	1.65383
323	19.3	0.193	0.807	0.714443	3.84636	2.74801	1.65771
322.5	19.6	0.196	0.804	0.707744	3.85233	2.72646	1.6512
322	19.5	0.195	0.805	0.709965	3.85831	2.73926	1.65507
321.5	19	0.19	0.81	0.721246	3.86431	2.78712	1.66947
321	19.4	0.194	0.806	0.712198	3.87033	2.75644	1.66025
320.5	19.4	0.194	0.806	0.712198	3.87637	2.76074	1.66155
320	19.3	0.193	0.807	0.714443	3.88242	2.77377	1.66546
319.5	19.1	0.191	0.809	0.718967	3.8885	2.7957	1.67203
319	19.2	0.192	0.808	0.716699	3.89459	2.79125	1.6707
318.5	18.9	0.189	0.811	0.723538	3.90071	2.82231	1.67997
318	19.2	0.192	0.808	0.716699	3.90684	2.80003	1.67333
317.5	19	0.19	0.81	0.721246	3.91299	2.82223	1.67995
317	18.9	0.189	0.811	0.723538	3.91916	2.83566	1.68394
316.5	18.8	0.188	0.812	0.725842	3.92536	2.84919	1.68795
316	19.1	0.191	0.809	0.718967	3.93157	2.82667	1.68127
315.5	19.2	0.192	0.808	0.716699	3.9378	2.82221	1.67994
315	19.3	0.193	0.807	0.714443	3.94405	2.8178	1.67863
314.5	19.1	0.191	0.809	0.718967	3.95032	2.84015	1.68527
314	19.2	0.192	0.808	0.716699	3.95661	2.8357	1.68395
313.5	18.4	0.184	0.816	0.735182	3.96292	2.91347	1.70689
313	19.2	0.192	0.808	0.716699	3.96925	2.84476	1.68664
312.5	19.3	0.193	0.807	0.714443	3.9756	2.84034	1.68533
312	18.7	0.187	0.813	0.728158	3.98197	2.89951	1.70279
311.5	18.8	0.188	0.812	0.725842	3.98836	2.89492	1.70145
311	18.9	0.189	0.811	0.723538	3.99477	2.89037	1.70011
310.5	18.8	0.188	0.812	0.725842	4.00121	2.90425	1.70418
310	19.1	0.191	0.809	0.718967	4.00766	2.88137	1.69746
309.5	18.7	0.187	0.813	0.728158	4.01414	2.92293	1.70966
309	18.9	0.189	0.811	0.723538	4.02063	2.90908	1.7056
308.5	19.1	0.191	0.809	0.718967	4.02715	2.89538	1.70158
308	18.9	0.189	0.811	0.723538	4.03369	2.91853	1.70837
307.5	18.9	0.189	0.811	0.723538	4.04024	2.92327	1.70976
307	19	0.19	0.81	0.721246	4.04682	2.91876	1.70844
306.5	18.9	0.189	0.811	0.723538	4.05343	2.93281	1.71254
306	19.2	0.192	0.808	0.716699	4.06005	2.90983	1.70582
305.5	18.9	0.189	0.811	0.723538	4.06669	2.94241	1.71534
305	19	0.19	0.81	0.721246	4.07336	2.9379	1.71403
304.5	19	0.19	0.81	0.721246	4.08005	2.94272	1.71544
304	18.9	0.189	0.811	0.723538	4.08676	2.95693	1.71957
303.5	19.1	0.191	0.809	0.718967	4.09349	2.94308	1.71554
303	18.8	0.188	0.812	0.725842	4.10025	2.97613	1.72515
302.5	19.1	0.191	0.809	0.718967	4.10702	2.95281	1.71838
302	18.9	0.189	0.811	0.723538	4.11382	2.97651	1.72526
301.5	18.7	0.187	0.813	0.728158	4.12065	3.00048	1.73219
301	18.5	0.185	0.815	0.732828	4.12749	3.02474	1.73918
300.5	18.7	0.187	0.813	0.728158	4.13436	3.01047	1.73507
300	19.2	0.192	0.808	0.716699	4.14125	2.96803	1.7228
299.5	18.8	0.188	0.812	0.725842	4.14816	3.01091	1.7352
299	18.5	0.185	0.815	0.732828	4.1551	3.04497	1.74499
298.5	19	0.19	0.81	0.721246	4.16206	3.00187	1.73259
298	19.1	0.191	0.809	0.718967	4.16904	2.9974	1.7313
297.5	18.6	0.186	0.814	0.730487	4.17605	3.05055	1.74658
297	18.7	0.187	0.813	0.728158	4.18308	3.04595	1.74526
296.5	19.2	0.192	0.808	0.716699	4.19013	3.00306	1.73294
296	18.5	0.185	0.815	0.732828	4.19721	3.07584	1.75381
295.5	19.4	0.194	0.806	0.712198	4.20431	2.99431	1.73041
295	18.7	0.187	0.813	0.728158	4.21144	3.0666	1.75117
294.5	18.5	0.185	0.815	0.732828	4.21859	3.0915	1.75827
294	19	0.19	0.81	0.721246	4.22577	3.04782	1.7458
293.5	19.1	0.191	0.809	0.718967	4.23296	3.04336	1.74452
293	19	0.19	0.81	0.721246	4.24019	3.05822	1.74878
292.5	19	0.19	0.81	0.721246	4.24744	3.06345	1.75027
292	18.3	0.183	0.817	0.737549	4.25471	3.13806	1.77146
291.5	19.1	0.191	0.809	0.718967	4.26201	3.06424	1.7505
291	18.9	0.189	0.811	0.723538	4.26933	3.08902	1.75756
290.5	18.6	0.186	0.814	0.730487	4.27668	3.12406	1.7675
290	19.2	0.192	0.808	0.716699	4.28405	3.07037	1.75225
289.5	18.6	0.186	0.814	0.730487	4.29145	3.13485	1.77055
289	18.4	0.184	0.816	0.735182	4.29888	3.16046	1.77777
288.5	19.4	0.194	0.806	0.712198	4.30633	3.06696	1.75127
288	18.7	0.187	0.813	0.728158	4.3138	3.14113	1.77232
287.5	18.9	0.189	0.811	0.723538	4.3213	3.12663	1.76823
287	19.3	0.193	0.807	0.714443	4.32883	3.0927	1.75861
286.5	18.9	0.189	0.811	0.723538	4.33639	3.13754	1.77131
286	18.7	0.187	0.813	0.728158	4.34397	3.1631	1.77851
285.5	19.4	0.194	0.806	0.712198	4.35158	3.09919	1.76045
285	19.1	0.191	0.809	0.718967	4.35921	3.13413	1.77035
284.5	18.8	0.188	0.812	0.725842	4.36687	3.16966	1.78035
284	18.7	0.187	0.813	0.728158	4.37456	3.18537	1.78476
283.5	19.1	0.191	0.809	0.718967	4.38228	3.15071	1.77502
283	19.4	0.194	0.806	0.712198	4.39002	3.12656	1.76821
282.5	19.4	0.194	0.806	0.712198	4.39779	3.1321	1.76977
282	19.4	0.194	0.806	0.712198	4.40559	3.13765	1.77134
281.5	18.5	0.185	0.815	0.732828	4.41341	3.23427	1.79841
281	18.7	0.187	0.813	0.728158	4.42126	3.21938	1.79426
280.5	18.8	0.188	0.812	0.725842	4.42914	3.21486	1.793
280	19.1	0.191	0.809	0.718967	4.43705	3.19009	1.78608
279.5	19.2	0.192	0.808	0.716699	4.44499	3.18572	1.78486
279	19.5	0.195	0.805	0.709965	4.45296	3.16145	1.77805
278.5	19.8	0.198	0.802	0.703335	4.46095	3.13754	1.77131
278	20	0.2	0.8	0.69897	4.46897	3.12368	1.76739
277.5	19.5	0.195	0.805	0.709965	4.47703	3.17853	1.78284
277	19.9	0.199	0.801	0.701147	4.48511	3.14472	1.77334
276.5	19.9	0.199	0.801	0.701147	4.49322	3.15041	1.77494
276	20.1	0.201	0.799	0.696804	4.50136	3.13656	1.77103
275.5	20.1	0.201	0.799	0.696804	4.50953	3.14226	1.77264
275	20	0.2	0.8	0.69897	4.51773	3.15776	1.77701
274.5	20.3	0.203	0.797	0.692504	4.52596	3.13424	1.77038
274	20.2	0.202	0.798	0.694649	4.53422	3.14969	1.77474
273.5	20.4	0.204	0.796	0.69037	4.5425	3.13601	1.77088
273	20.2	0.202	0.798	0.694649	4.55082	3.16122	1.77798
272.5	20.5	0.205	0.795	0.688246	4.55917	3.13783	1.77139
272	20.9	0.209	0.791	0.679854	4.56756	3.10527	1.76218
271.5	20.5	0.205	0.795	0.688246	4.57597	3.14939	1.77465
271	20.1	0.201	0.799	0.696804	4.58441	3.19443	1.7873
270.5	20.4	0.204	0.796	0.69037	4.59288	3.17079	1.78067
270	21.2	0.212	0.788	0.673664	4.60139	3.09979	1.76062
269.5	20.4	0.204	0.796	0.69037	4.60993	3.18255	1.78397
269	20.8	0.208	0.792	0.681937	4.61849	3.14952	1.77469
268.5	20.8	0.208	0.792	0.681937	4.62709	3.15539	1.77634
268	20.7	0.207	0.793	0.68403	4.63573	3.17098	1.78072
267.5	21.1	0.211	0.789	0.675718	4.64439	3.1383	1.77152
267	21.5	0.215	0.785	0.667562	4.65309	3.10622	1.76245
266.5	21.2	0.212	0.788	0.673664	4.66182	3.1405	1.77215
266	21.6	0.216	0.784	0.665546	4.67058	3.10849	1.76309
265.5	21.6	0.216	0.784	0.665546	4.67938	3.11434	1.76475
265	21.7	0.217	0.783	0.66354	4.68821	3.11081	1.76375
264.5	21.9	0.219	0.781	0.659556	4.69707	3.09798	1.76011
264	22.1	0.221	0.779	0.655608	4.70597	3.08527	1.75649
263.5	22.3	0.223	0.777	0.651695	4.7149	3.07267	1.7529
263	22.4	0.224	0.776	0.649752	4.72386	3.06934	1.75195
262.5	22.7	0.227	0.773	0.643974	4.73286	3.04784	1.74581
262	23	0.23	0.77	0.638272	4.74189	3.02662	1.73972
261.5	23.1	0.231	0.769	0.636388	4.75096	3.02345	1.73881
261	23.2	0.232	0.768	0.634512	4.76006	3.02031	1.7379
260.5	23.4	0.234	0.766	0.630784	4.76919	3.00833	1.73445
260	23.5	0.235	0.765	0.628932	4.77837	3.00527	1.73357
259.5	23.9	0.239	0.761	0.621602	4.78757	2.97596	1.7251
259	24	0.24	0.76	0.619789	4.79681	2.97301	1.72424
258.5	24.2	0.242	0.758	0.616185	4.80609	2.96144	1.72088
258	24.8	0.248	0.752	0.605548	4.81541	2.91596	1.70762
257.5	25.1	0.251	0.749	0.600326	4.82476	2.89643	1.70189
257	25.2	0.252	0.748	0.598599	4.83414	2.89372	1.70109
256.5	25.7	0.257	0.743	0.590067	4.84357	2.85803	1.69057
256	26.5	0.265	0.735	0.576754	4.85303	2.799	1.67302
255.5	26	0.26	0.74	0.585027	4.86252	2.84471	1.68663
255	26.5	0.265	0.735	0.576754	4.87206	2.80998	1.6763
254.5	27	0.27	0.73	0.568636	4.88163	2.77587	1.66609
254	27.3	0.273	0.727	0.563837	4.89124	2.75786	1.66068
253.5	27.5	0.275	0.725	0.560667	4.90089	2.74777	1.65764
253	28.1	0.281	0.719	0.551294	4.91057	2.70717	1.64535
252.5	28.4	0.284	0.716	0.546682	4.9203	2.68984	1.64007
252	28.8	0.288	0.712	0.540608	4.93006	2.66523	1.63255
251.5	29.3	0.293	0.707	0.533132	4.93986	2.6336	1.62284
251	29.7	0.297	0.703	0.527244	4.9497	2.6097	1.61546
250.5	30.3	0.303	0.697	0.518557	4.95958	2.57183	1.60369
250	30.6	0.306	0.694	0.514279	4.9695	2.55571	1.59866
249.5	31.2	0.312	0.688	0.505845	4.97946	2.51884	1.58708
249	31.1	0.311	0.689	0.50724	4.98946	2.53085	1.59086
248.5	31.9	0.319	0.681	0.496209	4.9995	2.4808	1.57505
248	32.3	0.323	0.677	0.490797	5.00958	2.45869	1.56802
247.5	32.8	0.328	0.672	0.484126	5.0197	2.43017	1.5589
247	33.1	0.331	0.669	0.480172	5.02986	2.4152	1.55409
246.5	34	0.34	0.66	0.468521	5.04006	2.36137	1.53668
246	34.6	0.346	0.654	0.460924	5.0503	2.32781	1.52571
245.5	35.6	0.356	0.644	0.44855	5.06059	2.26993	1.50663
245	36	0.36	0.64	0.443697	5.07092	2.24995	1.49998
244.5	36.5	0.365	0.635	0.437707	5.08129	2.22412	1.49135
244	36.6	0.366	0.634	0.436519	5.0917	2.22262	1.49085
243.5	37.5	0.375	0.625	0.425969	5.10216	2.17336	1.47423
243	38.8	0.388	0.612	0.411168	5.11265	2.10216	1.44988
242.5	39	0.39	0.61	0.408935	5.1232	2.09506	1.44743
242	39.1	0.391	0.609	0.407823	5.13378	2.09368	1.44695
241.5	40	0.4	0.6	0.39794	5.14441	2.04717	1.43079
241	42	0.42	0.58	0.376751	5.15508	1.94218	1.39362
240.5	41.6	0.416	0.584	0.380907	5.1658	1.96769	1.40274
240	42.5	0.425	0.575	0.371611	5.17656	1.92367	1.38696
239.5	43.3	0.433	0.567	0.363512	5.18737	1.88567	1.3732
239	43.8	0.438	0.562	0.358526	5.19822	1.8637	1.36517
238.5	45.4	0.454	0.546	0.342944	5.20912	1.78644	1.33658
238	45.2	0.452	0.548	0.344862	5.22006	1.8002	1.34171
237.5	46.5	0.465	0.535	0.332547	5.23105	1.73957	1.31893
237	48	0.48	0.52	0.318759	5.24209	1.67096	1.29266
236.5	48.5	0.485	0.515	0.314258	5.25317	1.65085	1.28486
236	49	0.49	0.51	0.309804	5.2643	1.6309	1.27707
235.5	50.3	0.503	0.497	0.298432	5.27548	1.57437	1.25474
235	51.3	0.513	0.487	0.289883	5.2867	1.53252	1.23795
234.5	53	0.53	0.47	0.275724	5.29797	1.46078	1.20863
234	53	0.53	0.47	0.275724	5.30929	1.4639	1.20992
233.5	53.6	0.536	0.464	0.270835	5.32066	1.44102	1.20043
233	54.4	0.544	0.456	0.264401	5.33208	1.40981	1.18735
232.5	56.3	0.563	0.437	0.249492	5.34355	1.33317	1.15463
232	56.4	0.564	0.436	0.248721	5.35506	1.33192	1.15409
231.5	57.9	0.579	0.421	0.237321	5.36663	1.27362	1.12855
231	57.8	0.578	0.422	0.238072	5.37825	1.28041	1.13155
230.5	60	0.6	0.4	0.221849	5.38991	1.19575	1.0935
230	60.9	0.609	0.391	0.215383	5.40163	1.16342	1.07862
229.5	61.2	0.612	0.388	0.213249	5.4134	1.1544	1.07443
229	63.3	0.633	0.367	0.198596	5.42522	1.07743	1.03799
228.5	63	0.63	0.37	0.200659	5.43709	1.091	1.04451
228	63.8	0.638	0.362	0.195179	5.44901	1.06353	1.03128
227.5	66.1	0.661	0.339	0.179799	5.46099	0.981878	0.990897
227	65.6	0.656	0.344	0.183096	5.47302	1.00209	1.00104
226.5	68.6	0.686	0.314	0.163676	5.4851	0.897778	0.947512
226	69.5	0.695	0.305	0.158015	5.49723	0.868647	0.932012
225.5	69.2	0.692	0.308	0.159894	5.50942	0.880923	0.938575
225	70.5	0.705	0.295	0.151811	5.52167	0.838249	0.915559
224.5	72.8	0.728	0.272	0.137869	5.53396	0.76296	0.873476
224	71.8	0.718	0.282	0.143876	5.54632	0.797979	0.893297
223.5	73.8	0.738	0.262	0.131944	5.55872	0.733438	0.85641
223	74.5	0.745	0.255	0.127844	5.57119	0.712241	0.843944
222.5	75.4	0.754	0.246	0.122629	5.58371	0.684723	0.82748
222	76.8	0.768	0.232	0.114639	5.59628	0.641551	0.800969
221.5	76.8	0.768	0.232	0.114639	5.60892	0.642999	0.801872
221	76.7	0.767	0.233	0.115205	5.62161	0.647635	0.804758
220.5	76.4	0.764	0.236	0.116907	5.63435	0.658693	0.811599
220	79.8	0.798	0.202	0.0979971	5.64716	0.553405	0.743912
219.5	80	0.8	0.2	0.09691	5.66002	0.548513	0.740617
219	78.4	0.784	0.216	0.105684	5.67295	0.599539	0.774299
218.5	81.6	0.816	0.184	0.0883098	5.68593	0.502123	0.708607
218	81.4	0.814	0.186	0.0893756	5.69897	0.509349	0.713687
217.5	83.8	0.838	0.162	0.076756	5.71207	0.438435	0.662145
217	82.1	0.821	0.179	0.0856568	5.72523	0.490405	0.700289
216.5	84.2	0.842	0.158	0.0746879	5.73845	0.428593	0.65467
216	84.4	0.844	0.156	0.0736576	5.75174	0.423659	0.650891
215.5	86.6	0.866	0.134	0.0624821	5.76508	0.360214	0.600179
215	83.4	0.834	0.166	0.0788339	5.77849	0.455541	0.674938
214.5	87.1	0.871	0.129	0.0599818	5.79196	0.347412	0.589417
214	86.7	0.867	0.133	0.0619809	5.80549	0.35983	0.599858
213.5	89.7	0.897	0.103	0.0472076	5.81909	0.274705	0.524123
213	88.3	0.883	0.117	0.0540393	5.83275	0.315198	0.561425
212.5	90.8	0.908	0.092	0.0419142	5.84647	0.24505	0.495025
212	85.9	0.859	0.141	0.0660068	5.86026	0.386817	0.621946
211.5	91.5	0.915	0.085	0.0385789	5.87411	0.226617	0.476043
211	93	0.93	0.07	0.0315171	5.88803	0.185573	0.430782
210.5	92.7	0.927	0.073	0.0329203	5.90202	0.194296	0.44079
210	90.7	0.907	0.093	0.0423927	5.91607	0.250798	0.500798
209.5	91.9	0.919	0.081	0.0366845	5.93019	0.217546	0.466418
209	95.1	0.951	0.049	0.0218195	5.94438	0.129703	0.360143
208.5	93.8	0.938	0.062	0.0277972	5.95863	0.165633	0.40698
208	90.7	0.907	0.093	0.0423927	5.97296	0.25321	0.5032
207.5	100.7	1.007	-0.007	-0.00302947	5.98735	0.0181385	0.134679
207	98.2	0.982	0.018	0.00788851	6.00181	0.0473454	0.21759
206.5	98.3	0.983	0.017	0.00744648	6.01634	0.0448006	0.211662
206	102.5	1.025	-0.025	-0.0107239	6.03095	0.0646751	0.254313
205.5	103.5	1.035	-0.035	-0.0149403	6.04562	0.0903237	0.300539
205	101.1	1.011	-0.011	-0.00475116	6.06037	0.0287937	0.169687
204.5	101.2	1.012	-0.012	-0.00518051	6.07518	0.0314726	0.177405
204	101.6	1.016	-0.016	-0.00689371	6.09007	0.0419832	0.204898
203.5	111.1	1.111	-0.111	-0.0457141	6.10504	0.279086	0.528286
203	108.2	1.082	-0.082	-0.0342273	6.12007	0.209473	0.457683
202.5	114.6	1.146	-0.146	-0.0591846	6.13519	0.363109	0.602585
202	103.9	1.039	-0.039	-0.0166155	6.15037	0.102192	0.319675
201.5	116.4	1.164	-0.164	-0.065953	6.16563	0.406642	0.637685
201	107.1	1.071	-0.071	-0.0297895	6.18097	0.184128	0.429101
200.5	103.5	1.035	-0.035	-0.0149403	6.19638	0.0925761	0.304263
200	110.9	1.109	-0.109	-0.0449315	6.21188	0.279109	0.528308

## Sheet: Sheet4
nm	R%	R	abs	a	hv	ahv	ahv-0.5
800	102.2	1.022	-0.022	-0.0094509	1.55297	0.0146769	0.121148
799.5	102.6	1.026	-0.026	-0.0111474	1.55394	0.0173223	0.131614
799	101.3	1.013	-0.013	-0.00560945	1.55491	0.0087222	0.0933927
798.5	101.9	1.019	-0.019	-0.00817418	1.55589	0.0127181	0.112775
798	104.1	1.041	-0.041	-0.0174507	1.55686	0.0271684	0.164828
797.5	102.7	1.027	-0.027	-0.0115704	1.55784	0.0180249	0.134257
797	104	1.04	-0.04	-0.0170333	1.55881	0.0265518	0.162947
796.5	104.7	1.047	-0.047	-0.0199467	1.55979	0.0311127	0.176388
796	103.5	1.035	-0.035	-0.0149403	1.56077	0.0233185	0.152704
795.5	104.2	1.042	-0.042	-0.0178677	1.56175	0.027905	0.167048
795	103.7	1.037	-0.037	-0.0157788	1.56274	0.024658	0.157029
794.5	103.9	1.039	-0.039	-0.0166155	1.56372	0.0259821	0.161189
794	103.6	1.036	-0.036	-0.0153598	1.5647	0.0240335	0.155027
793.5	104.6	1.046	-0.046	-0.0195317	1.56569	0.0305806	0.174873
793	107.3	1.073	-0.073	-0.0305997	1.56668	0.0479399	0.218952
792.5	106	1.06	-0.06	-0.0253059	1.56767	0.0396711	0.199176
792	107	1.07	-0.07	-0.0293838	1.56866	0.046093	0.214693
791.5	106.8	1.068	-0.068	-0.0285713	1.56965	0.0448468	0.211771
791	106.4	1.064	-0.064	-0.0269416	1.57064	0.0423156	0.205707
790.5	106.5	1.065	-0.065	-0.0273496	1.57163	0.0429835	0.207325
790	107.3	1.073	-0.073	-0.0305997	1.57263	0.0481219	0.219367
789.5	107.6	1.076	-0.076	-0.0318123	1.57362	0.0500605	0.223742
789	107.9	1.079	-0.079	-0.0330214	1.57462	0.0519962	0.228027
788.5	108.1	1.081	-0.081	-0.0338257	1.57562	0.0532964	0.23086
788	106.6	1.066	-0.066	-0.0277572	1.57662	0.0437625	0.209195
787.5	105.9	1.059	-0.059	-0.024896	1.57762	0.0392763	0.198183
787	106.4	1.064	-0.064	-0.0269416	1.57862	0.0425306	0.20623
786.5	106.3	1.063	-0.063	-0.0265333	1.57962	0.0419126	0.204726
786	106.8	1.068	-0.068	-0.0285713	1.58063	0.0451606	0.21251
785.5	106.8	1.068	-0.068	-0.0285713	1.58164	0.0451893	0.212578
785	107.1	1.071	-0.071	-0.0297895	1.58264	0.0471461	0.217132
784.5	107.6	1.076	-0.076	-0.0318123	1.58365	0.0503796	0.224454
784	107	1.07	-0.07	-0.0293838	1.58466	0.0465634	0.215785
783.5	108	1.08	-0.08	-0.0334238	1.58567	0.0529992	0.230215
783	108.4	1.084	-0.084	-0.0350293	1.58669	0.0555805	0.235755
782.5	107.4	1.074	-0.074	-0.0310043	1.5877	0.0492255	0.221868
782	108	1.08	-0.08	-0.0334238	1.58871	0.0531008	0.230436
781.5	106.7	1.067	-0.067	-0.0281644	1.58973	0.0447739	0.211598
781	108.7	1.087	-0.087	-0.0362295	1.59075	0.0576321	0.240067
780.5	107.9	1.079	-0.079	-0.0330214	1.59177	0.0525625	0.229265
780	107.1	1.071	-0.071	-0.0297895	1.59279	0.0474483	0.217826
779.5	107.2	1.072	-0.072	-0.0301948	1.59381	0.0481248	0.219374
779	107.2	1.072	-0.072	-0.0301948	1.59483	0.0481556	0.219444
778.5	108.2	1.082	-0.082	-0.0342273	1.59586	0.0546218	0.233713
778	108.6	1.086	-0.086	-0.0358298	1.59688	0.057216	0.239199
777.5	108.2	1.082	-0.082	-0.0342273	1.59791	0.0546921	0.233863
777	109	1.09	-0.09	-0.0374265	1.59894	0.0598427	0.244628
776.5	108.1	1.081	-0.081	-0.0338257	1.59997	0.05412	0.232637
776	109.3	1.093	-0.093	-0.0386202	1.601	0.0618308	0.248658
775.5	109.5	1.095	-0.095	-0.0394141	1.60203	0.0631426	0.251282
775	109.8	1.098	-0.098	-0.0406023	1.60306	0.0650882	0.255124
774.5	109.5	1.095	-0.095	-0.0394141	1.6041	0.0632242	0.251444
774	110.3	1.103	-0.103	-0.0425755	1.60514	0.0683395	0.261418
773.5	110	1.1	-0.1	-0.0413927	1.60617	0.0664838	0.257845
773	109.8	1.098	-0.098	-0.0406023	1.60721	0.0652566	0.255454
772.5	109.9	1.099	-0.099	-0.0409977	1.60825	0.0659346	0.256777
772	107.4	1.074	-0.074	-0.0310043	1.60929	0.049895	0.223372
771.5	108	1.08	-0.08	-0.0334238	1.61034	0.0538235	0.231999
771	107.9	1.079	-0.079	-0.0330214	1.61138	0.0532101	0.230673
770.5	109.1	1.091	-0.091	-0.0378248	1.61243	0.0609896	0.246961
770	107.4	1.074	-0.074	-0.0310043	1.61347	0.0500246	0.223662
769.5	107.3	1.073	-0.073	-0.0305997	1.61452	0.0494039	0.22227
769	108.6	1.086	-0.086	-0.0358298	1.61557	0.0578857	0.240594
768.5	107.6	1.076	-0.076	-0.0318123	1.61662	0.0514285	0.226778
768	110.2	1.102	-0.102	-0.0421816	1.61768	0.0682361	0.26122
767.5	109.1	1.091	-0.091	-0.0378248	1.61873	0.061228	0.247443
767	109.7	1.097	-0.097	-0.0402066	1.61978	0.0651261	0.255198
766.5	110.2	1.102	-0.102	-0.0421816	1.62084	0.0683697	0.261476
766	110	1.1	-0.1	-0.0413927	1.6219	0.0671348	0.259104
765.5	110.9	1.109	-0.109	-0.0449315	1.62296	0.0729221	0.270041
765	110.7	1.107	-0.107	-0.0441476	1.62402	0.0716966	0.267762
764.5	110.4	1.104	-0.104	-0.0429691	1.62508	0.0698283	0.26425
764	110.2	1.102	-0.102	-0.0421816	1.62615	0.0685934	0.261903
763.5	110.9	1.109	-0.109	-0.0449315	1.62721	0.0731131	0.270394
763	117.7	1.177	-0.177	-0.0707765	1.62828	0.115244	0.339476
762.5	116.3	1.163	-0.163	-0.0655797	1.62934	0.106852	0.326882
762	114.8	1.148	-0.148	-0.0599419	1.63041	0.0977301	0.312618
761.5	114.8	1.148	-0.148	-0.0599419	1.63148	0.0977942	0.312721
761	120.1	1.201	-0.201	-0.079543	1.63256	0.129858	0.360359
760.5	121.1	1.211	-0.211	-0.0831441	1.63363	0.135827	0.368547
760	122.9	1.229	-0.229	-0.0895519	1.6347	0.146391	0.382611
759.5	122.9	1.229	-0.229	-0.0895519	1.63578	0.146487	0.382736
759	125.3	1.253	-0.253	-0.0979511	1.63686	0.160332	0.400415
758.5	125.4	1.254	-0.254	-0.0982975	1.63794	0.161005	0.401254
758	126.6	1.266	-0.266	-0.102434	1.63902	0.167891	0.409745
757.5	128	1.28	-0.28	-0.10721	1.6401	0.175835	0.419327
757	126.1	1.261	-0.261	-0.100715	1.64118	0.165292	0.406561
756.5	127.1	1.271	-0.271	-0.104146	1.64227	0.171035	0.413564
756	129.5	1.295	-0.295	-0.11227	1.64335	0.184499	0.429533
755.5	130.9	1.309	-0.309	-0.11694	1.64444	0.1923	0.438521
755	130.8	1.308	-0.308	-0.116608	1.64553	0.191882	0.438043
754.5	128.4	1.284	-0.284	-0.108565	1.64662	0.178765	0.422807
754	132	1.32	-0.32	-0.120574	1.64771	0.198671	0.445725
753.5	131.2	1.312	-0.312	-0.117934	1.64881	0.19445	0.440965
753	128.9	1.289	-0.289	-0.110253	1.6499	0.181906	0.426505
752.5	129.6	1.296	-0.296	-0.112605	1.651	0.18591	0.431173
752	128.6	1.286	-0.286	-0.109241	1.65209	0.180476	0.424825
751.5	128.6	1.286	-0.286	-0.109241	1.65319	0.180596	0.424966
751	127.9	1.279	-0.279	-0.106871	1.65429	0.176795	0.42047
750.5	125.9	1.259	-0.259	-0.100026	1.6554	0.165582	0.406918
750	130.5	1.305	-0.305	-0.115611	1.6565	0.191509	0.437617
749.5	131.7	1.317	-0.317	-0.119586	1.65761	0.198226	0.445226
749	130	1.3	-0.3	-0.113943	1.65871	0.188999	0.43474
748.5	131.1	1.311	-0.311	-0.117603	1.65982	0.195199	0.441814
748	129.7	1.297	-0.297	-0.11294	1.66093	0.187585	0.433111
747.5	129.9	1.299	-0.299	-0.113609	1.66204	0.188823	0.434538
747	129.4	1.294	-0.294	-0.111934	1.66315	0.186164	0.431467
746.5	129.1	1.291	-0.291	-0.110926	1.66427	0.184611	0.429664
746	126.6	1.266	-0.266	-0.102434	1.66538	0.170591	0.413027
745.5	127.3	1.273	-0.273	-0.104828	1.6665	0.174696	0.417967
745	129.9	1.299	-0.299	-0.113609	1.66762	0.189457	0.435266
744.5	128.4	1.284	-0.284	-0.108565	1.66874	0.181167	0.425637
744	133.4	1.334	-0.334	-0.125156	1.66986	0.208993	0.457157
743.5	134.1	1.341	-0.341	-0.127429	1.67098	0.212931	0.461445
743	137.7	1.377	-0.377	-0.138934	1.67211	0.232312	0.481988
742.5	136.5	1.365	-0.365	-0.135133	1.67323	0.226108	0.475508
742	132.6	1.326	-0.326	-0.122544	1.67436	0.205182	0.45297
741.5	131.2	1.312	-0.312	-0.117934	1.67549	0.197597	0.444519
741	134	1.34	-0.34	-0.127105	1.67662	0.213106	0.461634
740.5	131.3	1.313	-0.313	-0.118265	1.67775	0.198419	0.445442
740	130.7	1.307	-0.307	-0.116276	1.67889	0.195213	0.44183
739.5	132.8	1.328	-0.328	-0.123198	1.68002	0.206975	0.454945
739	127.3	1.273	-0.273	-0.104828	1.68116	0.176233	0.419801
738.5	136.1	1.361	-0.361	-0.133858	1.6823	0.225189	0.474541
738	131.5	1.315	-0.315	-0.118926	1.68343	0.200204	0.447441
737.5	137.3	1.373	-0.373	-0.137671	1.68458	0.231917	0.481577
737	134.8	1.348	-0.348	-0.12969	1.68572	0.218621	0.467569
736.5	134.5	1.345	-0.345	-0.128722	1.68686	0.217137	0.46598
736	138	1.38	-0.38	-0.139879	1.68801	0.236117	0.485919
735.5	130.8	1.308	-0.308	-0.116608	1.68916	0.196969	0.443812
735	126.4	1.264	-0.264	-0.101747	1.69031	0.171984	0.414709
734.5	132.1	1.321	-0.321	-0.120903	1.69146	0.204502	0.452219
734	131.5	1.315	-0.315	-0.118926	1.69261	0.201295	0.448659
733.5	126.3	1.263	-0.263	-0.101403	1.69376	0.171753	0.414431
733	124.7	1.247	-0.247	-0.0958665	1.69492	0.162486	0.403095
732.5	125.1	1.251	-0.251	-0.0972573	1.69608	0.164956	0.406147
732	130.9	1.309	-0.309	-0.11694	1.69723	0.198474	0.445504
731.5	132.5	1.325	-0.325	-0.122216	1.69839	0.207571	0.455599
731	129.5	1.295	-0.295	-0.11227	1.69956	0.190809	0.436817
730.5	128.9	1.289	-0.289	-0.110253	1.70072	0.187509	0.433023
730	124.3	1.243	-0.243	-0.0944711	1.70188	0.160779	0.400972
729.5	123.9	1.239	-0.239	-0.0930713	1.70305	0.158505	0.398127
729	128.4	1.284	-0.284	-0.108565	1.70422	0.185018	0.430138
728.5	122.5	1.225	-0.225	-0.0881361	1.70539	0.150306	0.387693
728	131.5	1.315	-0.315	-0.118926	1.70656	0.202954	0.450504
727.5	121.6	1.216	-0.216	-0.0849336	1.70773	0.145044	0.380846
727	127.9	1.279	-0.279	-0.106871	1.70891	0.182632	0.427354
726.5	127.6	1.276	-0.276	-0.105851	1.71008	0.181013	0.425457
726	126.4	1.264	-0.264	-0.101747	1.71126	0.174116	0.417272
725.5	125.1	1.251	-0.251	-0.0972573	1.71244	0.166547	0.408102
725	118.6	1.186	-0.186	-0.0740847	1.71362	0.126953	0.356305
724.5	120.3	1.203	-0.203	-0.0802656	1.7148	0.13764	0.370998
724	119.8	1.198	-0.198	-0.0784568	1.71599	0.134631	0.366921
723.5	122.5	1.225	-0.225	-0.0881361	1.71717	0.151345	0.389031
723	126.6	1.266	-0.266	-0.102434	1.71836	0.176018	0.419545
722.5	126.8	1.268	-0.268	-0.103119	1.71955	0.177319	0.421092
722	127.2	1.272	-0.272	-0.104487	1.72074	0.179795	0.424023
721.5	126.7	1.267	-0.267	-0.102777	1.72193	0.176974	0.420683
721	121.2	1.212	-0.212	-0.0835026	1.72313	0.143886	0.379323
720.5	125.9	1.259	-0.259	-0.100026	1.72432	0.172477	0.415303
720	126	1.26	-0.26	-0.100371	1.72552	0.173191	0.416163
719.5	121.8	1.218	-0.218	-0.0856473	1.72672	0.147889	0.384563
719	117.7	1.177	-0.177	-0.0707765	1.72792	0.122296	0.349709
718.5	120.1	1.201	-0.201	-0.079543	1.72912	0.13754	0.370863
718	122.1	1.221	-0.221	-0.0867157	1.73033	0.150046	0.387358
717.5	121.1	1.211	-0.211	-0.0831441	1.73153	0.143967	0.37943
717	120.6	1.206	-0.206	-0.0813473	1.73274	0.140954	0.375438
716.5	120.2	1.202	-0.202	-0.0799045	1.73395	0.13855	0.372223
716	122.9	1.229	-0.229	-0.0895519	1.73516	0.155387	0.394191
715.5	119.9	1.199	-0.199	-0.0788192	1.73637	0.13686	0.369945
715	120.6	1.206	-0.206	-0.0813473	1.73759	0.141348	0.375963
714.5	116	1.16	-0.16	-0.064458	1.7388	0.11208	0.334783
714	118.9	1.189	-0.189	-0.0751819	1.74002	0.130818	0.361688
713.5	116.9	1.169	-0.169	-0.0678145	1.74124	0.118081	0.34363
713	115.8	1.158	-0.158	-0.0637086	1.74246	0.11101	0.333181
712.5	116.1	1.161	-0.161	-0.0648322	1.74368	0.113047	0.336225
712	117.6	1.176	-0.176	-0.0704073	1.74491	0.122854	0.350506
711.5	119	1.19	-0.19	-0.075547	1.74613	0.131915	0.363201
711	115.5	1.155	-0.155	-0.062582	1.74736	0.109353	0.330686
710.5	115.1	1.151	-0.151	-0.0610753	1.74859	0.106796	0.326796
710	116.3	1.163	-0.163	-0.0655797	1.74982	0.114753	0.338752
709.5	115.7	1.157	-0.157	-0.0633334	1.75106	0.1109	0.333017
709	115.4	1.154	-0.154	-0.0622058	1.75229	0.109003	0.330156
708.5	114.9	1.149	-0.149	-0.06032	1.75353	0.105773	0.325227
708	113.1	1.131	-0.131	-0.0534626	1.75477	0.0938144	0.306291
707.5	113.6	1.136	-0.136	-0.0553783	1.75601	0.0972447	0.311841
707	114.4	1.144	-0.144	-0.058426	1.75725	0.102669	0.32042
706.5	114.5	1.145	-0.145	-0.0588055	1.75849	0.103409	0.321573
706	112.7	1.127	-0.127	-0.0519239	1.75974	0.0913725	0.302279
705.5	112.4	1.124	-0.124	-0.0507663	1.76099	0.0893987	0.298996
705	110.8	1.108	-0.108	-0.0445398	1.76223	0.0784895	0.28016
704.5	111.9	1.119	-0.119	-0.0488301	1.76348	0.0861111	0.293447
704	111.2	1.112	-0.112	-0.0461048	1.76474	0.0813628	0.285242
703.5	111.8	1.118	-0.118	-0.0484418	1.76599	0.0855478	0.292486
703	110.8	1.108	-0.108	-0.0445398	1.76725	0.0787128	0.280558
702.5	109.3	1.093	-0.093	-0.0386202	1.76851	0.0683	0.261343
702	110.3	1.103	-0.103	-0.0425755	1.76976	0.0753486	0.274497
701.5	111.6	1.116	-0.116	-0.0476642	1.77103	0.0844145	0.290542
701	109.1	1.091	-0.091	-0.0378248	1.77229	0.0670364	0.258914
700.5	109.4	1.094	-0.094	-0.0390173	1.77355	0.0691994	0.263058
700	109.4	1.094	-0.094	-0.0390173	1.77482	0.0692488	0.263152
699.5	109.5	1.095	-0.095	-0.0394141	1.77609	0.070003	0.264581
699	108.5	1.085	-0.085	-0.0354297	1.77736	0.0629714	0.250941
698.5	108.8	1.088	-0.088	-0.0366289	1.77863	0.0651494	0.255244
698	107.4	1.074	-0.074	-0.0310043	1.77991	0.0551847	0.234914
697.5	107.6	1.076	-0.076	-0.0318123	1.78118	0.0566635	0.238041
697	107.5	1.075	-0.075	-0.0314085	1.78246	0.0559843	0.23661
696.5	107.9	1.079	-0.079	-0.0330214	1.78374	0.0589017	0.242697
696	106.4	1.064	-0.064	-0.0269416	1.78502	0.0480914	0.219297
695.5	106.4	1.064	-0.064	-0.0269416	1.7863	0.048126	0.219376
695	106.7	1.067	-0.067	-0.0281644	1.78759	0.0503464	0.22438
694.5	106.4	1.064	-0.064	-0.0269416	1.78888	0.0481953	0.219534
694	105.2	1.052	-0.052	-0.0220157	1.79017	0.0394118	0.198524
693.5	105.6	1.056	-0.056	-0.0236639	1.79146	0.0423929	0.205895
693	104.7	1.047	-0.047	-0.0199467	1.79275	0.0357594	0.189102
692.5	105.1	1.051	-0.051	-0.0216027	1.79404	0.0387562	0.196866
692	104.4	1.044	-0.044	-0.0187005	1.79534	0.0335737	0.183231
691.5	104.1	1.041	-0.041	-0.0174507	1.79664	0.0313526	0.177067
691	104.3	1.043	-0.043	-0.0182843	1.79794	0.032874	0.181312
690.5	104	1.04	-0.04	-0.0170333	1.79924	0.0306471	0.175063
690	104.2	1.042	-0.042	-0.0178677	1.80054	0.0321716	0.179364
689.5	103.9	1.039	-0.039	-0.0166155	1.80185	0.0299387	0.173028
689	103.6	1.036	-0.036	-0.0153598	1.80316	0.027696	0.166421
688.5	103.6	1.036	-0.036	-0.0153598	1.80447	0.0277162	0.166482
688	103.5	1.035	-0.035	-0.0149403	1.80578	0.0269789	0.164253
687.5	102.8	1.028	-0.028	-0.0119931	1.80709	0.0216726	0.147216
687	102.6	1.026	-0.026	-0.0111474	1.80841	0.020159	0.141982
686.5	102.9	1.029	-0.029	-0.0124154	1.80972	0.0224684	0.149895
686	102.4	1.024	-0.024	-0.0103	1.81104	0.0186537	0.136578
685.5	102.5	1.025	-0.025	-0.0107239	1.81236	0.0194355	0.139411
685	102.3	1.023	-0.023	-0.00987563	1.81369	0.0179113	0.133833
684.5	102.4	1.024	-0.024	-0.0103	1.81501	0.0186945	0.136728
684	102.1	1.021	-0.021	-0.00902574	1.81634	0.0163938	0.128038
683.5	101.4	1.014	-0.014	-0.00603795	1.81767	0.010975	0.104762
683	101.6	1.016	-0.016	-0.00689371	1.819	0.0125396	0.111981
682.5	101.8	1.018	-0.018	-0.00774778	1.82033	0.0141035	0.118758
682	101.4	1.014	-0.014	-0.00603795	1.82166	0.0109991	0.104877
681.5	101.3	1.013	-0.013	-0.00560945	1.823	0.010226	0.101124
681	101.3	1.013	-0.013	-0.00560945	1.82434	0.0102335	0.101161
680.5	101.2	1.012	-0.012	-0.00518051	1.82568	0.00945796	0.097252
680	100.8	1.008	-0.008	-0.00346053	1.82702	0.00632247	0.079514
679.5	100.9	1.009	-0.009	-0.00389117	1.82837	0.00711448	0.0843474
679	100.8	1.008	-0.008	-0.00346053	1.82971	0.00633178	0.0795725
678.5	101.1	1.011	-0.011	-0.00475116	1.83106	0.00869966	0.0932719
678	100.8	1.008	-0.008	-0.00346053	1.83241	0.00634112	0.0796311
677.5	100.9	1.009	-0.009	-0.00389117	1.83376	0.00713548	0.0844718
677	100.7	1.007	-0.007	-0.00302947	1.83512	0.00555944	0.0745616
676.5	100.8	1.008	-0.008	-0.00346053	1.83647	0.00635518	0.0797194
676	100.5	1.005	-0.005	-0.00216606	1.83783	0.00398086	0.0630941
675.5	100.6	1.006	-0.006	-0.00259798	1.83919	0.00477819	0.0691244
675	100.1	1.001	-0.001	-0.000434077	1.84056	0.000798944	0.0282656
674.5	100.2	1.002	-0.002	-0.000867722	1.84192	0.00159827	0.0399784
674	100.2	1.002	-0.002	-0.000867722	1.84329	0.00159946	0.0399932
673.5	100.1	1.001	-0.001	-0.000434077	1.84465	0.000800723	0.0282971
673	100.7	1.007	-0.007	-0.00302947	1.84603	0.00559248	0.0747829
672.5	100.2	1.002	-0.002	-0.000867722	1.8474	0.00160303	0.0400378
672	100.2	1.002	-0.002	-0.000867722	1.84877	0.00160422	0.0400527
671.5	100.1	1.001	-0.001	-0.000434077	1.85015	0.000803108	0.0283392
671	99.8	0.998	0.002	0.000869459	1.85153	0.00160983	0.0401226
670.5	100.1	1.001	-0.001	-0.000434077	1.85291	0.000804306	0.0283603
670	100.2	1.002	-0.002	-0.000867722	1.85429	0.00160901	0.0401124
669.5	100.1	1.001	-0.001	-0.000434077	1.85568	0.000805507	0.0283815
669	99.8	0.998	0.002	0.000869459	1.85706	0.00161464	0.0401826
668.5	100.1	1.001	-0.001	-0.000434077	1.85845	0.000806712	0.0284027
668	100	1	0	0	1.85984	0	0
667.5	100	1	0	0	1.86124	0	0
667	100.1	1.001	-0.001	-0.000434077	1.86263	0.000808526	0.0284346
666.5	99.9	0.999	0.001	0.000434512	1.86403	0.000809942	0.0284595
666	99.8	0.998	0.002	0.000869459	1.86543	0.00162191	0.040273
665.5	99.8	0.998	0.002	0.000869459	1.86683	0.00162313	0.0402881
665	99.9	0.999	0.001	0.000434512	1.86823	0.000811769	0.0284916
664.5	99.9	0.999	0.001	0.000434512	1.86964	0.00081238	0.0285023
664	100.2	1.002	-0.002	-0.000867722	1.87105	0.00162355	0.0402933
663.5	99.7	0.997	0.003	0.00130484	1.87246	0.00244326	0.0494293
663	100.1	1.001	-0.001	-0.000434077	1.87387	0.000813404	0.0285202
662.5	100.1	1.001	-0.001	-0.000434077	1.87528	0.000814018	0.028531
662	99.6	0.996	0.004	0.00174066	1.8767	0.0032667	0.057155
661.5	99.9	0.999	0.001	0.000434512	1.87812	0.000816064	0.0285668
661	99.9	0.999	0.001	0.000434512	1.87954	0.000816682	0.0285776
660.5	100	1	0	0	1.88096	0	0
660	99.7	0.997	0.003	0.00130484	1.88239	0.00245622	0.0495602
659.5	99.8	0.998	0.002	0.000869459	1.88381	0.0016379	0.040471
659	100	1	0	0	1.88524	0	0
658.5	100	1	0	0	1.88667	0	0
658	99.7	0.997	0.003	0.00130484	1.88811	0.00246368	0.0496355
657.5	100	1	0	0	1.88954	0	0
657	99.7	0.997	0.003	0.00130484	1.89098	0.00246743	0.0496733
656.5	99.9	0.999	0.001	0.000434512	1.89242	0.00082228	0.0286754
656	99.6	0.996	0.004	0.00174066	1.89386	0.00329658	0.0574158
655.5	99.8	0.998	0.002	0.000869459	1.89531	0.00164789	0.0405942
655	99.4	0.994	0.006	0.00261362	1.89676	0.00495739	0.0704087
654.5	99.6	0.996	0.004	0.00174066	1.8982	0.00330413	0.0574816
654	99.8	0.998	0.002	0.000869459	1.89966	0.00165167	0.0406408
653.5	100.1	1.001	-0.001	-0.000434077	1.90111	0.000825229	0.0287268
653	99.9	0.999	0.001	0.000434512	1.90257	0.000826687	0.0287522
652.5	99.6	0.996	0.004	0.00174066	1.90402	0.00331426	0.0575696
652	99.8	0.998	0.002	0.000869459	1.90548	0.00165674	0.0407031
651.5	99.7	0.997	0.003	0.00130484	1.90695	0.00248826	0.0498825
651	99.5	0.995	0.005	0.00217692	1.90841	0.00415445	0.0644551
650.5	99.7	0.997	0.003	0.00130484	1.90988	0.00249209	0.0499208
650	99.6	0.996	0.004	0.00174066	1.91135	0.00332701	0.0576802
649.5	99.8	0.998	0.002	0.000869459	1.91282	0.00166312	0.0407813
649	99.6	0.996	0.004	0.00174066	1.91429	0.00333213	0.0577246
648.5	99.7	0.997	0.003	0.00130484	1.91577	0.00249977	0.0499977
648	99.7	0.997	0.003	0.00130484	1.91725	0.0025017	0.050017
647.5	99.9	0.999	0.001	0.000434512	1.91873	0.000833709	0.028874
647	99.5	0.995	0.005	0.00217692	1.92021	0.00418014	0.064654
646.5	99.6	0.996	0.004	0.00174066	1.92169	0.00334502	0.0578361
646	99.8	0.998	0.002	0.000869459	1.92318	0.00167213	0.0408916
645.5	99.4	0.994	0.006	0.00261362	1.92467	0.00503035	0.070925
645	99.6	0.996	0.004	0.00174066	1.92616	0.0033528	0.0579033
644.5	99.5	0.995	0.005	0.00217692	1.92766	0.00419635	0.0647793
644	99.6	0.996	0.004	0.00174066	1.92915	0.003358	0.0579483
643.5	99.5	0.995	0.005	0.00217692	1.93065	0.00420287	0.0648296
643	99.8	0.998	0.002	0.000869459	1.93215	0.00167993	0.0409869
642.5	99.8	0.998	0.002	0.000869459	1.93366	0.00168124	0.0410029
642	99.8	0.998	0.002	0.000869459	1.93516	0.00168254	0.0410188
641.5	99.5	0.995	0.005	0.00217692	1.93667	0.00421598	0.0649306
641	99.6	0.996	0.004	0.00174066	1.93818	0.00337372	0.0580837
640.5	99.7	0.997	0.003	0.00130484	1.9397	0.002531	0.050309
640	99.5	0.995	0.005	0.00217692	1.94121	0.00422586	0.0650066
639.5	99.7	0.997	0.003	0.00130484	1.94273	0.00253495	0.0503483
639	99.9	0.999	0.001	0.000434512	1.94425	0.000844799	0.0290654
638.5	99.8	0.998	0.002	0.000869459	1.94577	0.00169177	0.0411311
638	99.6	0.996	0.004	0.00174066	1.9473	0.00338958	0.0582201
637.5	99.6	0.996	0.004	0.00174066	1.94882	0.00339224	0.058243
637	99.5	0.995	0.005	0.00217692	1.95035	0.00424576	0.0651595
636.5	99.3	0.993	0.007	0.00305075	1.95189	0.00595472	0.0771668
636	99.2	0.992	0.008	0.00348833	1.95342	0.00681417	0.082548
635.5	99.5	0.995	0.005	0.00217692	1.95496	0.00425578	0.0652364
635	99.4	0.994	0.006	0.00261362	1.9565	0.00511353	0.0715089
634.5	99.3	0.993	0.007	0.00305075	1.95804	0.00597349	0.0772883
634	99.2	0.992	0.008	0.00348833	1.95958	0.00683566	0.0826781
633.5	99.3	0.993	0.007	0.00305075	1.96113	0.00598292	0.0773493
633	99.3	0.993	0.007	0.00305075	1.96268	0.00598764	0.0773799
632.5	99.2	0.992	0.008	0.00348833	1.96423	0.00685188	0.0827761
632	99.2	0.992	0.008	0.00348833	1.96578	0.0068573	0.0828088
631.5	99.2	0.992	0.008	0.00348833	1.96734	0.00686273	0.0828416
631	99.4	0.994	0.006	0.00261362	1.9689	0.00514594	0.0717352
630.5	99.1	0.991	0.009	0.00392635	1.97046	0.00773671	0.0879586
630	99	0.99	0.01	0.00436481	1.97202	0.0086075	0.0927766
629.5	99.1	0.991	0.009	0.00392635	1.97359	0.007749	0.0880284
629	99.4	0.994	0.006	0.00261362	1.97516	0.00516231	0.0718492
628.5	99	0.99	0.01	0.00436481	1.97673	0.00862804	0.0928873
628	99.2	0.992	0.008	0.00348833	1.9783	0.00690097	0.0830721
627.5	99	0.99	0.01	0.00436481	1.97988	0.00864179	0.0929612
627	98.9	0.989	0.011	0.00480371	1.98146	0.00951835	0.097562
626.5	99	0.99	0.01	0.00436481	1.98304	0.00865559	0.0930354
626	99.1	0.991	0.009	0.00392635	1.98462	0.00779232	0.0882741
625.5	99	0.99	0.01	0.00436481	1.98621	0.00866942	0.0931097
625	99	0.99	0.01	0.00436481	1.9878	0.00867636	0.093147
624.5	98.9	0.989	0.011	0.00480371	1.98939	0.00955646	0.0977571
624	99.1	0.991	0.009	0.00392635	1.99099	0.0078173	0.0884155
623.5	98.8	0.988	0.012	0.00524306	1.99258	0.0104472	0.102212
623	98.8	0.988	0.012	0.00524306	1.99418	0.0104556	0.102253
622.5	99.1	0.991	0.009	0.00392635	1.99578	0.00783613	0.0885219
622	98.6	0.986	0.014	0.00612309	1.99739	0.0122302	0.11059
621.5	98.8	0.988	0.012	0.00524306	1.99899	0.0104808	0.102376
621	98.6	0.986	0.014	0.00612309	2.0006	0.0122499	0.110679
620.5	98.6	0.986	0.014	0.00612309	2.00222	0.0122597	0.110724
620	98.8	0.988	0.012	0.00524306	2.00383	0.0105062	0.1025
619.5	98.6	0.986	0.014	0.00612309	2.00545	0.0122795	0.110813
619	98.6	0.986	0.014	0.00612309	2.00707	0.0122894	0.110858
618.5	98.6	0.986	0.014	0.00612309	2.00869	0.0122994	0.110903
618	98.5	0.985	0.015	0.00656377	2.01032	0.0131952	0.114871
617.5	98.7	0.987	0.013	0.00568285	2.01194	0.0114336	0.106928
617	98.4	0.984	0.016	0.0070049	2.01357	0.0141049	0.118764
616.5	98.2	0.982	0.018	0.00788851	2.01521	0.015897	0.126083
616	98.2	0.982	0.018	0.00788851	2.01684	0.0159099	0.126134
615.5	98.2	0.982	0.018	0.00788851	2.01848	0.0159228	0.126186
615	98.3	0.983	0.017	0.00744648	2.02012	0.0150428	0.122649
614.5	98.4	0.984	0.016	0.0070049	2.02177	0.0141623	0.119005
614	98.1	0.981	0.019	0.00833099	2.02341	0.016857	0.129835
613.5	98.2	0.982	0.018	0.00788851	2.02506	0.0159747	0.126391
613	98.1	0.981	0.019	0.00833099	2.02671	0.0168845	0.12994
612.5	98.1	0.981	0.019	0.00833099	2.02837	0.0168983	0.129994
612	97.8	0.978	0.022	0.00966115	2.03002	0.0196124	0.140044
611.5	97.9	0.979	0.021	0.00921731	2.03168	0.0187267	0.136845
611	97.6	0.976	0.024	0.0105502	2.03335	0.0214522	0.146466
610.5	97.7	0.977	0.023	0.0101054	2.03501	0.0205647	0.143404
610	98	0.98	0.02	0.00877392	2.03668	0.0178697	0.133678
609.5	97.6	0.976	0.024	0.0105502	2.03835	0.021505	0.146646
609	97.9	0.979	0.021	0.00921731	2.04002	0.0188035	0.137126
608.5	97.9	0.979	0.021	0.00921731	2.0417	0.018819	0.137182
608	97.7	0.977	0.023	0.0101054	2.04338	0.0206492	0.143698
607.5	97.8	0.978	0.022	0.00966115	2.04506	0.0197576	0.140562
607	97.6	0.976	0.024	0.0105502	2.04675	0.0215935	0.146947
606.5	97.9	0.979	0.021	0.00921731	2.04843	0.018881	0.137408
606	97.6	0.976	0.024	0.0105502	2.05012	0.0216292	0.147069
605.5	97.2	0.972	0.028	0.0123337	2.05182	0.0253066	0.15908
605	97.4	0.974	0.026	0.011441	2.05351	0.0234943	0.153279
604.5	97.3	0.973	0.027	0.0118872	2.05521	0.0244306	0.156303
604	97	0.97	0.03	0.0132283	2.05691	0.0272094	0.164953
603.5	97.4	0.974	0.026	0.011441	2.05862	0.0235527	0.153469
603	97.3	0.973	0.027	0.0118872	2.06032	0.0244914	0.156497
602.5	97.3	0.973	0.027	0.0118872	2.06203	0.0245117	0.156562
602	97.5	0.975	0.025	0.0109954	2.06375	0.0226917	0.150638
601.5	97.3	0.973	0.027	0.0118872	2.06546	0.0245525	0.156692
601	97	0.97	0.03	0.0132283	2.06718	0.0273452	0.165364
600.5	97.2	0.972	0.028	0.0123337	2.0689	0.0255173	0.159741
600	97	0.97	0.03	0.0132283	2.07063	0.0273908	0.165502
599.5	96.6	0.966	0.034	0.0150229	2.07235	0.0311327	0.176445
599	96.8	0.968	0.032	0.0141246	2.07408	0.0292957	0.17116
598.5	96.7	0.967	0.033	0.0145735	2.07581	0.0302519	0.173931
598	96.5	0.965	0.035	0.0154727	2.07755	0.0321453	0.179291
597.5	96.7	0.967	0.033	0.0145735	2.07929	0.0303026	0.174076
597	96.6	0.966	0.034	0.0150229	2.08103	0.0312631	0.176814
596.5	96.5	0.965	0.035	0.0154727	2.08277	0.0322261	0.179516
596	96.4	0.964	0.036	0.015923	2.08452	0.0331918	0.182186
595.5	96.5	0.965	0.035	0.0154727	2.08627	0.0322802	0.179667
595	96.4	0.964	0.036	0.015923	2.08803	0.0332476	0.182339
594.5	96.3	0.963	0.037	0.0163737	2.08978	0.0342175	0.18498
594	96.2	0.962	0.038	0.0168249	2.09154	0.03519	0.18759
593.5	96.3	0.963	0.037	0.0163737	2.0933	0.0342751	0.185135
593	95.9	0.959	0.041	0.0181814	2.09507	0.0380912	0.19517
592.5	96.1	0.961	0.039	0.0172766	2.09684	0.0362262	0.190332
592	96.1	0.961	0.039	0.0172766	2.09861	0.0362568	0.190412
591.5	95.9	0.959	0.041	0.0181814	2.10038	0.0381878	0.195417
591	96.1	0.961	0.039	0.0172766	2.10216	0.0363182	0.190573
590.5	95.9	0.959	0.041	0.0181814	2.10394	0.0382525	0.195582
590	95.7	0.957	0.043	0.0190881	2.10572	0.0401941	0.200485
589.5	96	0.96	0.04	0.0177288	2.10751	0.0373635	0.193296
589	95.6	0.956	0.044	0.0195421	2.1093	0.0412201	0.203027
588.5	95.6	0.956	0.044	0.0195421	2.11109	0.0412551	0.203114
588	95.7	0.957	0.043	0.0190881	2.11288	0.0403308	0.200825
587.5	95.6	0.956	0.044	0.0195421	2.11468	0.0413253	0.203286
587	95.5	0.955	0.045	0.0199966	2.11648	0.0423225	0.205724
586.5	95.5	0.955	0.045	0.0199966	2.11829	0.0423586	0.205812
586	95.4	0.954	0.046	0.0204516	2.12009	0.0433594	0.208229
585.5	95.1	0.951	0.049	0.0218195	2.1219	0.0462989	0.215172
585	95.2	0.952	0.048	0.0213631	2.12372	0.0453691	0.213
584.5	95	0.95	0.05	0.0222764	2.12553	0.0473492	0.217599
584	94.9	0.949	0.051	0.0227338	2.12735	0.0483628	0.219915
583.5	94.7	0.947	0.053	0.02365	2.12918	0.0503551	0.224399
583	94.9	0.949	0.051	0.0227338	2.131	0.0484458	0.220104
582.5	94.6	0.946	0.054	0.0241089	2.13283	0.0514202	0.22676
582	94.5	0.945	0.055	0.0245682	2.13466	0.0524449	0.229008
581.5	94.6	0.946	0.054	0.0241089	2.1365	0.0515086	0.226955
581	94.4	0.944	0.056	0.025028	2.13834	0.0535184	0.23134
580.5	94.4	0.944	0.056	0.025028	2.14018	0.0535645	0.23144
580	94.6	0.946	0.054	0.0241089	2.14203	0.0516418	0.227248
579.5	94.3	0.943	0.057	0.0254883	2.14387	0.0546437	0.23376
579	94.4	0.944	0.056	0.025028	2.14573	0.0537032	0.23174
578.5	94.3	0.943	0.057	0.0254883	2.14758	0.0547382	0.233962
578	94.2	0.942	0.058	0.0259491	2.14944	0.055776	0.236169
577.5	94.2	0.942	0.058	0.0259491	2.1513	0.0558243	0.236272
577	94.2	0.942	0.058	0.0259491	2.15316	0.0558726	0.236374
576.5	94	0.94	0.06	0.0268721	2.15503	0.0579103	0.240646
576	93.9	0.939	0.061	0.0273344	2.1569	0.0589576	0.242812
575.5	93.7	0.937	0.063	0.0282604	2.15877	0.0610079	0.246998
575	93.6	0.936	0.064	0.0287242	2.16065	0.0620629	0.249124
574.5	93.7	0.937	0.063	0.0282604	2.16253	0.0611141	0.247213
574	93.6	0.936	0.064	0.0287242	2.16442	0.062171	0.249341
573.5	93.4	0.934	0.066	0.0296531	2.1663	0.0642377	0.253451
573	93.5	0.935	0.065	0.0291884	2.16819	0.0632861	0.251567
572.5	93.2	0.932	0.068	0.0305841	2.17009	0.0663701	0.257624
572	93.3	0.933	0.067	0.0301184	2.17198	0.0654166	0.255767
571.5	93.2	0.932	0.068	0.0305841	2.17388	0.0664863	0.257849
571	93.2	0.932	0.068	0.0305841	2.17579	0.0665445	0.257962
570.5	93.3	0.933	0.067	0.0301184	2.1777	0.0655886	0.256103
570	93.1	0.931	0.069	0.0310503	2.17961	0.0676774	0.260149
569.5	93	0.93	0.07	0.0315171	2.18152	0.068755	0.262212
569	92.6	0.926	0.074	0.033389	2.18344	0.0729028	0.270005
568.5	92.5	0.925	0.075	0.0338583	2.18536	0.0739924	0.272015
568	92.9	0.929	0.071	0.0319843	2.18728	0.0699586	0.264497
567.5	92.6	0.926	0.074	0.033389	2.18921	0.0730955	0.270362
567	92.4	0.924	0.076	0.034328	2.19114	0.0752174	0.274258
566.5	92.5	0.925	0.075	0.0338583	2.19307	0.0742536	0.272495
566	92.5	0.925	0.075	0.0338583	2.19501	0.0743192	0.272615
565.5	92.4	0.924	0.076	0.034328	2.19695	0.0754169	0.274621
565	92.3	0.923	0.077	0.0347983	2.19889	0.0765178	0.276618
564.5	92.3	0.923	0.077	0.0347983	2.20084	0.0765855	0.276741
564	92.1	0.921	0.079	0.0357404	2.20279	0.0787286	0.280586
563.5	92.4	0.924	0.076	0.034328	2.20475	0.0756846	0.275108
563	92.2	0.922	0.078	0.0352691	2.20671	0.0778285	0.278978
562.5	91.9	0.919	0.081	0.0366845	2.20867	0.0810238	0.284647
562	91.7	0.917	0.083	0.0376307	2.21063	0.0831875	0.288422
561.5	91.7	0.917	0.083	0.0376307	2.2126	0.0832616	0.288551
561	91.6	0.916	0.084	0.0381045	2.21457	0.0843852	0.290491
560.5	91.6	0.916	0.084	0.0381045	2.21655	0.0844605	0.290621
560	91.5	0.915	0.085	0.0385789	2.21853	0.0855883	0.292555
559.5	91.5	0.915	0.085	0.0385789	2.22051	0.0856648	0.292686
559	91.4	0.914	0.086	0.0390538	2.2225	0.0867969	0.294613
558.5	91.3	0.913	0.087	0.0395292	2.22449	0.0879322	0.296534
558	91.1	0.911	0.089	0.0404816	2.22648	0.0901315	0.300219
557.5	91.3	0.913	0.087	0.0395292	2.22848	0.0880899	0.296799
557	91.2	0.912	0.088	0.0400052	2.23048	0.0892305	0.298715
556.5	90.9	0.909	0.091	0.0414361	2.23248	0.0925053	0.304147
556	90.7	0.907	0.093	0.0423927	2.23449	0.094726	0.307776
555.5	90.5	0.905	0.095	0.0433514	2.2365	0.0969554	0.311377
555	90.6	0.906	0.094	0.0428718	2.23851	0.0959691	0.309789
554.5	90.7	0.907	0.093	0.0423927	2.24053	0.0949822	0.308192
554	90.4	0.904	0.096	0.0438316	2.24255	0.0982947	0.31352
553.5	90.3	0.903	0.097	0.0443122	2.24458	0.0994624	0.315377
553	90.1	0.901	0.099	0.0452752	2.24661	0.101716	0.318929
552.5	90.2	0.902	0.098	0.0447935	2.24864	0.100724	0.317371
552	90.1	0.901	0.099	0.0452752	2.25068	0.1019	0.319218
551.5	89.9	0.899	0.101	0.0462403	2.25272	0.104166	0.322748
551	89.7	0.897	0.103	0.0472076	2.25476	0.106442	0.326254
550.5	89.8	0.898	0.102	0.0467237	2.25681	0.105447	0.324725
550	89.6	0.896	0.104	0.047692	2.25886	0.10773	0.328222
549.5	89.5	0.895	0.105	0.048177	2.26092	0.108924	0.330037
549	89.6	0.896	0.104	0.047692	2.26298	0.107926	0.328521
548.5	89.3	0.893	0.107	0.0491485	2.26504	0.111323	0.333652
548	89.4	0.894	0.106	0.0486625	2.26711	0.110323	0.332149
547.5	89.2	0.892	0.108	0.0496351	2.26918	0.112631	0.335605
547	89.2	0.892	0.108	0.0496351	2.27125	0.112734	0.335759
546.5	88.9	0.889	0.111	0.0510982	2.27333	0.116163	0.340827
546	88.9	0.889	0.111	0.0510982	2.27541	0.11627	0.340983
545.5	88.8	0.888	0.112	0.051587	2.2775	0.117489	0.342767
545	88.8	0.888	0.112	0.051587	2.27959	0.117597	0.342924
544.5	88.4	0.884	0.116	0.0535477	2.28168	0.122179	0.349541
544	88.7	0.887	0.113	0.0520764	2.28378	0.118931	0.344864
543.5	88.5	0.885	0.115	0.0530567	2.28588	0.121281	0.348255
543	88.5	0.885	0.115	0.0530567	2.28798	0.121393	0.348415
542.5	88.2	0.882	0.118	0.0545314	2.29009	0.124882	0.353386
542	87.9	0.879	0.121	0.0560111	2.2922	0.128389	0.358314
541.5	88	0.88	0.12	0.0555173	2.29432	0.127375	0.356896
541	87.9	0.879	0.121	0.0560111	2.29644	0.128626	0.358645
540.5	87.8	0.878	0.122	0.0565055	2.29857	0.129882	0.360391
540	87.8	0.878	0.122	0.0565055	2.30069	0.130002	0.360558
539.5	87.7	0.877	0.123	0.0570004	2.30283	0.131262	0.362301
539	87.8	0.878	0.122	0.0565055	2.30496	0.130243	0.360892
538.5	87.4	0.874	0.126	0.0584886	2.3071	0.134939	0.367341
538	87.3	0.873	0.127	0.0589858	2.30925	0.136213	0.36907
537.5	87.4	0.874	0.126	0.0584886	2.3114	0.13519	0.367682
537	87.1	0.871	0.129	0.0599818	2.31355	0.138771	0.37252
536.5	87	0.87	0.13	0.0604807	2.3157	0.140055	0.37424
536	87.1	0.871	0.129	0.0599818	2.31786	0.13903	0.372867
535.5	87	0.87	0.13	0.0604807	2.32003	0.140317	0.374589
535	86.7	0.867	0.133	0.0619809	2.3222	0.143932	0.379383
534.5	86.4	0.864	0.136	0.0634863	2.32437	0.147565	0.384143
534	86.6	0.866	0.134	0.0624821	2.32654	0.145367	0.381271
533.5	86.7	0.867	0.133	0.0619809	2.32873	0.144337	0.379916
533	86.2	0.862	0.138	0.0644927	2.33091	0.150327	0.38772
532.5	86.3	0.863	0.137	0.0639892	2.3331	0.149293	0.386385
532	85.9	0.859	0.141	0.0660068	2.33529	0.154145	0.392613
531.5	85.9	0.859	0.141	0.0660068	2.33749	0.15429	0.392798
531	85.7	0.857	0.143	0.0670192	2.33969	0.156804	0.395985
530.5	85.7	0.857	0.143	0.0670192	2.34189	0.156952	0.396171
530	85.3	0.853	0.147	0.069051	2.3441	0.161863	0.402322
529.5	85.3	0.853	0.147	0.069051	2.34632	0.162015	0.402511
529	84.9	0.849	0.151	0.0710923	2.34853	0.166963	0.408611
528.5	85.2	0.852	0.148	0.0695604	2.35076	0.16352	0.404376
528	84.6	0.846	0.154	0.0726296	2.35298	0.170896	0.413396
527.5	84.7	0.847	0.153	0.0721166	2.35521	0.16985	0.412129
527	84.6	0.846	0.154	0.0726296	2.35745	0.171221	0.413788
526.5	84.3	0.843	0.157	0.0741724	2.35969	0.175024	0.418358
526	84.4	0.844	0.156	0.0736576	2.36193	0.173974	0.417102
525.5	84.2	0.842	0.158	0.0746879	2.36418	0.176575	0.420209
525	84.1	0.841	0.159	0.075204	2.36643	0.177965	0.421859
524.5	83.9	0.839	0.161	0.076238	2.36868	0.180584	0.424952
524	83.8	0.838	0.162	0.076756	2.37094	0.181984	0.426596
523.5	83.6	0.836	0.164	0.0777937	2.37321	0.184621	0.429675
523	83.5	0.835	0.165	0.0783135	2.37548	0.186032	0.431314
522.5	83.5	0.835	0.165	0.0783135	2.37775	0.18621	0.431521
522	83.2	0.832	0.168	0.0798767	2.38003	0.190109	0.436015
521.5	82.9	0.829	0.171	0.0814455	2.38231	0.194028	0.440487
521	83.2	0.832	0.168	0.0798767	2.3846	0.190474	0.436433
520.5	82.9	0.829	0.171	0.0814455	2.38689	0.194401	0.440909
520	82.8	0.828	0.172	0.0819697	2.38918	0.195841	0.442539
519.5	82.6	0.826	0.174	0.08302	2.39148	0.198541	0.445579
519	82.3	0.823	0.177	0.0846002	2.39379	0.202515	0.450016
518.5	82.5	0.825	0.175	0.0835461	2.39609	0.200184	0.44742
518	82	0.82	0.18	0.0861861	2.39841	0.206709	0.454653
517.5	82.1	0.821	0.179	0.0856568	2.40072	0.205638	0.453474
517	81.7	0.817	0.183	0.0877779	2.40305	0.210934	0.459276
516.5	81.9	0.819	0.181	0.0867161	2.40537	0.208585	0.456711
516	81.7	0.817	0.183	0.0877779	2.4077	0.211343	0.459721
515.5	81.3	0.813	0.187	0.0899095	2.41004	0.216685	0.465495
515	81.2	0.812	0.188	0.090444	2.41238	0.218185	0.467103
514.5	81.3	0.813	0.187	0.0899095	2.41472	0.217106	0.465947
514	81.2	0.812	0.188	0.090444	2.41707	0.21861	0.467557
513.5	80.9	0.809	0.191	0.0920515	2.41943	0.222712	0.471923
513	80.7	0.807	0.193	0.0931265	2.42178	0.225532	0.474902
512.5	80.7	0.807	0.193	0.0931265	2.42415	0.225752	0.475134
512	80.6	0.806	0.194	0.093665	2.42651	0.227279	0.476738
511.5	80.2	0.802	0.198	0.0958256	2.42889	0.232749	0.482441
511	80.3	0.803	0.197	0.0952845	2.43126	0.231661	0.481312
510.5	80.3	0.803	0.197	0.0952845	2.43364	0.231888	0.481548
510	79.7	0.797	0.203	0.0985417	2.43603	0.24005	0.489949
509.5	79.7	0.797	0.203	0.0985417	2.43842	0.240286	0.49019
509	79.5	0.795	0.205	0.0996329	2.44082	0.243185	0.493138
508.5	79.5	0.795	0.205	0.0996329	2.44322	0.243425	0.493381
508	79.3	0.793	0.207	0.100727	2.44562	0.24634	0.496326
507.5	79.2	0.792	0.208	0.101275	2.44803	0.247924	0.497919
507	78.7	0.787	0.213	0.104025	2.45044	0.254908	0.504884
506.5	78.6	0.786	0.214	0.104577	2.45286	0.256514	0.506472
506	78.7	0.787	0.213	0.104025	2.45529	0.255412	0.505383
505.5	78.4	0.784	0.216	0.105684	2.45772	0.259741	0.509648
505	78.3	0.783	0.217	0.106238	2.46015	0.261362	0.511236
504.5	78.1	0.781	0.219	0.107349	2.46259	0.264356	0.514156
504	77.9	0.779	0.221	0.108463	2.46503	0.267363	0.517072
503.5	78	0.78	0.22	0.107905	2.46748	0.266254	0.515998
503	77.7	0.777	0.223	0.109579	2.46993	0.270652	0.520243
502.5	77.6	0.776	0.224	0.110138	2.47239	0.272305	0.521828
502	77.8	0.778	0.222	0.10902	2.47485	0.269809	0.519432
501.5	77.3	0.773	0.227	0.111821	2.47732	0.277015	0.526322
501	77	0.77	0.23	0.113509	2.47979	0.281479	0.530546
500.5	77	0.77	0.23	0.113509	2.48227	0.28176	0.530811
500	76.8	0.768	0.232	0.114639	2.48475	0.284849	0.533712
499.5	76.7	0.767	0.233	0.115205	2.48724	0.286541	0.535295
499	76.3	0.763	0.237	0.117475	2.48973	0.292482	0.540816
498.5	76.1	0.761	0.239	0.118615	2.49223	0.295616	0.543706
498	76.2	0.762	0.238	0.118045	2.49473	0.29449	0.54267
497.5	75.8	0.758	0.242	0.120331	2.49724	0.300494	0.548174
497	75.8	0.758	0.242	0.120331	2.49975	0.300797	0.548449
496.5	75.6	0.756	0.244	0.121478	2.50227	0.303971	0.551335
496	75.4	0.754	0.246	0.122629	2.50479	0.307159	0.554219
495.5	75.1	0.751	0.249	0.12436	2.50732	0.31181	0.558399
495	75	0.75	0.25	0.124939	2.50985	0.313577	0.55998
494.5	74.8	0.748	0.252	0.126098	2.51239	0.316808	0.562857
494	74.8	0.748	0.252	0.126098	2.51493	0.317129	0.563142
493.5	74.8	0.748	0.252	0.126098	2.51748	0.31745	0.563427
493	74.5	0.745	0.255	0.127844	2.52003	0.32217	0.5676
492.5	74.4	0.744	0.256	0.128427	2.52259	0.323969	0.569182
492	74.1	0.741	0.259	0.130182	2.52515	0.328729	0.573349
491.5	74.1	0.741	0.259	0.130182	2.52772	0.329063	0.57364
491	74	0.74	0.26	0.130768	2.5303	0.330882	0.575224
490.5	73.5	0.735	0.265	0.133713	2.53287	0.338677	0.58196
490	73.3	0.733	0.267	0.134896	2.53546	0.342023	0.584828
489.5	73.4	0.734	0.266	0.134304	2.53805	0.34087	0.583841
489	73	0.73	0.27	0.136677	2.54064	0.347248	0.589278
488.5	73.1	0.731	0.269	0.136083	2.54324	0.346091	0.588295
488	72.6	0.726	0.274	0.139063	2.54585	0.354035	0.595008
487.5	72.7	0.727	0.273	0.138466	2.54846	0.352874	0.594032
487	72.4	0.724	0.276	0.140261	2.55108	0.357818	0.598179
486.5	72	0.72	0.28	0.142668	2.5537	0.36433	0.603598
486	72	0.72	0.28	0.142668	2.55633	0.364705	0.603908
485.5	72	0.72	0.28	0.142668	2.55896	0.36508	0.604219
485	71.6	0.716	0.284	0.145087	2.5616	0.371655	0.609635
484.5	71.6	0.716	0.284	0.145087	2.56424	0.372038	0.609949
484	71.3	0.713	0.287	0.14691	2.56689	0.377103	0.614087
483.5	71.3	0.713	0.287	0.14691	2.56954	0.377493	0.614405
483	71.1	0.711	0.289	0.14813	2.5722	0.381022	0.61727
482.5	70.9	0.709	0.291	0.149354	2.57487	0.384567	0.620134
482	70.6	0.706	0.294	0.151195	2.57754	0.389712	0.624269
481.5	70.5	0.705	0.295	0.151811	2.58022	0.391705	0.625864
481	70.3	0.703	0.297	0.153045	2.5829	0.395299	0.628728
480.5	70	0.7	0.3	0.154902	2.58559	0.400513	0.632861
480	69.9	0.699	0.301	0.155523	2.58828	0.402537	0.634458
479.5	69.8	0.698	0.302	0.156145	2.59098	0.404568	0.636056
479	69.6	0.696	0.304	0.157391	2.59368	0.408222	0.638923
478.5	69.5	0.695	0.305	0.158015	2.59639	0.41027	0.640523
478	69.1	0.691	0.309	0.160522	2.59911	0.417214	0.645921
477.5	68.8	0.688	0.312	0.162412	2.60183	0.422568	0.650052
477	68.8	0.688	0.312	0.162412	2.60456	0.423011	0.650393
476.5	68.8	0.688	0.312	0.162412	2.60729	0.423454	0.650734
476	68.5	0.685	0.315	0.164309	2.61003	0.428853	0.654869
475.5	68.3	0.683	0.317	0.165579	2.61278	0.432622	0.65774
475	68.2	0.682	0.318	0.166216	2.61553	0.434741	0.659349
474.5	68	0.68	0.32	0.167491	2.61828	0.438539	0.662223
474	67.7	0.677	0.323	0.169411	2.62104	0.444035	0.666359
473.5	67.4	0.674	0.326	0.17134	2.62381	0.449564	0.670496
473	67.3	0.673	0.327	0.171985	2.62659	0.451733	0.672111
472.5	67.1	0.671	0.329	0.173277	2.62937	0.45561	0.674989
472	67.1	0.671	0.329	0.173277	2.63215	0.456092	0.675346
471.5	66.9	0.669	0.331	0.174574	2.63494	0.459992	0.678227
471	66.4	0.664	0.336	0.177832	2.63774	0.469074	0.68489
470.5	66.6	0.666	0.334	0.176526	2.64054	0.466124	0.682733
470	66.1	0.661	0.339	0.179799	2.64335	0.475271	0.689399
469.5	65.9	0.659	0.341	0.181115	2.64617	0.479259	0.692286
469	65.9	0.659	0.341	0.181115	2.64899	0.47977	0.692654
468.5	65.7	0.657	0.343	0.182435	2.65181	0.483783	0.695545
468	65.4	0.654	0.346	0.184422	2.65465	0.489576	0.699697
467.5	65.4	0.654	0.346	0.184422	2.65749	0.4901	0.700071
467	65	0.65	0.35	0.187087	2.66033	0.497713	0.705487
466.5	65	0.65	0.35	0.187087	2.66318	0.498246	0.705865
466	64.6	0.646	0.354	0.189767	2.66604	0.505928	0.711286
465.5	64.5	0.645	0.355	0.19044	2.6689	0.508267	0.712928
465	64.3	0.643	0.357	0.191789	2.67177	0.512417	0.715833
464.5	64.5	0.645	0.355	0.19044	2.67465	0.509361	0.713695
464	64.1	0.641	0.359	0.193142	2.67753	0.517144	0.719127
463.5	64	0.64	0.36	0.19382	2.68042	0.519519	0.720777
463	63.6	0.636	0.364	0.196543	2.68332	0.527387	0.726214
462.5	63.4	0.634	0.366	0.197911	2.68622	0.531631	0.72913
462	63	0.63	0.37	0.200659	2.68912	0.539598	0.734573
461.5	63	0.63	0.37	0.200659	2.69204	0.540183	0.734971
461	62.4	0.624	0.376	0.204815	2.69496	0.551969	0.742946
460.5	62.6	0.626	0.374	0.203426	2.69788	0.548819	0.740823
460	62.2	0.622	0.378	0.20621	2.70082	0.556934	0.74628
459.5	62.1	0.621	0.379	0.206908	2.70375	0.559429	0.74795
459	61.9	0.619	0.381	0.208309	2.7067	0.563831	0.750887
458.5	62.3	0.623	0.377	0.205512	2.70965	0.556866	0.746234
458	61.4	0.614	0.386	0.211832	2.71261	0.574616	0.758035
457.5	61.3	0.613	0.387	0.21254	2.71557	0.577167	0.759715
457	61.4	0.614	0.386	0.211832	2.71854	0.575874	0.758863
456.5	61	0.61	0.39	0.21467	2.72152	0.58423	0.764349
456	60.5	0.605	0.395	0.218245	2.72451	0.594609	0.771109
455.5	60.4	0.604	0.396	0.218963	2.7275	0.597221	0.772801
455	60.3	0.603	0.397	0.219683	2.73049	0.599842	0.774495
454.5	60.3	0.603	0.397	0.219683	2.7335	0.600502	0.774921
454	59.9	0.599	0.401	0.222573	2.73651	0.609073	0.780432
453.5	59.5	0.595	0.405	0.225483	2.73953	0.617717	0.785949
453	59.1	0.591	0.409	0.228413	2.74255	0.626433	0.791475
452.5	59	0.59	0.41	0.229148	2.74558	0.629144	0.793186
452	58.8	0.588	0.412	0.230623	2.74862	0.633893	0.796174
451.5	58.6	0.586	0.414	0.232102	2.75166	0.638667	0.799167
451	58.8	0.588	0.412	0.230623	2.75471	0.635299	0.797056
450.5	58.2	0.582	0.418	0.235077	2.75777	0.648288	0.805163
450	57.9	0.579	0.421	0.237321	2.76083	0.655205	0.809447
449.5	58.4	0.584	0.416	0.233587	2.7639	0.645613	0.8035
449	57.7	0.577	0.423	0.238824	2.76698	0.660822	0.81291
448.5	57.8	0.578	0.422	0.238072	2.77007	0.659476	0.812081
448	57.1	0.571	0.429	0.243364	2.77316	0.674887	0.821515
447.5	57.2	0.572	0.428	0.242604	2.77626	0.673531	0.820689
447	56.9	0.569	0.431	0.244888	2.77936	0.680632	0.825004
446.5	56.6	0.566	0.434	0.247184	2.78247	0.687782	0.829326
446	56.3	0.563	0.437	0.249492	2.78559	0.694982	0.833656
445.5	56.6	0.566	0.434	0.247184	2.78872	0.689326	0.830257
445	56.1	0.561	0.439	0.251037	2.79185	0.700859	0.837173
444.5	55.8	0.558	0.442	0.253366	2.79499	0.708156	0.84152
444	55.3	0.553	0.447	0.257275	2.79814	0.719892	0.848464
443.5	54.9	0.549	0.451	0.260428	2.8013	0.729535	0.854128
443	55	0.55	0.45	0.259637	2.80446	0.728142	0.853312
442.5	54.6	0.546	0.454	0.262807	2.80763	0.737865	0.858991
442	54.2	0.542	0.458	0.266001	2.8108	0.747676	0.864682
441.5	54.2	0.542	0.458	0.266001	2.81399	0.748522	0.865172
441	54	0.54	0.46	0.267606	2.81718	0.753894	0.868271
440.5	54	0.54	0.46	0.267606	2.82037	0.75475	0.868763
440	53.2	0.532	0.468	0.274088	2.82358	0.77391	0.879722
439.5	53.3	0.533	0.467	0.273273	2.82679	0.772485	0.878911
439	52.9	0.529	0.471	0.276544	2.83001	0.782624	0.88466
438.5	52.9	0.529	0.471	0.276544	2.83324	0.783516	0.885164
438	52.7	0.527	0.473	0.278189	2.83647	0.789077	0.8883
437.5	52	0.52	0.48	0.283997	2.83971	0.806469	0.898036
437	51.6	0.516	0.484	0.28735	2.84296	0.816926	0.90384
436.5	51.5	0.515	0.485	0.288193	2.84622	0.82026	0.905682
436	51.3	0.513	0.487	0.289883	2.84948	0.826016	0.908854
435.5	50.9	0.509	0.491	0.293282	2.85276	0.836662	0.914693
435	50.6	0.506	0.494	0.295849	2.85603	0.844956	0.919215
434.5	50.7	0.507	0.493	0.294992	2.85932	0.843477	0.91841
434	50.4	0.504	0.496	0.297569	2.86262	0.851827	0.922945
433.5	49.9	0.499	0.501	0.301899	2.86592	0.865219	0.930171
433	49.7	0.497	0.503	0.303644	2.86923	0.871222	0.933393
432.5	49.2	0.492	0.508	0.308035	2.87254	0.884844	0.940661
432	48.7	0.487	0.513	0.312471	2.87587	0.898625	0.947959
431.5	48.6	0.486	0.514	0.313364	2.8792	0.902237	0.949862
431	48.4	0.484	0.516	0.315155	2.88254	0.908446	0.953124
430.5	47.7	0.477	0.523	0.321482	2.88589	0.92776	0.963203
430	47.6	0.476	0.524	0.322393	2.88924	0.931472	0.965128
429.5	47.3	0.473	0.527	0.325139	2.89261	0.940499	0.969793
429	47	0.47	0.53	0.327902	2.89598	0.949598	0.974473
428.5	46.7	0.467	0.533	0.330683	2.89936	0.958769	0.979167
428	46.6	0.466	0.534	0.331614	2.90275	0.962591	0.981117
427.5	46.2	0.462	0.538	0.335358	2.90614	0.974597	0.987217
427	45.4	0.454	0.546	0.342944	2.90954	0.997811	0.998905
426.5	45.1	0.451	0.549	0.345823	2.91295	1.00737	1.00368
426	45.1	0.451	0.549	0.345823	2.91637	1.00855	1.00427
425.5	44.3	0.443	0.557	0.353596	2.9198	1.03243	1.01609
425	43.9	0.439	0.561	0.357535	2.92324	1.04516	1.02233
424.5	43.3	0.433	0.567	0.363512	2.92668	1.06388	1.03145
424	43.6	0.436	0.564	0.360514	2.93013	1.05635	1.02779
423.5	42.8	0.428	0.572	0.368556	2.93359	1.08119	1.0398
423	42.3	0.423	0.577	0.37366	2.93706	1.09746	1.0476
422.5	42.3	0.423	0.577	0.37366	2.94053	1.09876	1.04822
422	41.3	0.413	0.587	0.38405	2.94402	1.13065	1.06332
421.5	40.7	0.407	0.593	0.390406	2.94751	1.15072	1.07272
421	40.6	0.406	0.594	0.391474	2.95101	1.15524	1.07482
420.5	40	0.4	0.6	0.39794	2.95452	1.17572	1.08431
420	39.7	0.397	0.603	0.401209	2.95804	1.18679	1.0894
419.5	39.4	0.394	0.606	0.404504	2.96156	1.19796	1.09451
419	38.7	0.387	0.613	0.412289	2.9651	1.22248	1.10566
418.5	38.1	0.381	0.619	0.419075	2.96864	1.24408	1.11538
418	37.7	0.377	0.623	0.423659	2.97219	1.25919	1.12214
417.5	37.4	0.374	0.626	0.427128	2.97575	1.27103	1.1274
417	36.7	0.367	0.633	0.435334	2.97932	1.297	1.13886
416.5	36	0.36	0.64	0.443697	2.98289	1.3235	1.15044
416	36	0.36	0.64	0.443697	2.98648	1.32509	1.15113
415.5	35.1	0.351	0.649	0.454693	2.99007	1.35956	1.166
415	34.7	0.347	0.653	0.459671	2.99367	1.3761	1.17307
414.5	34.3	0.343	0.657	0.464706	2.99729	1.39286	1.18019
414	33.8	0.338	0.662	0.471083	3.00091	1.41368	1.18898
413.5	33.3	0.333	0.667	0.477556	3.00453	1.43483	1.19785
413	33	0.33	0.67	0.481486	3.00817	1.44839	1.20349
412.5	32.4	0.324	0.676	0.489455	3.01182	1.47415	1.21415
412	32	0.32	0.68	0.49485	3.01547	1.49221	1.22156
411.5	31.3	0.313	0.687	0.504456	3.01914	1.52302	1.23411
411	30.7	0.307	0.693	0.512862	3.02281	1.55028	1.2451
410.5	30.2	0.302	0.698	0.519993	3.02649	1.57375	1.25449
410	29.7	0.297	0.703	0.527244	3.03018	1.59764	1.26398
409.5	29.2	0.292	0.708	0.534617	3.03388	1.62197	1.27356
409	28.8	0.288	0.712	0.540608	3.03759	1.64214	1.28146
408.5	28.3	0.283	0.717	0.548214	3.04131	1.66729	1.29123
408	27.9	0.279	0.721	0.554396	3.04504	1.68816	1.29929
407.5	27.1	0.271	0.729	0.567031	3.04877	1.72875	1.31482
407	26.5	0.265	0.735	0.576754	3.05252	1.76055	1.32686
406.5	26.2	0.262	0.738	0.581699	3.05627	1.77783	1.33335
406	25.9	0.259	0.741	0.5867	3.06004	1.79532	1.3399
405.5	25	0.25	0.75	0.60206	3.06381	1.8446	1.35816
405	24.4	0.244	0.756	0.61261	3.06759	1.87924	1.37085
404.5	24.1	0.241	0.759	0.617983	3.07138	1.89806	1.3777
404	23.2	0.232	0.768	0.634512	3.07519	1.95124	1.39687
403.5	22.9	0.229	0.771	0.640165	3.079	1.97106	1.40395
403	22.4	0.224	0.776	0.649752	3.08282	2.00307	1.4153
402.5	21.9	0.219	0.781	0.659556	3.08665	2.03582	1.42682
402	21.2	0.212	0.788	0.673664	3.09049	2.08195	1.4429
401.5	21	0.21	0.79	0.677781	3.09433	2.09728	1.4482
401	20	0.2	0.8	0.69897	3.09819	2.16554	1.47158
400.5	19.8	0.198	0.802	0.703335	3.10206	2.18179	1.47709
400	19.5	0.195	0.805	0.709965	3.10594	2.20511	1.48496
399.5	19	0.19	0.81	0.721246	3.10982	2.24295	1.49765
399	18.6	0.186	0.814	0.730487	3.11372	2.27453	1.50816
398.5	18	0.18	0.82	0.744727	3.11763	2.32178	1.52374
398	17.8	0.178	0.822	0.74958	3.12155	2.33985	1.52966
397.5	17.1	0.171	0.829	0.767004	3.12547	2.39725	1.54831
397	16.5	0.165	0.835	0.782516	3.12941	2.44881	1.56487
396.5	16.2	0.162	0.838	0.790485	3.13335	2.47687	1.57381
396	15.8	0.158	0.842	0.801343	3.13731	2.51406	1.58558
395.5	15.5	0.155	0.845	0.809668	3.14128	2.54339	1.5948
395	14.8	0.148	0.852	0.829738	3.14525	2.60974	1.61547
394.5	14.5	0.145	0.855	0.838632	3.14924	2.64105	1.62513
394	14.3	0.143	0.857	0.844664	3.15324	2.66342	1.632
393.5	13.5	0.135	0.865	0.869666	3.15724	2.74575	1.65703
393	13.5	0.135	0.865	0.869666	3.16126	2.74924	1.65808
392.5	13	0.13	0.87	0.886057	3.16529	2.80462	1.6747
392	12.6	0.126	0.874	0.899629	3.16932	2.85122	1.68855
391.5	12.5	0.125	0.875	0.90309	3.17337	2.86584	1.69288
391	11.8	0.118	0.882	0.928118	3.17743	2.94903	1.71727
390.5	11.9	0.119	0.881	0.924453	3.1815	2.94115	1.71498
390	11.5	0.115	0.885	0.939302	3.18558	2.99222	1.7298
389.5	11	0.11	0.89	0.958607	3.18967	3.05764	1.74861
389	11.1	0.111	0.889	0.954677	3.19377	3.04902	1.74614
388.5	10.5	0.105	0.895	0.978811	3.19788	3.13012	1.76921
388	10.2	0.102	0.898	0.9914	3.202	3.17446	1.7817
387.5	10.1	0.101	0.899	0.995679	3.20613	3.19227	1.78669
387	9.7	0.097	0.903	1.01323	3.21027	3.25274	1.80353
386.5	9.5	0.095	0.905	1.02228	3.21442	3.28603	1.81274
386	9.5	0.095	0.905	1.02228	3.21859	3.29029	1.81391
385.5	9.1	0.091	0.909	1.04096	3.22276	3.35476	1.8316
385	9.1	0.091	0.909	1.04096	3.22695	3.35912	1.83279
384.5	8.8	0.088	0.912	1.05552	3.23114	3.41053	1.84676
384	8.5	0.085	0.915	1.07058	3.23535	3.46371	1.8611
383.5	8.6	0.086	0.914	1.0655	3.23957	3.45177	1.85789
383	8.3	0.083	0.917	1.08092	3.2438	3.50629	1.87251
382.5	8.3	0.083	0.917	1.08092	3.24804	3.51088	1.87373
382	7.9	0.079	0.921	1.10237	3.25229	3.58524	1.89347
381.5	8.1	0.081	0.919	1.09151	3.25655	3.55458	1.88536
381	7.6	0.076	0.924	1.11919	3.26083	3.64947	1.91036
380.5	7.5	0.075	0.925	1.12494	3.26511	3.67305	1.91652
380	7.5	0.075	0.925	1.12494	3.26941	3.67788	1.91778
379.5	7.4	0.074	0.926	1.13077	3.27372	3.70181	1.92401
379	7.3	0.073	0.927	1.13668	3.27803	3.72607	1.9303
378.5	7.1	0.071	0.929	1.14874	3.28236	3.77059	1.9418
378	7.1	0.071	0.929	1.14874	3.28671	3.77558	1.94308
377.5	6.8	0.068	0.932	1.16749	3.29106	3.84228	1.96017
377	6.5	0.065	0.935	1.18709	3.29542	3.91195	1.97787
376.5	6.4	0.064	0.936	1.19382	3.2998	3.93937	1.98478
376	6.4	0.064	0.936	1.19382	3.30419	3.94461	1.9861
375.5	6.2	0.062	0.938	1.20761	3.30859	3.99548	1.99887
375	6.3	0.063	0.937	1.20066	3.313	3.97778	1.99444
374.5	6.1	0.061	0.939	1.21467	3.31742	4.02958	2.00738
374	6.2	0.062	0.938	1.20761	3.32186	4.0115	2.00287
373.5	6	0.06	0.94	1.22185	3.32631	4.06424	2.016
373	6.1	0.061	0.939	1.21467	3.33076	4.04578	2.01141
372.5	6	0.06	0.94	1.22185	3.33523	4.07515	2.0187
372	5.8	0.058	0.942	1.23657	3.33972	4.1298	2.03219
371.5	5.6	0.056	0.944	1.25181	3.34421	4.18633	2.04605
371	5.7	0.057	0.943	1.24413	3.34872	4.16623	2.04113
370.5	5.6	0.056	0.944	1.25181	3.35324	4.19762	2.04881
370	5.6	0.056	0.944	1.25181	3.35777	4.2033	2.05019
369.5	5.5	0.055	0.945	1.25964	3.36231	4.2353	2.05798
369	5.4	0.054	0.946	1.26761	3.36687	4.26787	2.06588
368.5	5.4	0.054	0.946	1.26761	3.37144	4.27366	2.06728
368	5.1	0.051	0.949	1.29243	3.37602	4.36327	2.08884
367.5	5.3	0.053	0.947	1.27572	3.38061	4.31273	2.07671
367	5.2	0.052	0.948	1.284	3.38522	4.34661	2.08485
366.5	4.8	0.048	0.952	1.31876	3.38984	4.47038	2.11433
366	5	0.05	0.95	1.30103	3.39447	4.4163	2.1015
365.5	5.2	0.052	0.948	1.284	3.39911	4.36445	2.08913
365	4.8	0.048	0.952	1.31876	3.40377	4.48875	2.11867
364.5	4.9	0.049	0.951	1.3098	3.40844	4.46438	2.11291
364	4.8	0.048	0.952	1.31876	3.41312	4.50108	2.12157
363.5	4.7	0.047	0.953	1.3279	3.41781	4.53852	2.13038
363	4.6	0.046	0.954	1.33724	3.42252	4.57674	2.13933
362.5	4.7	0.047	0.953	1.3279	3.42724	4.55104	2.13332
362	4.7	0.047	0.953	1.3279	3.43198	4.55733	2.13479
361.5	4.8	0.048	0.952	1.31876	3.43672	4.53221	2.1289
361	4.6	0.046	0.954	1.33724	3.44148	4.60209	2.14525
360.5	4.5	0.045	0.955	1.34679	3.44626	4.64137	2.15438
360	4	0.04	0.96	1.39794	3.45104	4.82435	2.19644
359.5	3.9	0.039	0.961	1.40894	3.45584	4.86906	2.20659
359	3.9	0.039	0.961	1.40894	3.46065	4.87584	2.20813
358.5	3.9	0.039	0.961	1.40894	3.46548	4.88264	2.20967
358	4	0.04	0.96	1.39794	3.47032	4.8513	2.20257
357.5	3.8	0.038	0.962	1.42022	3.47517	4.9355	2.2216
357	4.1	0.041	0.959	1.38722	3.48004	4.82757	2.19717
356.5	3.9	0.039	0.961	1.40894	3.48492	4.91003	2.21586
356	4	0.04	0.96	1.39794	3.48982	4.87856	2.20875
355.5	4.2	0.042	0.958	1.37675	3.49473	4.81137	2.19348
355	3.6	0.036	0.964	1.4437	3.49965	5.05243	2.24776
354.5	3.3	0.033	0.967	1.48149	3.50458	5.19199	2.27859
354	4.6	0.046	0.954	1.33724	3.50953	4.6931	2.16636
353.5	4.1	0.041	0.959	1.38722	3.5145	4.87537	2.20802
353	4.1	0.041	0.959	1.38722	3.51948	4.88227	2.20959
352.5	4.4	0.044	0.956	1.35655	3.52447	4.78111	2.18657
352	4	0.04	0.96	1.39794	3.52947	4.93399	2.22126
351.5	4.3	0.043	0.957	1.36653	3.5345	4.83	2.19773
351	4.2	0.042	0.958	1.37675	3.53953	4.87305	2.2075
350.5	4.5	0.045	0.955	1.34679	3.54458	4.77379	2.1849
350	4.2	0.042	0.958	1.37675	3.54964	4.88697	2.21065
349.5	4.3	0.043	0.957	1.36653	3.55472	4.85764	2.20401
349	4	0.04	0.96	1.39794	3.55981	4.97641	2.23079
348.5	4.4	0.044	0.956	1.35655	3.56492	4.83598	2.19909
348	4.4	0.044	0.956	1.35655	3.57004	4.84293	2.20067
347.5	4.2	0.042	0.958	1.37675	3.57518	4.92213	2.21859
347	4.2	0.042	0.958	1.37675	3.58033	4.92922	2.22019
346.5	4.3	0.043	0.957	1.36653	3.5855	4.8997	2.21353
346	3.9	0.039	0.961	1.40894	3.59068	5.05903	2.24923
345.5	3.9	0.039	0.961	1.40894	3.59588	5.06636	2.25086
345	3.9	0.039	0.961	1.40894	3.60109	5.0737	2.25249
344.5	4	0.04	0.96	1.39794	3.60631	5.04141	2.24531
344	4	0.04	0.96	1.39794	3.61156	5.04874	2.24694
343.5	3.8	0.038	0.962	1.42022	3.61681	5.13666	2.26642
343	3.7	0.037	0.963	1.4318	3.62208	5.18609	2.2773
342.5	4	0.04	0.96	1.39794	3.62737	5.07085	2.25185
342	4	0.04	0.96	1.39794	3.63268	5.07826	2.2535
341.5	4	0.04	0.96	1.39794	3.63799	5.0857	2.25515
341	4	0.04	0.96	1.39794	3.64333	5.09315	2.2568
340.5	3.7	0.037	0.963	1.4318	3.64868	5.22417	2.28564
340	3.8	0.038	0.962	1.42022	3.65404	5.18953	2.27805
339.5	3.7	0.037	0.963	1.4318	3.65943	5.23956	2.28901
339	3.9	0.039	0.961	1.40894	3.66482	5.1635	2.27233
338.5	3.8	0.038	0.962	1.42022	3.67024	5.21253	2.2831
338	3.8	0.038	0.962	1.42022	3.67567	5.22024	2.28478
337.5	4.1	0.041	0.959	1.38722	3.68111	5.1065	2.25976
337	3.6	0.036	0.964	1.4437	3.68657	5.3223	2.30701
336.5	4.1	0.041	0.959	1.38722	3.69205	5.12167	2.26311
336	3.8	0.038	0.962	1.42022	3.69754	5.25131	2.29157
335.5	3.7	0.037	0.963	1.4318	3.70306	5.30203	2.30261
335	3.9	0.039	0.961	1.40894	3.70858	5.22515	2.28586
334.5	4	0.04	0.96	1.39794	3.71413	5.19212	2.27862
334	3.6	0.036	0.964	1.4437	3.71969	5.3701	2.31735
333.5	3.7	0.037	0.963	1.4318	3.72526	5.33382	2.30951
333	4.1	0.041	0.959	1.38722	3.73086	5.1755	2.27497
332.5	3.8	0.038	0.962	1.42022	3.73647	5.30659	2.3036
332	4.2	0.042	0.958	1.37675	3.74209	5.15193	2.26979
331.5	3.9	0.039	0.961	1.40894	3.74774	5.28032	2.29789
331	3.9	0.039	0.961	1.40894	3.7534	5.2883	2.29963
330.5	4.1	0.041	0.959	1.38722	3.75908	5.21465	2.28356
330	4	0.04	0.96	1.39794	3.76477	5.26293	2.29411
329.5	3.8	0.038	0.962	1.42022	3.77049	5.35491	2.31407
329	3.8	0.038	0.962	1.42022	3.77622	5.36304	2.31582
328.5	4.2	0.042	0.958	1.37675	3.78196	5.20682	2.28185
328	3.7	0.037	0.963	1.4318	3.78773	5.42326	2.32879
327.5	4	0.04	0.96	1.39794	3.79351	5.3031	2.30285
327	4	0.04	0.96	1.39794	3.79931	5.31121	2.30461
326.5	3.9	0.039	0.961	1.40894	3.80513	5.36118	2.31542
326	3.8	0.038	0.962	1.42022	3.81097	5.4124	2.32646
325.5	4	0.04	0.96	1.39794	3.81682	5.33569	2.30991
325	4	0.04	0.96	1.39794	3.82269	5.34389	2.31169
324.5	3.9	0.039	0.961	1.40894	3.82858	5.39423	2.32255
324	3.7	0.037	0.963	1.4318	3.83449	5.49022	2.34312
323.5	4	0.04	0.96	1.39794	3.84042	5.36867	2.31704
323	3.8	0.038	0.962	1.42022	3.84636	5.46267	2.33723
322.5	4.1	0.041	0.959	1.38722	3.85233	5.34401	2.31171
322	3.8	0.038	0.962	1.42022	3.85831	5.47963	2.34086
321.5	3.7	0.037	0.963	1.4318	3.86431	5.53291	2.35221
321	4.1	0.041	0.959	1.38722	3.87033	5.36898	2.31711
320.5	3.9	0.039	0.961	1.40894	3.87637	5.46155	2.337
320	4.2	0.042	0.958	1.37675	3.88242	5.34513	2.31195
319.5	3.7	0.037	0.963	1.4318	3.8885	5.56754	2.35956
319	4	0.04	0.96	1.39794	3.89459	5.44441	2.33333
318.5	3.9	0.039	0.961	1.40894	3.90071	5.49584	2.34432
318	3.8	0.038	0.962	1.42022	3.90684	5.54856	2.35554
317.5	4	0.04	0.96	1.39794	3.91299	5.47013	2.33883
317	3.8	0.038	0.962	1.42022	3.91916	5.56606	2.35925
316.5	3.8	0.038	0.962	1.42022	3.92536	5.57485	2.36111
316	3.8	0.038	0.962	1.42022	3.93157	5.58368	2.36298
315.5	3.8	0.038	0.962	1.42022	3.9378	5.59252	2.36485
315	4.3	0.043	0.957	1.36653	3.94405	5.38967	2.32157
314.5	4	0.04	0.96	1.39794	3.95032	5.52231	2.34996
314	4.3	0.043	0.957	1.36653	3.95661	5.40683	2.32526
313.5	3.8	0.038	0.962	1.42022	3.96292	5.6282	2.37238
313	3.9	0.039	0.961	1.40894	3.96925	5.59242	2.36483
312.5	4	0.04	0.96	1.39794	3.9756	5.55765	2.35747
312	3.5	0.035	0.965	1.45593	3.98197	5.79748	2.4078
311.5	3.7	0.037	0.963	1.4318	3.98836	5.71053	2.38967
311	3.5	0.035	0.965	1.45593	3.99477	5.81612	2.41166
310.5	3.7	0.037	0.963	1.4318	4.00121	5.72892	2.39352
310	3.6	0.036	0.964	1.4437	4.00766	5.78585	2.40538
309.5	3.8	0.038	0.962	1.42022	4.01414	5.70094	2.38766
309	3.8	0.038	0.962	1.42022	4.02063	5.71017	2.3896
308.5	3.8	0.038	0.962	1.42022	4.02715	5.71942	2.39153
308	3.7	0.037	0.963	1.4318	4.03369	5.77542	2.40321
307.5	3.7	0.037	0.963	1.4318	4.04024	5.78481	2.40516
307	3.7	0.037	0.963	1.4318	4.04682	5.79424	2.40712
306.5	3.7	0.037	0.963	1.4318	4.05343	5.80369	2.40908
306	3.9	0.039	0.961	1.40894	4.06005	5.72035	2.39172
305.5	3.8	0.038	0.962	1.42022	4.06669	5.77559	2.40324
305	4	0.04	0.96	1.39794	4.07336	5.69431	2.38628
304.5	3.2	0.032	0.968	1.49485	4.08005	6.09906	2.46963
304	3.6	0.036	0.964	1.4437	4.08676	5.90005	2.429
303.5	3.9	0.039	0.961	1.40894	4.09349	5.76747	2.40156
303	3.5	0.035	0.965	1.45593	4.10025	5.96968	2.44329
302.5	3.5	0.035	0.965	1.45593	4.10702	5.97955	2.44531
302	3.4	0.034	0.966	1.46852	4.11382	6.04124	2.45789
301.5	3.4	0.034	0.966	1.46852	4.12065	6.05126	2.45993
301	3.5	0.035	0.965	1.45593	4.12749	6.00935	2.4514
300.5	3.3	0.033	0.967	1.48149	4.13436	6.125	2.47487
300	2.9	0.029	0.971	1.5376	4.14125	6.36759	2.52341
299.5	3.1	0.031	0.969	1.50864	4.14816	6.25808	2.50162
299	3.3	0.033	0.967	1.48149	4.1551	6.15572	2.48107
298.5	3.3	0.033	0.967	1.48149	4.16206	6.16603	2.48315
298	4	0.04	0.96	1.39794	4.16904	5.82807	2.41414
297.5	3.9	0.039	0.961	1.40894	4.17605	5.88379	2.42565
297	3.2	0.032	0.968	1.49485	4.18308	6.25308	2.50062
296.5	3.6	0.036	0.964	1.4437	4.19013	6.04929	2.45953
296	4	0.04	0.96	1.39794	4.19721	5.86745	2.42228
295.5	3	0.03	0.97	1.52288	4.20431	6.40266	2.53035
295	3.4	0.034	0.966	1.46852	4.21144	6.18459	2.48688
294.5	3.5	0.035	0.965	1.45593	4.21859	6.14198	2.4783
294	3	0.03	0.97	1.52288	4.22577	6.43533	2.53679
293.5	3.6	0.036	0.964	1.4437	4.23296	6.11112	2.47207
293	3.6	0.036	0.964	1.4437	4.24019	6.12155	2.47418
292.5	3.2	0.032	0.968	1.49485	4.24744	6.34928	2.51978
292	2.9	0.029	0.971	1.5376	4.25471	6.54205	2.55774
291.5	2.9	0.029	0.971	1.5376	4.26201	6.55327	2.55994
291	3	0.03	0.97	1.52288	4.26933	6.50167	2.54984
290.5	3.2	0.032	0.968	1.49485	4.27668	6.39299	2.52844
290	3.5	0.035	0.965	1.45593	4.28405	6.23729	2.49746
289.5	3	0.03	0.97	1.52288	4.29145	6.53536	2.55643
289	3.1	0.031	0.969	1.50864	4.29888	6.48545	2.54665
288.5	3.2	0.032	0.968	1.49485	4.30633	6.43731	2.53719
288	3	0.03	0.97	1.52288	4.3138	6.5694	2.56308
287.5	3	0.03	0.97	1.52288	4.3213	6.58082	2.56531
287	3.1	0.031	0.969	1.50864	4.32883	6.53064	2.55551
286.5	3	0.03	0.97	1.52288	4.33639	6.60379	2.56978
286	3.1	0.031	0.969	1.50864	4.34397	6.55348	2.55998
285.5	2.8	0.028	0.972	1.55284	4.35158	6.75731	2.59948
285	3.1	0.031	0.969	1.50864	4.35921	6.57647	2.56446
284.5	2.9	0.029	0.971	1.5376	4.36687	6.71451	2.59124
284	3.1	0.031	0.969	1.50864	4.37456	6.59963	2.56897
283.5	3.1	0.031	0.969	1.50864	4.38228	6.61127	2.57124
283	3	0.03	0.97	1.52288	4.39002	6.68546	2.58563
282.5	2.9	0.029	0.971	1.5376	4.39779	6.76205	2.60039
282	3	0.03	0.97	1.52288	4.40559	6.70917	2.59021
281.5	2.8	0.028	0.972	1.55284	4.41341	6.85333	2.61789
281	2.9	0.029	0.971	1.5376	4.42126	6.79814	2.60732
280.5	2.9	0.029	0.971	1.5376	4.42914	6.81026	2.60965
280	2.8	0.028	0.972	1.55284	4.43705	6.89004	2.62489
279.5	2.7	0.027	0.973	1.56864	4.44499	6.97257	2.64056
279	3	0.03	0.97	1.52288	4.45296	6.78131	2.6041
278.5	2.6	0.026	0.974	1.58503	4.46095	7.07073	2.65908
278	2.9	0.029	0.971	1.5376	4.46897	6.8715	2.62136
277.5	2.7	0.027	0.973	1.56864	4.47703	7.02283	2.65006
277	2.6	0.026	0.974	1.58503	4.48511	7.10902	2.66627
276.5	2.9	0.029	0.971	1.5376	4.49322	6.90878	2.62846
276	2.7	0.027	0.973	1.56864	4.50136	7.06099	2.65725
275.5	2.8	0.028	0.972	1.55284	4.50953	7.00258	2.64624
275	2.8	0.028	0.972	1.55284	4.51773	7.01532	2.64864
274.5	2.4	0.024	0.976	1.61979	4.52596	7.33109	2.7076
274	2.5	0.025	0.975	1.60206	4.53422	7.26408	2.6952
273.5	2.8	0.028	0.972	1.55284	4.5425	7.05379	2.6559
273	2.9	0.029	0.971	1.5376	4.55082	6.99736	2.64525
272.5	3	0.03	0.97	1.52288	4.55917	6.94307	2.63497
272	3.1	0.031	0.969	1.50864	4.56756	6.89079	2.62503
271.5	2.5	0.025	0.975	1.60206	4.57597	7.33097	2.70758
271	2.4	0.024	0.976	1.61979	4.58441	7.42578	2.72503
270.5	2.4	0.024	0.976	1.61979	4.59288	7.4395	2.72754
270	2.3	0.023	0.977	1.63827	4.60139	7.53833	2.7456
269.5	2.2	0.022	0.978	1.65758	4.60993	7.64131	2.76429
269	2.3	0.023	0.977	1.63827	4.61849	7.56635	2.7507
268.5	2.5	0.025	0.975	1.60206	4.62709	7.41288	2.72266
268	2.9	0.029	0.971	1.5376	4.63573	7.1279	2.66981
267.5	2.9	0.029	0.971	1.5376	4.64439	7.14123	2.67231
267	3	0.03	0.97	1.52288	4.65309	7.08609	2.66197
266.5	3.1	0.031	0.969	1.50864	4.66182	7.033	2.65198
266	2.8	0.028	0.972	1.55284	4.67058	7.25268	2.69308
265.5	3.1	0.031	0.969	1.50864	4.67938	7.05949	2.65697
265	2.9	0.029	0.971	1.5376	4.68821	7.2086	2.68488
264.5	3	0.03	0.97	1.52288	4.69707	7.15307	2.67452
264	2.7	0.027	0.973	1.56864	4.70597	7.38195	2.71697
263.5	2.4	0.024	0.976	1.61979	4.7149	7.63713	2.76354
263	2.4	0.024	0.976	1.61979	4.72386	7.65165	2.76616
262.5	2.6	0.026	0.974	1.58503	4.73286	7.5017	2.73892
262	3	0.03	0.97	1.52288	4.74189	7.22132	2.68725
261.5	2.6	0.026	0.974	1.58503	4.75096	7.53039	2.74416
261	2.6	0.026	0.974	1.58503	4.76006	7.54482	2.74678
260.5	2.8	0.028	0.972	1.55284	4.76919	7.4058	2.72136
260	2.6	0.026	0.974	1.58503	4.77837	7.57384	2.75206
259.5	2.7	0.027	0.973	1.56864	4.78757	7.50996	2.74043
259	3.2	0.032	0.968	1.49485	4.79681	7.17052	2.67778
258.5	2.5	0.025	0.975	1.60206	4.80609	7.69965	2.77482
258	3.1	0.031	0.969	1.50864	4.81541	7.26471	2.69531
257.5	2.8	0.028	0.972	1.55284	4.82476	7.49209	2.73717
257	2.7	0.027	0.973	1.56864	4.83414	7.58301	2.75373
256.5	2.8	0.028	0.972	1.55284	4.84357	7.52129	2.7425
256	3.1	0.031	0.969	1.50864	4.85303	7.32146	2.70582
255.5	3	0.03	0.97	1.52288	4.86252	7.40504	2.72122
255	3	0.03	0.97	1.52288	4.87206	7.41955	2.72389
254.5	2.9	0.029	0.971	1.5376	4.88163	7.50601	2.73971
254	3	0.03	0.97	1.52288	4.89124	7.44877	2.72924
253.5	3.3	0.033	0.967	1.48149	4.90089	7.2606	2.69455
253	2.9	0.029	0.971	1.5376	4.91057	7.55051	2.74782
252.5	3.3	0.033	0.967	1.48149	4.9203	7.28935	2.69988
252	3.1	0.031	0.969	1.50864	4.93006	7.43768	2.72721
251.5	3.1	0.031	0.969	1.50864	4.93986	7.45246	2.72992
251	3.2	0.032	0.968	1.49485	4.9497	7.39906	2.72012
250.5	3.1	0.031	0.969	1.50864	4.95958	7.48221	2.73536
250	3.4	0.034	0.966	1.46852	4.9695	7.29782	2.70145
249.5	3.2	0.032	0.968	1.49485	4.97946	7.44354	2.72829
249	4.1	0.041	0.959	1.38722	4.98946	6.92146	2.63087
248.5	3	0.03	0.97	1.52288	4.9995	7.61363	2.75928
248	4	0.04	0.96	1.39794	5.00958	7.00309	2.64633
247.5	3.4	0.034	0.966	1.46852	5.0197	7.37153	2.71506
247	3.9	0.039	0.961	1.40894	5.02986	7.08675	2.66209
246.5	3.8	0.038	0.962	1.42022	5.04006	7.15798	2.67544
246	3.6	0.036	0.964	1.4437	5.0503	7.29111	2.70021
245.5	4	0.04	0.96	1.39794	5.06059	7.0744	2.65977
245	4	0.04	0.96	1.39794	5.07092	7.08884	2.66249
244.5	4.2	0.042	0.958	1.37675	5.08129	6.99567	2.64493
244	3.1	0.031	0.969	1.50864	5.0917	7.68153	2.77156
243.5	3.4	0.034	0.966	1.46852	5.10216	7.49262	2.73727
243	3.9	0.039	0.961	1.40894	5.11265	7.2034	2.68391
242.5	4.3	0.043	0.957	1.36653	5.1232	7.00101	2.64594
242	3.9	0.039	0.961	1.40894	5.13378	7.23317	2.68945
241.5	3.5	0.035	0.965	1.45593	5.14441	7.48991	2.73677
241	4.1	0.041	0.959	1.38722	5.15508	7.15121	2.67418
240.5	4.3	0.043	0.957	1.36653	5.1658	7.05923	2.65692
240	3.9	0.039	0.961	1.40894	5.17656	7.29344	2.70064
239.5	4.4	0.044	0.956	1.35655	5.18737	7.03691	2.65272
239	4.1	0.041	0.959	1.38722	5.19822	7.21106	2.68534
238.5	4.3	0.043	0.957	1.36653	5.20912	7.11843	2.66804
238	4.6	0.046	0.954	1.33724	5.22006	6.98049	2.64206
237.5	4.5	0.045	0.955	1.34679	5.23105	7.04512	2.65426
237	4.5	0.045	0.955	1.34679	5.24209	7.05998	2.65706
236.5	4.4	0.044	0.956	1.35655	5.25317	7.12618	2.66949
236	4.7	0.047	0.953	1.3279	5.2643	6.99048	2.64395
235.5	5	0.05	0.95	1.30103	5.27548	6.86355	2.61984
235	5.1	0.051	0.949	1.29243	5.2867	6.83269	2.61394
234.5	6.1	0.061	0.939	1.21467	5.29797	6.43529	2.53679
234	5.4	0.054	0.946	1.26761	5.30929	6.7301	2.59424
233.5	6.2	0.062	0.938	1.20761	5.32066	6.42528	2.53481
233	5.4	0.054	0.946	1.26761	5.33208	6.75898	2.5998
232.5	5.9	0.059	0.941	1.22915	5.34355	6.56801	2.56281
232	6.9	0.069	0.931	1.16115	5.35506	6.21804	2.4936
231.5	7.2	0.072	0.928	1.14267	5.36663	6.13227	2.47634
231	6.1	0.061	0.939	1.21467	5.37825	6.5328	2.55593
230.5	6.9	0.069	0.931	1.16115	5.38991	6.2585	2.5017
230	6.4	0.064	0.936	1.19382	5.40163	6.44857	2.5394
229.5	6.1	0.061	0.939	1.21467	5.4134	6.57549	2.56427
229	6.9	0.069	0.931	1.16115	5.42522	6.2995	2.50988
228.5	6.1	0.061	0.939	1.21467	5.43709	6.60427	2.56988
228	6.2	0.062	0.938	1.20761	5.44901	6.58027	2.5652
227.5	6	0.06	0.94	1.22185	5.46099	6.6725	2.58312
227	6	0.06	0.94	1.22185	5.47302	6.6872	2.58596
226.5	7.1	0.071	0.929	1.14874	5.4851	6.30096	2.51017
226	6	0.06	0.94	1.22185	5.49723	6.71679	2.59168
225.5	6.9	0.069	0.931	1.16115	5.50942	6.39727	2.52928
225	5.7	0.057	0.943	1.24413	5.52167	6.86964	2.621
224.5	5.9	0.059	0.941	1.22915	5.53396	6.80206	2.60808
224	5.9	0.059	0.941	1.22915	5.54632	6.81724	2.61099
223.5	5.4	0.054	0.946	1.26761	5.55872	7.04627	2.65448
223	7.1	0.071	0.929	1.14874	5.57119	6.39986	2.52979
222.5	6	0.06	0.94	1.22185	5.58371	6.82245	2.61198
222	5.5	0.055	0.945	1.25964	5.59628	7.04929	2.65505
221.5	6.1	0.061	0.939	1.21467	5.60892	6.81298	2.61017
221	5.9	0.059	0.941	1.22915	5.62161	6.90979	2.62865
220.5	5.2	0.052	0.948	1.284	5.63435	7.23449	2.6897
220	3.9	0.039	0.961	1.40894	5.64716	7.95648	2.82072
219.5	4.3	0.043	0.957	1.36653	5.66002	7.7346	2.78111
219	4.4	0.044	0.956	1.35655	5.67295	7.69562	2.7741
218.5	5.9	0.059	0.941	1.22915	5.68593	6.98885	2.64364
218	3.8	0.038	0.962	1.42022	5.69897	8.09377	2.84495
217.5	4.7	0.047	0.953	1.3279	5.71207	7.58507	2.7541
217	4.2	0.042	0.958	1.37675	5.72523	7.88222	2.80753
216.5	4.1	0.041	0.959	1.38722	5.73845	7.96047	2.82143
216	3.6	0.036	0.964	1.4437	5.75174	8.30377	2.88163
215.5	3.6	0.036	0.964	1.4437	5.76508	8.32303	2.88497
215	3.1	0.031	0.969	1.50864	5.77849	8.71765	2.95257
214.5	5.1	0.051	0.949	1.29243	5.79196	7.4857	2.736
214	3.9	0.039	0.961	1.40894	5.80549	8.17956	2.85999
213.5	3.2	0.032	0.968	1.49485	5.81909	8.69866	2.94935
213	2.4	0.024	0.976	1.61979	5.83275	9.44782	3.07373
212.5	2.5	0.025	0.975	1.60206	5.84647	9.3664	3.06046
212	2.3	0.023	0.977	1.63827	5.86026	9.6007	3.0985
211.5	1.6	0.016	0.984	1.79588	5.87411	10.5492	3.24795
211	3.2	0.032	0.968	1.49485	5.88803	8.80173	2.96677
210.5	0.9	0.009	0.991	2.04576	5.90202	12.0741	3.47478
210	0.8	0.008	0.992	2.09691	5.91607	12.4055	3.52214
209.5	1.3	0.013	0.987	1.88606	5.93019	11.1847	3.34435
209	0.4	0.004	0.996	2.39794	5.94438	14.2543	3.77548
208.5	3.4	0.034	0.966	1.46852	5.95863	8.75038	2.9581
208	0.7	0.007	0.993	2.1549	5.97296	12.8711	3.58764
207.5	0.2	0.002	0.998	2.69897	5.98735	16.1597	4.01991
207	0	0	1	#NUM!	6.00181	#NUM!	#NUM!
206.5	-2.6	0.026	0.974	1.58503	6.01634	9.53607	3.08805
206	1.7	0.017	0.983	1.76955	6.03095	10.6721	3.26681
205.5	-0.5	0.005	0.995	2.30103	6.04562	13.9112	3.72977
205	1.4	0.014	0.986	1.85387	6.06037	11.2351	3.35189
204.5	-2.5	0.025	0.975	1.60206	6.07518	9.73281	3.11974
204	-3.9	0.039	0.961	1.40894	6.09007	8.58052	2.92925
203.5	-3.2	0.032	0.968	1.49485	6.10504	9.12611	3.02095
203	0	0	1	#NUM!	6.12007	#NUM!	#NUM!
202.5	0.6	0.006	0.994	2.22185	6.13519	13.6315	3.69208
202	-6.9	0.069	0.931	1.16115	6.15037	7.14151	2.67236
201.5	0.5	0.005	0.995	2.30103	6.16563	14.1873	3.7666
201	-0.6	0.006	0.994	2.22185	6.18097	13.7332	3.70583
200.5	-7	0.07	0.93	1.1549	6.19638	7.15622	2.67511
200	-0.2	0.002	0.998	2.69897	6.21188	16.7657	4.09459

## Sheet: Sheet5
nm	R%	R	abs	a	hv	ahv	ahv-0.5
800	86.8	0.868	0.132	0.0614803	1.55297	0.0954769	0.308993
799.5	86.5	0.865	0.135	0.0629839	1.55394	0.0978732	0.312847
799	86.5	0.865	0.135	0.0629839	1.55491	0.0979344	0.312945
798.5	86.3	0.863	0.137	0.0639892	1.55589	0.0995599	0.315531
798	88.1	0.881	0.119	0.0550241	1.55686	0.0856649	0.292686
797.5	86.4	0.864	0.136	0.0634863	1.55784	0.0989012	0.314486
797	86.9	0.869	0.131	0.0609802	1.55881	0.0950568	0.308313
796.5	88.5	0.885	0.115	0.0530567	1.55979	0.0827575	0.287676
796	86.1	0.861	0.139	0.0649968	1.56077	0.101445	0.318505
795.5	88.8	0.888	0.112	0.051587	1.56175	0.0805662	0.283842
795	86.3	0.863	0.137	0.0639892	1.56274	0.0999982	0.316225
794.5	86.5	0.865	0.135	0.0629839	1.56372	0.0984891	0.31383
794	87.6	0.876	0.124	0.0574959	1.5647	0.0899641	0.29994
793.5	88.2	0.882	0.118	0.0545314	1.56569	0.0853793	0.292197
793	90	0.9	0.1	0.0457575	1.56668	0.0716872	0.267745
792.5	89.4	0.894	0.106	0.0486625	1.56767	0.0762865	0.2762
792	90.4	0.904	0.096	0.0438316	1.56866	0.0687566	0.262215
791.5	89.4	0.894	0.106	0.0486625	1.56965	0.0763829	0.276375
791	89.8	0.898	0.102	0.0467237	1.57064	0.073386	0.270898
790.5	90	0.9	0.1	0.0457575	1.57163	0.0719139	0.268168
790	90.9	0.909	0.091	0.0414361	1.57263	0.0651635	0.255271
789.5	90.2	0.902	0.098	0.0447935	1.57362	0.070488	0.265496
789	89.8	0.898	0.102	0.0467237	1.57462	0.073572	0.271242
788.5	90.2	0.902	0.098	0.0447935	1.57562	0.0705774	0.265664
788	89.5	0.895	0.105	0.048177	1.57662	0.0759567	0.275602
787.5	88.9	0.889	0.111	0.0510982	1.57762	0.0806136	0.283925
787	88.8	0.888	0.112	0.051587	1.57862	0.0814364	0.285371
786.5	89.1	0.891	0.109	0.0501223	1.57962	0.0791744	0.28138
786	90	0.9	0.1	0.0457575	1.58063	0.0723257	0.268934
785.5	89.3	0.893	0.107	0.0491485	1.58164	0.0777351	0.27881
785	89.4	0.894	0.106	0.0486625	1.58264	0.0770154	0.277516
784.5	89.3	0.893	0.107	0.0491485	1.58365	0.0778342	0.278988
784	89.7	0.897	0.103	0.0472076	1.58466	0.074808	0.273511
783.5	90.6	0.906	0.094	0.0428718	1.58567	0.0679807	0.260731
783	90.8	0.908	0.092	0.0419142	1.58669	0.0665046	0.257885
782.5	90.1	0.901	0.099	0.0452752	1.5877	0.0718834	0.268111
782	90.4	0.904	0.096	0.0438316	1.58871	0.0696359	0.263886
781.5	89.4	0.894	0.106	0.0486625	1.58973	0.0773603	0.278137
781	91.1	0.911	0.089	0.0404816	1.59075	0.0643961	0.253764
780.5	89.8	0.898	0.102	0.0467237	1.59177	0.0743732	0.272715
780	89.3	0.893	0.107	0.0491485	1.59279	0.0782832	0.279791
779.5	90.3	0.903	0.097	0.0443122	1.59381	0.0706253	0.265754
779	89.4	0.894	0.106	0.0486625	1.59483	0.0776085	0.278583
778.5	91.2	0.912	0.088	0.0400052	1.59586	0.0638425	0.252671
778	90.4	0.904	0.096	0.0438316	1.59688	0.0699939	0.264564
777.5	90.1	0.901	0.099	0.0452752	1.59791	0.0723457	0.268972
777	91.1	0.911	0.089	0.0404816	1.59894	0.0647276	0.254416
776.5	89.9	0.899	0.101	0.0462403	1.59997	0.073983	0.271998
776	91.6	0.916	0.084	0.0381045	1.601	0.0610053	0.246993
775.5	90.9	0.909	0.091	0.0414361	1.60203	0.0663819	0.257647
775	91.7	0.917	0.083	0.0376307	1.60306	0.0603244	0.24561
774.5	91.8	0.918	0.082	0.0371573	1.6041	0.059604	0.244139
774	91.4	0.914	0.086	0.0390538	1.60514	0.0626867	0.250373
773.5	92	0.92	0.08	0.0362122	1.60617	0.058163	0.24117
773	91	0.91	0.09	0.0409586	1.60721	0.0658292	0.256572
772.5	91.5	0.915	0.085	0.0385789	1.60825	0.0620446	0.249088
772	89.8	0.898	0.102	0.0467237	1.60929	0.0751921	0.274212
771.5	91.7	0.917	0.083	0.0376307	1.61034	0.0605981	0.246167
771	90.1	0.901	0.099	0.0452752	1.61138	0.0729556	0.270103
770.5	91.8	0.918	0.082	0.0371573	1.61243	0.0599135	0.244772
770	90	0.9	0.1	0.0457575	1.61347	0.0738285	0.271714
769.5	89.4	0.894	0.106	0.0486625	1.61452	0.0785667	0.280297
769	90.9	0.909	0.091	0.0414361	1.61557	0.066943	0.258734
768.5	91	0.91	0.09	0.0409586	1.61662	0.0662146	0.257322
768	92.3	0.923	0.077	0.0347983	1.61768	0.0562924	0.23726
767.5	91.5	0.915	0.085	0.0385789	1.61873	0.0624488	0.249898
767	92.2	0.922	0.078	0.0352691	1.61978	0.0571283	0.239015
766.5	92.6	0.926	0.074	0.033389	1.62084	0.0541183	0.232633
766	92.3	0.923	0.077	0.0347983	1.6219	0.0564393	0.23757
765.5	92.8	0.928	0.072	0.032452	1.62296	0.0526683	0.229496
765	92.5	0.925	0.075	0.0338583	1.62402	0.0549865	0.234492
764.5	92.6	0.926	0.074	0.033389	1.62508	0.0542599	0.232937
764	93.1	0.931	0.069	0.0310503	1.62615	0.0504923	0.224705
763.5	92.2	0.922	0.078	0.0352691	1.62721	0.0573902	0.239563
763	98.8	0.988	0.012	0.00524306	1.62828	0.00853714	0.0923967
762.5	97.5	0.975	0.025	0.0109954	1.62934	0.0179153	0.133848
762	96	0.96	0.04	0.0177288	1.63041	0.0289052	0.170015
761.5	96.5	0.965	0.035	0.0154727	1.63148	0.0252434	0.158882
761	100.5	1.005	-0.005	-0.00216606	1.63256	0.00353622	0.0594661
760.5	101	1.01	-0.01	-0.00432137	1.63363	0.00705952	0.084021
760	102.5	1.025	-0.025	-0.0107239	1.6347	0.0175303	0.132402
759.5	103	1.03	-0.03	-0.0128372	1.63578	0.0209989	0.14491
759	104.9	1.049	-0.049	-0.0207755	1.63686	0.0340065	0.184409
758.5	104.8	1.048	-0.048	-0.0203613	1.63794	0.0333505	0.182621
758	106.4	1.064	-0.064	-0.0269416	1.63902	0.0441578	0.210138
757.5	107.2	1.072	-0.072	-0.0301948	1.6401	0.0495224	0.222536
757	105.3	1.053	-0.053	-0.0224284	1.64118	0.036809	0.191857
756.5	106.7	1.067	-0.067	-0.0281644	1.64227	0.0462535	0.215066
756	109.1	1.091	-0.091	-0.0378248	1.64335	0.0621594	0.249318
755.5	109.9	1.099	-0.099	-0.0409977	1.64444	0.0674183	0.25965
755	110.5	1.105	-0.105	-0.0433623	1.64553	0.0713539	0.267122
754.5	107.4	1.074	-0.074	-0.0310043	1.64662	0.0510523	0.225948
754	111.4	1.114	-0.114	-0.0468852	1.64771	0.0772533	0.277945
753.5	111.2	1.112	-0.112	-0.0461048	1.64881	0.0760178	0.275713
753	108.4	1.084	-0.084	-0.0350293	1.6499	0.0577948	0.240406
752.5	108.9	1.089	-0.089	-0.0370279	1.651	0.0611329	0.247251
752	108.9	1.089	-0.089	-0.0370279	1.65209	0.0611736	0.247333
751.5	108.3	1.083	-0.083	-0.0346285	1.65319	0.0572475	0.239265
751	106.6	1.066	-0.066	-0.0277572	1.65429	0.0459186	0.214286
750.5	106.1	1.061	-0.061	-0.0257154	1.6554	0.0425692	0.206323
750	110.4	1.104	-0.104	-0.0429691	1.6565	0.0711783	0.266793
749.5	110.3	1.103	-0.103	-0.0425755	1.65761	0.0705734	0.265657
749	109.7	1.097	-0.097	-0.0402066	1.65871	0.0666912	0.258246
748.5	110	1.1	-0.1	-0.0413927	1.65982	0.0687044	0.262115
748	109.2	1.092	-0.092	-0.0382226	1.66093	0.0634851	0.251962
747.5	109.4	1.094	-0.094	-0.0390173	1.66204	0.0648484	0.254653
747	107.8	1.078	-0.078	-0.0326188	1.66315	0.05425	0.232916
746.5	108	1.08	-0.08	-0.0334238	1.66427	0.055626	0.235852
746	105.6	1.056	-0.056	-0.0236639	1.66538	0.0394095	0.198518
745.5	106.3	1.063	-0.063	-0.0265333	1.6665	0.0442177	0.21028
745	108.9	1.089	-0.089	-0.0370279	1.66762	0.0617483	0.248492
744.5	107.8	1.078	-0.078	-0.0326188	1.66874	0.0544321	0.233307
744	111.7	1.117	-0.117	-0.0480532	1.66986	0.080242	0.28327
743.5	113	1.13	-0.13	-0.0530784	1.67098	0.0886931	0.297814
743	115.1	1.151	-0.151	-0.0610753	1.67211	0.102124	0.319569
742.5	114.7	1.147	-0.147	-0.0595634	1.67323	0.0996634	0.315695
742	111	1.11	-0.11	-0.045323	1.67436	0.075887	0.275476
741.5	110.1	1.101	-0.101	-0.0417873	1.67549	0.0700142	0.264602
741	111.7	1.117	-0.117	-0.0480532	1.67662	0.0805669	0.283843
740.5	110.7	1.107	-0.107	-0.0441476	1.67775	0.0740687	0.272156
740	108.7	1.087	-0.087	-0.0362295	1.67889	0.0608252	0.246628
739.5	111.6	1.116	-0.116	-0.0476642	1.68002	0.0800768	0.282978
739	106.9	1.069	-0.069	-0.0289777	1.68116	0.0487161	0.220717
738.5	113.6	1.136	-0.136	-0.0553783	1.6823	0.0931627	0.305226
738	111.6	1.116	-0.116	-0.0476642	1.68343	0.0802396	0.283266
737.5	114.8	1.148	-0.148	-0.0599419	1.68458	0.100977	0.317768
737	112.7	1.127	-0.127	-0.0519239	1.68572	0.0875291	0.295853
736.5	112.5	1.125	-0.125	-0.0511525	1.68686	0.0862873	0.293747
736	115.1	1.151	-0.151	-0.0610753	1.68801	0.103096	0.321085
735.5	109.8	1.098	-0.098	-0.0406023	1.68916	0.0685837	0.261885
735	106.3	1.063	-0.063	-0.0265333	1.69031	0.0448493	0.211777
734.5	110.7	1.107	-0.107	-0.0441476	1.69146	0.0746738	0.273265
734	109.9	1.099	-0.099	-0.0409977	1.69261	0.0693931	0.263426
733.5	105.8	1.058	-0.058	-0.0244857	1.69376	0.0414729	0.203649
733	104.5	1.045	-0.045	-0.0191163	1.69492	0.0324005	0.180002
732.5	104.8	1.048	-0.048	-0.0203613	1.69608	0.0345343	0.185834
732	109.5	1.095	-0.095	-0.0394141	1.69723	0.066895	0.258641
731.5	110.6	1.106	-0.106	-0.0437551	1.69839	0.0743134	0.272605
731	108.3	1.083	-0.083	-0.0346285	1.69956	0.058853	0.242596
730.5	107.9	1.079	-0.079	-0.0330214	1.70072	0.0561602	0.236981
730	103.7	1.037	-0.037	-0.0157788	1.70188	0.0268536	0.163871
729.5	103.5	1.035	-0.035	-0.0149403	1.70305	0.0254442	0.159512
729	107.2	1.072	-0.072	-0.0301948	1.70422	0.0514585	0.226845
728.5	101.8	1.018	-0.018	-0.00774778	1.70539	0.013213	0.114948
728	110.2	1.102	-0.102	-0.0421816	1.70656	0.0719854	0.268301
727.5	101.4	1.014	-0.014	-0.00603795	1.70773	0.0103112	0.101544
727	106.9	1.069	-0.069	-0.0289777	1.70891	0.0495202	0.222531
726.5	106.4	1.064	-0.064	-0.0269416	1.71008	0.0460724	0.214645
726	104.9	1.049	-0.049	-0.0207755	1.71126	0.0355523	0.188553
725.5	104.4	1.044	-0.044	-0.0187005	1.71244	0.0320235	0.178951
725	99.4	0.994	0.006	0.00261362	1.71362	0.00447875	0.0669234
724.5	100.4	1.004	-0.004	-0.00173371	1.7148	0.00297298	0.054525
724	99.5	0.995	0.005	0.00217692	1.71599	0.00373557	0.0611193
723.5	101.8	1.018	-0.018	-0.00774778	1.71717	0.0133043	0.115344
723	105.3	1.053	-0.053	-0.0224284	1.71836	0.03854	0.196316
722.5	105.7	1.057	-0.057	-0.024075	1.71955	0.0413981	0.203465
722	106.3	1.063	-0.063	-0.0265333	1.72074	0.0456569	0.213675
721.5	106.3	1.063	-0.063	-0.0265333	1.72193	0.0456885	0.213749
721	101	1.01	-0.01	-0.00432137	1.72313	0.00744628	0.0862918
720.5	104.9	1.049	-0.049	-0.0207755	1.72432	0.0358237	0.189271
720	104.5	1.045	-0.045	-0.0191163	1.72552	0.0329856	0.181619
719.5	101.3	1.013	-0.013	-0.00560945	1.72672	0.00968594	0.0984172
719	97.5	0.975	0.025	0.0109954	1.72792	0.0189992	0.137837
718.5	99.4	0.994	0.006	0.00261362	1.72912	0.00451926	0.0672255
718	101.1	1.011	-0.011	-0.00475116	1.73033	0.00822105	0.09067
717.5	100.7	1.007	-0.007	-0.00302947	1.73153	0.00524563	0.0724267
717	100.2	1.002	-0.002	-0.000867722	1.73274	0.00150354	0.0387755
716.5	100	1	0	0	1.73395	0	0
716	101.8	1.018	-0.018	-0.00774778	1.73516	0.0134436	0.115947
715.5	99.6	0.996	0.004	0.00174066	1.73637	0.00302244	0.0549767
715	100.2	1.002	-0.002	-0.000867722	1.73759	0.00150774	0.0388297
714.5	96.1	0.961	0.039	0.0172766	1.7388	0.0300406	0.173322
714	98.5	0.985	0.015	0.00656377	1.74002	0.0114211	0.10687
713.5	96.5	0.965	0.035	0.0154727	1.74124	0.0269417	0.164139
713	95.8	0.958	0.042	0.0186345	1.74246	0.0324699	0.180194
712.5	96.2	0.962	0.038	0.0168249	1.74368	0.0293374	0.171282
712	96.8	0.968	0.032	0.0141246	1.74491	0.0246462	0.156991
711.5	98.3	0.983	0.017	0.00744648	1.74613	0.0130026	0.114029
711	95.1	0.951	0.049	0.0218195	1.74736	0.0381266	0.19526
710.5	95	0.95	0.05	0.0222764	1.74859	0.0389523	0.197363
710	95.9	0.959	0.041	0.0181814	1.74982	0.0318142	0.178365
709.5	95.6	0.956	0.044	0.0195421	1.75106	0.0342193	0.184985
709	94.9	0.949	0.051	0.0227338	1.75229	0.0398362	0.19959
708.5	94.5	0.945	0.055	0.0245682	1.75353	0.043081	0.20756
708	93.2	0.932	0.068	0.0305841	1.75477	0.0536679	0.231663
707.5	94.1	0.941	0.059	0.0264104	1.75601	0.0463768	0.215353
707	93.9	0.939	0.061	0.0273344	1.75725	0.0480334	0.219165
706.5	94.6	0.946	0.054	0.0241089	1.75849	0.0423953	0.205901
706	92.5	0.925	0.075	0.0338583	1.75974	0.0595817	0.244094
705.5	92.6	0.926	0.074	0.033389	1.76099	0.0587976	0.242482
705	91.4	0.914	0.086	0.0390538	1.76223	0.0688219	0.262339
704.5	91.8	0.918	0.082	0.0371573	1.76348	0.0655264	0.255981
704	91.5	0.915	0.085	0.0385789	1.76474	0.0680816	0.260925
703.5	91.7	0.917	0.083	0.0376307	1.76599	0.0664554	0.25779
703	91.5	0.915	0.085	0.0385789	1.76725	0.0681785	0.26111
702.5	90	0.9	0.1	0.0457575	1.76851	0.0809224	0.284469
702	91.1	0.911	0.089	0.0404816	1.76976	0.071643	0.267662
701.5	91.5	0.915	0.085	0.0385789	1.77103	0.0683243	0.261389
701	89.5	0.895	0.105	0.048177	1.77229	0.0853835	0.292205
700.5	89.9	0.899	0.101	0.0462403	1.77355	0.0820097	0.286373
700	89.9	0.899	0.101	0.0462403	1.77482	0.0820683	0.286476
699.5	89.4	0.894	0.106	0.0486625	1.77609	0.0864289	0.293988
699	88.7	0.887	0.113	0.0520764	1.77736	0.0925585	0.304234
698.5	89.2	0.892	0.108	0.0496351	1.77863	0.0882827	0.297124
698	87.8	0.878	0.122	0.0565055	1.77991	0.100574	0.317135
697.5	88.1	0.881	0.119	0.0550241	1.78118	0.098008	0.313062
697	87.8	0.878	0.122	0.0565055	1.78246	0.100719	0.317362
696.5	87.9	0.879	0.121	0.0560111	1.78374	0.0999093	0.316084
696	86.6	0.866	0.134	0.0624821	1.78502	0.111532	0.333964
695.5	87.3	0.873	0.127	0.0589858	1.7863	0.105367	0.324602
695	87.9	0.879	0.121	0.0560111	1.78759	0.100125	0.316425
694.5	86.7	0.867	0.133	0.0619809	1.78888	0.110876	0.332981
694	86.5	0.865	0.135	0.0629839	1.79017	0.112752	0.335785
693.5	85.8	0.858	0.142	0.0665127	1.79146	0.119155	0.345188
693	84.9	0.849	0.151	0.0710923	1.79275	0.127451	0.357002
692.5	85.9	0.859	0.141	0.0660068	1.79404	0.118419	0.344121
692	84.6	0.846	0.154	0.0726296	1.79534	0.130395	0.361102
691.5	85.2	0.852	0.148	0.0695604	1.79664	0.124975	0.353518
691	85	0.85	0.15	0.0705811	1.79794	0.1269	0.356231
690.5	84.2	0.842	0.158	0.0746879	1.79924	0.134381	0.366581
690	84.7	0.847	0.153	0.0721166	1.80054	0.129849	0.360346
689.5	84.7	0.847	0.153	0.0721166	1.80185	0.129943	0.360476
689	83.7	0.837	0.163	0.0772745	1.80316	0.139338	0.37328
688.5	83.7	0.837	0.163	0.0772745	1.80447	0.139439	0.373416
688	84.5	0.845	0.155	0.0731433	1.80578	0.132081	0.363429
687.5	83.1	0.831	0.169	0.080399	1.80709	0.145288	0.381167
687	83.4	0.834	0.166	0.0788339	1.80841	0.142564	0.377576
686.5	83.4	0.834	0.166	0.0788339	1.80972	0.142668	0.377714
686	82.7	0.827	0.173	0.0824945	1.81104	0.149401	0.386524
685.5	83	0.83	0.17	0.0809219	1.81236	0.14666	0.382962
685	82.6	0.826	0.174	0.08302	1.81369	0.150572	0.388036
684.5	82.6	0.826	0.174	0.08302	1.81501	0.150682	0.388178
684	82.2	0.822	0.178	0.0851282	1.81634	0.154622	0.393219
683.5	82	0.82	0.18	0.0861861	1.81767	0.156658	0.3958
683	82	0.82	0.18	0.0861861	1.819	0.156772	0.395945
682.5	81.6	0.816	0.184	0.0883098	1.82033	0.160753	0.40094
682	81.7	0.817	0.183	0.0877779	1.82166	0.159902	0.399877
681.5	81.1	0.811	0.189	0.0909791	1.823	0.165855	0.407253
681	81.6	0.816	0.184	0.0883098	1.82434	0.161107	0.401381
680.5	81	0.81	0.19	0.091515	1.82568	0.167077	0.408751
680	81	0.81	0.19	0.091515	1.82702	0.1672	0.408901
679.5	80.8	0.808	0.192	0.0925886	1.82837	0.169286	0.411444
679	80.5	0.805	0.195	0.0942041	1.82971	0.172366	0.41517
678.5	80.8	0.808	0.192	0.0925886	1.83106	0.169535	0.411747
678	80.8	0.808	0.192	0.0925886	1.83241	0.16966	0.411899
677.5	80.5	0.805	0.195	0.0942041	1.83376	0.172748	0.41563
677	80	0.8	0.2	0.09691	1.83512	0.177841	0.421712
676.5	80.1	0.801	0.199	0.0963675	1.83647	0.176976	0.420686
676	80.2	0.802	0.198	0.0958256	1.83783	0.176111	0.419656
675.5	79.5	0.795	0.205	0.0996329	1.83919	0.183244	0.42807
675	79.4	0.794	0.206	0.100179	1.84056	0.184386	0.429402
674.5	79.5	0.795	0.205	0.0996329	1.84192	0.183516	0.428387
674	79.7	0.797	0.203	0.0985417	1.84329	0.181641	0.426193
673.5	79.5	0.795	0.205	0.0996329	1.84465	0.183788	0.428705
673	79.9	0.799	0.201	0.0974532	1.84603	0.179901	0.424148
672.5	79	0.79	0.21	0.102373	1.8474	0.189123	0.434883
672	78.9	0.789	0.211	0.102923	1.84877	0.190281	0.436212
671.5	79.1	0.791	0.209	0.101824	1.85015	0.188389	0.434038
671	78.9	0.789	0.211	0.102923	1.85153	0.190565	0.436537
670.5	78.8	0.788	0.212	0.103474	1.85291	0.191727	0.437867
670	78.8	0.788	0.212	0.103474	1.85429	0.191871	0.43803
669.5	78.9	0.789	0.211	0.102923	1.85568	0.190992	0.437026
669	78.4	0.784	0.216	0.105684	1.85706	0.196262	0.443014
668.5	78.3	0.783	0.217	0.106238	1.85845	0.197439	0.444341
668	78	0.78	0.22	0.107905	1.85984	0.200687	0.447981
667.5	77.8	0.778	0.222	0.10902	1.86124	0.202913	0.450458
667	77.8	0.778	0.222	0.10902	1.86263	0.203065	0.450627
666.5	77.6	0.776	0.224	0.110138	1.86403	0.205301	0.453101
666	77.9	0.779	0.221	0.108463	1.86543	0.202329	0.44981
665.5	77.9	0.779	0.221	0.108463	1.86683	0.202481	0.449979
665	78	0.78	0.22	0.107905	1.86823	0.201592	0.44899
664.5	77.8	0.778	0.222	0.10902	1.86964	0.203829	0.451474
664	77.8	0.778	0.222	0.10902	1.87105	0.203982	0.451644
663.5	77.4	0.774	0.226	0.111259	1.87246	0.208328	0.456429
663	77.3	0.773	0.227	0.111821	1.87387	0.209537	0.457752
662.5	77	0.77	0.23	0.113509	1.87528	0.212862	0.46137
662	76.8	0.768	0.232	0.114639	1.8767	0.215143	0.463835
661.5	76.8	0.768	0.232	0.114639	1.87812	0.215305	0.46401
661	76.7	0.767	0.233	0.115205	1.87954	0.216532	0.46533
660.5	76.7	0.767	0.233	0.115205	1.88096	0.216695	0.465506
660	76.2	0.762	0.238	0.118045	1.88239	0.222206	0.471388
659.5	76.2	0.762	0.238	0.118045	1.88381	0.222375	0.471566
659	76.3	0.763	0.237	0.117475	1.88524	0.22147	0.470606
658.5	76.2	0.762	0.238	0.118045	1.88667	0.222713	0.471924
658	75.9	0.759	0.241	0.119758	1.88811	0.226116	0.475517
657.5	76.1	0.761	0.239	0.118615	1.88954	0.224129	0.473423
657	75.7	0.757	0.243	0.120904	1.89098	0.228627	0.47815
656.5	75.6	0.756	0.244	0.121478	1.89242	0.229888	0.479466
656	75.2	0.752	0.248	0.123782	1.89386	0.234427	0.484176
655.5	75.3	0.753	0.247	0.123205	1.89531	0.233512	0.48323
655	75	0.75	0.25	0.124939	1.89676	0.236978	0.486804
654.5	75.3	0.753	0.247	0.123205	1.8982	0.233868	0.483599
654	75.3	0.753	0.247	0.123205	1.89966	0.234047	0.483784
653.5	75.2	0.752	0.248	0.123782	1.90111	0.235323	0.485101
653	75.4	0.754	0.246	0.122629	1.90257	0.233309	0.483021
652.5	75.2	0.752	0.248	0.123782	1.90402	0.235684	0.485473
652	75	0.75	0.25	0.124939	1.90548	0.238069	0.487923
651.5	74.4	0.744	0.256	0.128427	1.90695	0.244903	0.494877
651	74.2	0.742	0.258	0.129596	1.90841	0.247323	0.497315
650.5	74.3	0.743	0.257	0.129011	1.90988	0.246395	0.496382
650	74.3	0.743	0.257	0.129011	1.91135	0.246585	0.496573
649.5	74.5	0.745	0.255	0.127844	1.91282	0.244542	0.494512
649	73.8	0.738	0.262	0.131944	1.91429	0.252579	0.502572
648.5	73.6	0.736	0.264	0.133122	1.91577	0.255031	0.505006
648	73.8	0.738	0.262	0.131944	1.91725	0.252968	0.50296
647.5	73.9	0.739	0.261	0.131356	1.91873	0.252035	0.502031
647	73.5	0.735	0.265	0.133713	1.92021	0.256756	0.506711
646.5	73.2	0.732	0.268	0.135489	1.92169	0.260368	0.510263
646	73.1	0.731	0.269	0.136083	1.92318	0.261712	0.511577
645.5	72.9	0.729	0.271	0.137272	1.92467	0.264204	0.514008
645	73.3	0.733	0.267	0.134896	1.92616	0.259832	0.509737
644.5	72.9	0.729	0.271	0.137272	1.92766	0.264614	0.514407
644	72.7	0.727	0.273	0.138466	1.92915	0.267121	0.516838
643.5	72.5	0.725	0.275	0.139662	1.93065	0.269639	0.519268
643	72.3	0.723	0.277	0.140862	1.93215	0.272166	0.521696
642.5	72.3	0.723	0.277	0.140862	1.93366	0.272378	0.521899
642	72.1	0.721	0.279	0.142065	1.93516	0.274918	0.524327
641.5	72.2	0.722	0.278	0.141463	1.93667	0.273967	0.523419
641	71.9	0.719	0.281	0.143271	1.93818	0.277686	0.526959
640.5	72.2	0.722	0.278	0.141463	1.9397	0.274395	0.523827
640	71.6	0.716	0.284	0.145087	1.94121	0.281644	0.530702
639.5	71.6	0.716	0.284	0.145087	1.94273	0.281865	0.530909
639	71.1	0.711	0.289	0.14813	1.94425	0.288002	0.536659
638.5	71.1	0.711	0.289	0.14813	1.94577	0.288228	0.536869
638	70.9	0.709	0.291	0.149354	1.9473	0.290836	0.539292
637.5	70.9	0.709	0.291	0.149354	1.94882	0.291064	0.539504
637	71.1	0.711	0.289	0.14813	1.95035	0.288907	0.5375
636.5	70.3	0.703	0.297	0.153045	1.95189	0.298726	0.546558
636	70.1	0.701	0.299	0.154282	1.95342	0.301377	0.548979
635.5	70.3	0.703	0.297	0.153045	1.95496	0.299196	0.546988
635	69.9	0.699	0.301	0.155523	1.9565	0.30428	0.551616
634.5	69.9	0.699	0.301	0.155523	1.95804	0.30452	0.551833
634	69.8	0.698	0.302	0.156145	1.95958	0.305978	0.553153
633.5	69.9	0.699	0.301	0.155523	1.96113	0.305	0.552268
633	69.7	0.697	0.303	0.156767	1.96268	0.307684	0.554692
632.5	69.5	0.695	0.305	0.158015	1.96423	0.310378	0.557116
632	69.3	0.693	0.307	0.159267	1.96578	0.313084	0.559539
631.5	68.7	0.687	0.313	0.163043	1.96734	0.320761	0.566358
631	68.7	0.687	0.313	0.163043	1.9689	0.321016	0.566582
630.5	68.3	0.683	0.317	0.165579	1.97046	0.326267	0.571198
630	68.4	0.684	0.316	0.164944	1.97202	0.325273	0.570327
629.5	68.3	0.683	0.317	0.165579	1.97359	0.326786	0.571652
629	68.5	0.685	0.315	0.164309	1.97516	0.324537	0.569682
628.5	68.1	0.681	0.319	0.166853	1.97673	0.329823	0.574302
628	68.1	0.681	0.319	0.166853	1.9783	0.330086	0.574531
627.5	67.7	0.677	0.323	0.169411	1.97988	0.335414	0.57915
627	67.2	0.672	0.328	0.172631	1.98146	0.342061	0.58486
626.5	67.3	0.673	0.327	0.171985	1.98304	0.341053	0.583998
626	67.4	0.674	0.326	0.17134	1.98462	0.340046	0.583134
625.5	67.4	0.674	0.326	0.17134	1.98621	0.340318	0.583367
625	67.1	0.671	0.329	0.173277	1.9878	0.344441	0.586891
624.5	66.5	0.665	0.335	0.177178	1.98939	0.352477	0.593698
624	66.5	0.665	0.335	0.177178	1.99099	0.35276	0.593936
623.5	66.6	0.666	0.334	0.176526	1.99258	0.351742	0.593079
623	66.2	0.662	0.338	0.179142	1.99418	0.357242	0.597697
622.5	65.7	0.657	0.343	0.182435	1.99578	0.3641	0.603407
622	65.6	0.656	0.344	0.183096	1.99739	0.365714	0.604743
621.5	65.8	0.658	0.342	0.181774	1.99899	0.363365	0.602798
621	65.7	0.657	0.343	0.182435	2.0006	0.364979	0.604135
620.5	65.4	0.654	0.346	0.184422	2.00222	0.369253	0.607662
620	65.2	0.652	0.348	0.185752	2.00383	0.372216	0.610095
619.5	65	0.65	0.35	0.187087	2.00545	0.375193	0.61253
619	64.7	0.647	0.353	0.189096	2.00707	0.379528	0.616058
618.5	64.3	0.643	0.357	0.191789	2.00869	0.385245	0.620681
618	64.3	0.643	0.357	0.191789	2.01032	0.385556	0.620932
617.5	64.3	0.643	0.357	0.191789	2.01194	0.385869	0.621183
617	64.1	0.641	0.359	0.193142	2.01357	0.388906	0.623623
616.5	63.7	0.637	0.363	0.195861	2.01521	0.3947	0.628251
616	63.3	0.633	0.367	0.198596	2.01684	0.400537	0.63288
615.5	63.3	0.633	0.367	0.198596	2.01848	0.400863	0.633137
615	63.4	0.634	0.366	0.197911	2.02012	0.399804	0.6323
614.5	63.4	0.634	0.366	0.197911	2.02177	0.400129	0.632558
614	63.1	0.631	0.369	0.199971	2.02341	0.404623	0.6361
613.5	63	0.63	0.37	0.200659	2.02506	0.406348	0.637454
613	62.7	0.627	0.373	0.202732	2.02671	0.41088	0.641
612.5	62.4	0.624	0.376	0.204815	2.02837	0.415441	0.644547
612	62.2	0.622	0.378	0.20621	2.03002	0.418611	0.647001
611.5	62	0.62	0.38	0.207608	2.03168	0.421795	0.649457
611	61.6	0.616	0.384	0.210419	2.03335	0.427855	0.654107
610.5	61.7	0.617	0.383	0.209715	2.03501	0.426772	0.653278
610	61.6	0.616	0.384	0.210419	2.03668	0.428557	0.654643
609.5	61.3	0.613	0.387	0.21254	2.03835	0.43323	0.658202
609	61.1	0.611	0.389	0.213959	2.04002	0.436481	0.660667
608.5	60.9	0.609	0.391	0.215383	2.0417	0.439747	0.663134
608	60.8	0.608	0.392	0.216096	2.04338	0.441567	0.664505
607.5	60.6	0.606	0.394	0.217527	2.04506	0.444857	0.666976
607	60.3	0.603	0.397	0.219683	2.04675	0.449635	0.670548
606.5	60.4	0.604	0.396	0.218963	2.04843	0.448531	0.669725
606	60	0.6	0.4	0.221849	2.05012	0.454817	0.674402
605.5	59.6	0.596	0.404	0.224754	2.05182	0.461153	0.679083
605	59.5	0.595	0.405	0.225483	2.05351	0.463032	0.680465
604.5	58.9	0.589	0.411	0.229885	2.05521	0.472462	0.687358
604	58.7	0.587	0.413	0.231362	2.05691	0.475891	0.689849
603.5	58.6	0.586	0.414	0.232102	2.05862	0.47781	0.691238
603	58.3	0.583	0.417	0.234331	2.06032	0.482799	0.694837
602.5	58.3	0.583	0.417	0.234331	2.06203	0.483199	0.695125
602	58.2	0.582	0.418	0.235077	2.06375	0.485139	0.696519
601.5	58	0.58	0.42	0.236572	2.06546	0.48863	0.699021
601	57.6	0.576	0.424	0.239578	2.06718	0.49525	0.70374
600.5	57.5	0.575	0.425	0.240332	2.0689	0.497223	0.705141
600	57.3	0.573	0.427	0.241845	2.07063	0.500771	0.707652
599.5	57.1	0.571	0.429	0.243364	2.07235	0.504336	0.710166
599	57	0.57	0.43	0.244125	2.07408	0.506336	0.711573
598.5	56.9	0.569	0.431	0.244888	2.07581	0.508342	0.712981
598	56.8	0.568	0.432	0.245652	2.07755	0.510354	0.71439
597.5	56.5	0.565	0.435	0.247952	2.07929	0.515563	0.718027
597	56.2	0.562	0.438	0.250264	2.08103	0.520806	0.721669
596.5	56	0.56	0.44	0.251812	2.08277	0.524468	0.724201
596	55.5	0.555	0.445	0.255707	2.08452	0.533027	0.730087
595.5	55.7	0.557	0.443	0.254145	2.08627	0.530215	0.728159
595	55.5	0.555	0.445	0.255707	2.08803	0.533923	0.7307
594.5	55.1	0.551	0.449	0.258848	2.08978	0.540937	0.735484
594	54.7	0.547	0.453	0.262013	2.09154	0.54801	0.740277
593.5	54.7	0.547	0.453	0.262013	2.0933	0.548472	0.740589
593	54.5	0.545	0.455	0.263603	2.09507	0.552267	0.743147
592.5	54.3	0.543	0.457	0.2652	2.09684	0.556081	0.745708
592	54.2	0.542	0.458	0.266001	2.09861	0.558231	0.747148
591.5	53.8	0.538	0.462	0.269218	2.10038	0.56546	0.75197
591	53.7	0.537	0.463	0.270026	2.10216	0.567637	0.753417
590.5	53.6	0.536	0.464	0.270835	2.10394	0.56982	0.754864
590	53.2	0.532	0.468	0.274088	2.10572	0.577153	0.759706
589.5	53.3	0.533	0.467	0.273273	2.10751	0.575924	0.758897
589	52.9	0.529	0.471	0.276544	2.1093	0.583314	0.76375
588.5	52.8	0.528	0.472	0.277366	2.11109	0.585544	0.765209
588	52.5	0.525	0.475	0.279841	2.11288	0.591271	0.768941
587.5	52.6	0.526	0.474	0.279014	2.11468	0.590026	0.768132
587	51.9	0.519	0.481	0.284833	2.11648	0.602843	0.77643
586.5	52.1	0.521	0.479	0.283162	2.11829	0.599819	0.77448
586	51.7	0.517	0.483	0.286509	2.12009	0.607427	0.779376
585.5	51.5	0.515	0.485	0.288193	2.1219	0.611517	0.781996
585	51.4	0.514	0.486	0.289037	2.12372	0.613833	0.783475
584.5	51	0.51	0.49	0.29243	2.12553	0.62157	0.788397
584	51	0.51	0.49	0.29243	2.12735	0.622102	0.788734
583.5	50.5	0.505	0.495	0.296709	2.12918	0.631745	0.794824
583	50.5	0.505	0.495	0.296709	2.131	0.632287	0.795165
582.5	50	0.5	0.5	0.30103	2.13283	0.642047	0.801278
582	50	0.5	0.5	0.30103	2.13466	0.642598	0.801622
581.5	50	0.5	0.5	0.30103	2.1365	0.643151	0.801967
581	49.4	0.494	0.506	0.306273	2.13834	0.654916	0.809269
580.5	49.6	0.496	0.504	0.304518	2.14018	0.651724	0.807294
580	49.2	0.492	0.508	0.308035	2.14203	0.659819	0.812292
579.5	48.8	0.488	0.512	0.31158	2.14387	0.667989	0.817306
579	48.9	0.489	0.511	0.310691	2.14573	0.666658	0.816491
578.5	48.7	0.487	0.513	0.312471	2.14758	0.671057	0.81918
578	48.3	0.483	0.517	0.316053	2.14944	0.679336	0.824218
577.5	48.3	0.483	0.517	0.316053	2.1513	0.679924	0.824575
577	48.2	0.482	0.518	0.316953	2.15316	0.682451	0.826106
576.5	47.9	0.479	0.521	0.319664	2.15503	0.688887	0.829992
576	47.6	0.476	0.524	0.322393	2.1569	0.69537	0.833888
575.5	47.3	0.473	0.527	0.325139	2.15877	0.701902	0.837796
575	47.4	0.474	0.526	0.324222	2.16065	0.70053	0.836977
574.5	47.1	0.471	0.529	0.326979	2.16253	0.707103	0.840894
574	46.8	0.468	0.532	0.329754	2.16442	0.713725	0.844823
573.5	46.5	0.465	0.535	0.332547	2.1663	0.720398	0.848763
573	46.2	0.462	0.538	0.335358	2.16819	0.727121	0.852714
572.5	46.3	0.463	0.537	0.334419	2.17009	0.725718	0.851891
572	46.2	0.462	0.538	0.335358	2.17198	0.728392	0.853459
571.5	45.6	0.456	0.544	0.341035	2.17388	0.741371	0.861029
571	45.5	0.455	0.545	0.341989	2.17579	0.744095	0.862609
570.5	45.2	0.452	0.548	0.344862	2.1777	0.751003	0.866604
570	45.2	0.452	0.548	0.344862	2.17961	0.751662	0.866984
569.5	45.3	0.453	0.547	0.343902	2.18152	0.750228	0.866157
569	45	0.45	0.55	0.346787	2.18344	0.757188	0.870166
568.5	44.4	0.444	0.556	0.352617	2.18536	0.770594	0.877835
568	44.3	0.443	0.557	0.353596	2.18728	0.773414	0.87944
567.5	44.4	0.444	0.556	0.352617	2.18921	0.771952	0.878608
567	44.1	0.441	0.559	0.355561	2.19114	0.779084	0.882657
566.5	43.8	0.438	0.562	0.358526	2.19307	0.786273	0.88672
566	43.7	0.437	0.563	0.359519	2.19501	0.789146	0.888339
565.5	43.4	0.434	0.566	0.36251	2.19695	0.796417	0.892422
565	43.3	0.433	0.567	0.363512	2.19889	0.799325	0.89405
564.5	43.1	0.431	0.569	0.365523	2.20084	0.804458	0.896916
564	42.7	0.427	0.573	0.369572	2.20279	0.814091	0.90227
563.5	42.7	0.427	0.573	0.369572	2.20475	0.814813	0.90267
563	42.7	0.427	0.573	0.369572	2.20671	0.815537	0.903071
562.5	42.2	0.422	0.578	0.374688	2.20867	0.82756	0.909703
562	41.8	0.418	0.582	0.378824	2.21063	0.83744	0.915117
561.5	42	0.42	0.58	0.376751	2.2126	0.833599	0.913016
561	41.5	0.415	0.585	0.381952	2.21457	0.84586	0.919707
560.5	41.6	0.416	0.584	0.380907	2.21655	0.844298	0.918857
560	41.2	0.412	0.588	0.385103	2.21853	0.854361	0.924316
559.5	41.1	0.411	0.589	0.386158	2.22051	0.857468	0.925996
559	40.9	0.409	0.591	0.388277	2.2225	0.862943	0.928947
558.5	40.5	0.405	0.595	0.392545	2.22449	0.873211	0.934457
558	40.6	0.406	0.594	0.391474	2.22648	0.871608	0.9336
557.5	40.2	0.402	0.598	0.395774	2.22848	0.881972	0.939134
557	40.2	0.402	0.598	0.395774	2.23048	0.882764	0.939555
556.5	40	0.4	0.6	0.39794	2.23248	0.888393	0.942546
556	39.6	0.396	0.604	0.402305	2.23449	0.898945	0.948127
555.5	39.3	0.393	0.607	0.405607	2.2365	0.907141	0.952439
555	39.3	0.393	0.607	0.405607	2.23851	0.907958	0.952868
554.5	39	0.39	0.61	0.408935	2.24053	0.916233	0.957201
554	39.1	0.391	0.609	0.407823	2.24255	0.914566	0.956329
553.5	38.7	0.387	0.613	0.412289	2.24458	0.925416	0.961985
553	38.3	0.383	0.617	0.416801	2.24661	0.93639	0.967672
552.5	38.2	0.382	0.618	0.417937	2.24864	0.93979	0.969428
552	38.1	0.381	0.619	0.419075	2.25068	0.943204	0.971187
551.5	37.9	0.379	0.621	0.421361	2.25272	0.949208	0.974273
551	37.5	0.375	0.625	0.425969	2.25476	0.960459	0.98003
550.5	37.7	0.377	0.623	0.423659	2.25681	0.956118	0.977813
550	37.4	0.374	0.626	0.427128	2.25886	0.964825	0.982255
549.5	37	0.37	0.63	0.431798	2.26092	0.976261	0.988059
549	36.7	0.367	0.633	0.435334	2.26298	0.985151	0.992548
548.5	36.8	0.368	0.632	0.434152	2.26504	0.983373	0.991651
548	36.8	0.368	0.632	0.434152	2.26711	0.98427	0.992104
547.5	36.3	0.363	0.637	0.440093	2.26918	0.99865	0.999325
547	36.1	0.361	0.639	0.442493	2.27125	1.00501	1.0025
546.5	36.1	0.361	0.639	0.442493	2.27333	1.00593	1.00296
546	35.8	0.358	0.642	0.446117	2.27541	1.0151	1.00752
545.5	35.4	0.354	0.646	0.450997	2.2775	1.02714	1.01348
545	35.5	0.355	0.645	0.449772	2.27959	1.02529	1.01257
544.5	35.3	0.353	0.647	0.452225	2.28168	1.03183	1.01579
544	35	0.35	0.65	0.455932	2.28378	1.04125	1.02042
543.5	34.6	0.346	0.654	0.460924	2.28588	1.05362	1.02646
543	34.7	0.347	0.653	0.459671	2.28798	1.05172	1.02553
542.5	34.7	0.347	0.653	0.459671	2.29009	1.05269	1.02601
542	34.3	0.343	0.657	0.464706	2.2922	1.0652	1.03209
541.5	34.1	0.341	0.659	0.467246	2.29432	1.07201	1.03538
541	33.9	0.339	0.661	0.4698	2.29644	1.07887	1.03869
540.5	33.4	0.334	0.666	0.476254	2.29857	1.0947	1.04628
540	33.2	0.332	0.668	0.478862	2.30069	1.10171	1.04963
539.5	33.2	0.332	0.668	0.478862	2.30283	1.10274	1.05011
539	33.3	0.333	0.667	0.477556	2.30496	1.10075	1.04917
538.5	33	0.33	0.67	0.481486	2.3071	1.11084	1.05396
538	32.6	0.326	0.674	0.486782	2.30925	1.1241	1.06024
537.5	32.6	0.326	0.674	0.486782	2.3114	1.12515	1.06073
537	32.6	0.326	0.674	0.486782	2.31355	1.12619	1.06122
536.5	32.1	0.321	0.679	0.493495	2.3157	1.14279	1.06901
536	31.7	0.317	0.683	0.498941	2.31786	1.15648	1.0754
535.5	32	0.32	0.68	0.49485	2.32003	1.14807	1.07148
535	31.4	0.314	0.686	0.50307	2.3222	1.16823	1.08085
534.5	31.1	0.311	0.689	0.50724	2.32437	1.17901	1.08582
534	31.4	0.314	0.686	0.50307	2.32654	1.17042	1.08186
533.5	31	0.31	0.69	0.508638	2.32873	1.18448	1.08834
533	30.9	0.309	0.691	0.510042	2.33091	1.18886	1.09035
532.5	30.6	0.306	0.694	0.514279	2.3331	1.19986	1.09538
532	30.4	0.304	0.696	0.517126	2.33529	1.20764	1.09893
531.5	30.1	0.301	0.699	0.521434	2.33749	1.21884	1.10401
531	30.1	0.301	0.699	0.521434	2.33969	1.21999	1.10453
530.5	29.8	0.298	0.702	0.525784	2.34189	1.23133	1.10965
530	30.1	0.301	0.699	0.521434	2.3441	1.22229	1.10557
529.5	29.5	0.295	0.705	0.530178	2.34632	1.24397	1.11533
529	29.3	0.293	0.707	0.533132	2.34853	1.25208	1.11896
528.5	29.3	0.293	0.707	0.533132	2.35076	1.25326	1.11949
528	28.9	0.289	0.711	0.539102	2.35298	1.2685	1.12628
527.5	28.9	0.289	0.711	0.539102	2.35521	1.2697	1.12681
527	28.9	0.289	0.711	0.539102	2.35745	1.27091	1.12734
526.5	28.2	0.282	0.718	0.549751	2.35969	1.29724	1.13896
526	28	0.28	0.72	0.552842	2.36193	1.30577	1.1427
525.5	28.3	0.283	0.717	0.548214	2.36418	1.29607	1.13845
525	28.1	0.281	0.719	0.551294	2.36643	1.3046	1.14219
524.5	27.8	0.278	0.722	0.555955	2.36868	1.31688	1.14755
524	27.3	0.273	0.727	0.563837	2.37094	1.33683	1.15621
523.5	27	0.27	0.73	0.568636	2.37321	1.34949	1.16168
523	26.9	0.269	0.731	0.570248	2.37548	1.35461	1.16388
522.5	27.1	0.271	0.729	0.567031	2.37775	1.34826	1.16115
522	27	0.27	0.73	0.568636	2.38003	1.35337	1.16334
521.5	26.7	0.267	0.733	0.573489	2.38231	1.36623	1.16886
521	26.7	0.267	0.733	0.573489	2.3846	1.36754	1.16942
520.5	26.5	0.265	0.735	0.576754	2.38689	1.37665	1.17331
520	26.3	0.263	0.737	0.580044	2.38918	1.38583	1.17721
519.5	26.1	0.261	0.739	0.583359	2.39148	1.39509	1.18114
519	25.9	0.259	0.741	0.5867	2.39379	1.40443	1.18509
518.5	25.7	0.257	0.743	0.590067	2.39609	1.41386	1.18906
518	25.5	0.255	0.745	0.59346	2.39841	1.42336	1.19305
517.5	25.1	0.251	0.749	0.600326	2.40072	1.44122	1.20051
517	25	0.25	0.75	0.60206	2.40305	1.44678	1.20282
516.5	24.7	0.247	0.753	0.607303	2.40537	1.46079	1.20863
516	24.4	0.244	0.756	0.61261	2.4077	1.47498	1.21449
515.5	24.3	0.243	0.757	0.614394	2.41004	1.48071	1.21685
515	24.3	0.243	0.757	0.614394	2.41238	1.48215	1.21744
514.5	24.2	0.242	0.758	0.616185	2.41472	1.48792	1.2198
514	24.2	0.242	0.758	0.616185	2.41707	1.48936	1.22039
513.5	23.9	0.239	0.761	0.621602	2.41943	1.50392	1.22634
513	23.5	0.235	0.765	0.628932	2.42178	1.52314	1.23415
512.5	23.3	0.233	0.767	0.632644	2.42415	1.53362	1.23839
512	23.5	0.235	0.765	0.628932	2.42651	1.52611	1.23536
511.5	23	0.23	0.77	0.638272	2.42889	1.55029	1.24511
511	22.8	0.228	0.772	0.642065	2.43126	1.56103	1.24941
510.5	22.8	0.228	0.772	0.642065	2.43364	1.56256	1.25002
510	22.8	0.228	0.772	0.642065	2.43603	1.56409	1.25064
509.5	22.7	0.227	0.773	0.643974	2.43842	1.57028	1.25311
509	22.2	0.222	0.778	0.653647	2.44082	1.59543	1.2631
508.5	22.1	0.221	0.779	0.655608	2.44322	1.60179	1.26562
508	21.8	0.218	0.782	0.661544	2.44562	1.61788	1.27196
507.5	22	0.22	0.78	0.657577	2.44803	1.60977	1.26877
507	21.6	0.216	0.784	0.665546	2.45044	1.63088	1.27706
506.5	21.3	0.213	0.787	0.67162	2.45286	1.64739	1.28351
506	21.3	0.213	0.787	0.67162	2.45529	1.64902	1.28414
505.5	21.3	0.213	0.787	0.67162	2.45772	1.65065	1.28478
505	21.2	0.212	0.788	0.673664	2.46015	1.65731	1.28737
504.5	20.8	0.208	0.792	0.681937	2.46259	1.67933	1.29589
504	20.6	0.206	0.794	0.686133	2.46503	1.69134	1.30051
503.5	20.7	0.207	0.793	0.68403	2.46748	1.68783	1.29916
503	20.3	0.203	0.797	0.692504	2.46993	1.71044	1.30784
502.5	20	0.2	0.8	0.69897	2.47239	1.72813	1.31458
502	20	0.2	0.8	0.69897	2.47485	1.72985	1.31524
501.5	20	0.2	0.8	0.69897	2.47732	1.73157	1.31589
501	19.7	0.197	0.803	0.705534	2.47979	1.74958	1.32272
500.5	19.6	0.196	0.804	0.707744	2.48227	1.75681	1.32545
500	19.4	0.194	0.806	0.712198	2.48475	1.76963	1.33028
499.5	19.2	0.192	0.808	0.716699	2.48724	1.7826	1.33514
499	19.3	0.193	0.807	0.714443	2.48973	1.77877	1.3337
498.5	19.2	0.192	0.808	0.716699	2.49223	1.78618	1.33648
498	18.7	0.187	0.813	0.728158	2.49473	1.81656	1.3478
497.5	18.7	0.187	0.813	0.728158	2.49724	1.81838	1.34847
497	18.6	0.186	0.814	0.730487	2.49975	1.82603	1.35131
496.5	18.6	0.186	0.814	0.730487	2.50227	1.82787	1.35199
496	18.5	0.185	0.815	0.732828	2.50479	1.83558	1.35484
495.5	18.3	0.183	0.817	0.737549	2.50732	1.84927	1.35988
495	18.2	0.182	0.818	0.739929	2.50985	1.85711	1.36276
494.5	18.1	0.181	0.819	0.742321	2.51239	1.865	1.36565
494	18	0.18	0.82	0.744727	2.51493	1.87294	1.36855
493.5	17.8	0.178	0.822	0.74958	2.51748	1.88705	1.3737
493	17.7	0.177	0.823	0.752027	2.52003	1.89513	1.37664
492.5	17.6	0.176	0.824	0.754487	2.52259	1.90326	1.37959
492	17.3	0.173	0.827	0.761954	2.52515	1.92405	1.3871
491.5	17	0.17	0.83	0.769551	2.52772	1.94521	1.39471
491	16.9	0.169	0.831	0.772113	2.5303	1.95367	1.39774
490.5	16.6	0.166	0.834	0.779892	2.53287	1.97537	1.40548
490	16.4	0.164	0.836	0.785156	2.53546	1.99073	1.41093
489.5	16.4	0.164	0.836	0.785156	2.53805	1.99276	1.41165
489	16.6	0.166	0.834	0.779892	2.54064	1.98143	1.40763
488.5	16.3	0.163	0.837	0.787812	2.54324	2.0036	1.41549
488	15.8	0.158	0.842	0.801343	2.54585	2.0401	1.42832
487.5	15.8	0.158	0.842	0.801343	2.54846	2.04219	1.42905
487	15.9	0.159	0.841	0.798603	2.55108	2.0373	1.42734
486.5	15.9	0.159	0.841	0.798603	2.5537	2.03939	1.42807
486	15.8	0.158	0.842	0.801343	2.55633	2.04849	1.43126
485.5	15.4	0.154	0.846	0.812479	2.55896	2.0791	1.44191
485	15.2	0.152	0.848	0.818156	2.5616	2.09579	1.44768
484.5	15	0.15	0.85	0.823909	2.56424	2.1127	1.45351
484	15.1	0.151	0.849	0.821023	2.56689	2.10748	1.45171
483.5	14.9	0.149	0.851	0.826814	2.56954	2.12454	1.45758
483	14.9	0.149	0.851	0.826814	2.5722	2.12673	1.45833
482.5	14.8	0.148	0.852	0.829738	2.57487	2.13647	1.46167
482	14.6	0.146	0.854	0.835647	2.57754	2.15392	1.46762
481.5	14.3	0.143	0.857	0.844664	2.58022	2.17942	1.47628
481	14.5	0.145	0.855	0.838632	2.5829	2.1661	1.47177
480.5	14.1	0.141	0.859	0.850781	2.58559	2.19977	1.48316
480	14	0.14	0.86	0.853872	2.58828	2.21006	1.48663
479.5	13.8	0.138	0.862	0.860121	2.59098	2.22856	1.49283
479	13.7	0.137	0.863	0.863279	2.59368	2.23907	1.49635
478.5	13.8	0.138	0.862	0.860121	2.59639	2.23321	1.49439
478	13.7	0.137	0.863	0.863279	2.59911	2.24376	1.49792
477.5	13.6	0.136	0.864	0.866461	2.60183	2.25439	1.50146
477	13.7	0.137	0.863	0.863279	2.60456	2.24846	1.49949
476.5	13.7	0.137	0.863	0.863279	2.60729	2.25082	1.50027
476	13.5	0.135	0.865	0.869666	2.61003	2.26986	1.5066
475.5	13	0.13	0.87	0.886057	2.61278	2.31507	1.52153
475	12.8	0.128	0.872	0.89279	2.61553	2.33512	1.52811
474.5	12.7	0.127	0.873	0.896196	2.61828	2.34649	1.53183
474	12.7	0.127	0.873	0.896196	2.62104	2.34897	1.53264
473.5	12.8	0.128	0.872	0.89279	2.62381	2.34251	1.53053
473	12.9	0.129	0.871	0.88941	2.62659	2.33611	1.52843
472.5	12.5	0.125	0.875	0.90309	2.62937	2.37455	1.54096
472	12.2	0.122	0.878	0.91364	2.63215	2.40484	1.55075
471.5	12.2	0.122	0.878	0.91364	2.63494	2.40739	1.55158
471	12	0.12	0.88	0.920819	2.63774	2.42888	1.55849
470.5	11.8	0.118	0.882	0.928118	2.64054	2.45073	1.56548
470	11.7	0.117	0.883	0.931814	2.64335	2.46311	1.56943
469.5	11.7	0.117	0.883	0.931814	2.64617	2.46574	1.57027
469	11.5	0.115	0.885	0.939302	2.64899	2.4882	1.5774
468.5	11.5	0.115	0.885	0.939302	2.65181	2.49085	1.57824
468	11.7	0.117	0.883	0.931814	2.65465	2.47364	1.57278
467.5	11.9	0.119	0.881	0.924453	2.65749	2.45672	1.56739
467	11.6	0.116	0.884	0.935542	2.66033	2.48885	1.57761
466.5	11.2	0.112	0.888	0.950782	2.66318	2.53211	1.59126
466	11	0.11	0.89	0.958607	2.66604	2.55569	1.59865
465.5	11.2	0.112	0.888	0.950782	2.6689	2.53755	1.59297
465	11	0.11	0.89	0.958607	2.67177	2.56118	1.60037
464.5	11.3	0.113	0.887	0.946922	2.67465	2.53268	1.59144
464	11	0.11	0.89	0.958607	2.67753	2.5667	1.60209
463.5	10.7	0.107	0.893	0.970616	2.68042	2.60166	1.61297
463	10.4	0.104	0.896	0.982967	2.68332	2.63761	1.62407
462.5	10.4	0.104	0.896	0.982967	2.68622	2.64046	1.62495
462	10.4	0.104	0.896	0.982967	2.68912	2.64332	1.62583
461.5	10.6	0.106	0.894	0.974694	2.69204	2.62391	1.61985
461	10.5	0.105	0.895	0.978811	2.69496	2.63785	1.62415
460.5	10.6	0.106	0.894	0.974694	2.69788	2.62961	1.62161
460	10.2	0.102	0.898	0.9914	2.70082	2.67759	1.63633
459.5	10	0.1	0.9	1	2.70375	2.70375	1.64431
459	10	0.1	0.9	1	2.7067	2.7067	1.6452
458.5	9.9	0.099	0.901	1.00436	2.70965	2.72148	1.64969
458	9.8	0.098	0.902	1.00877	2.71261	2.73641	1.65421
457.5	9.5	0.095	0.905	1.02228	2.71557	2.77607	1.66615
457	9.9	0.099	0.901	1.00436	2.71854	2.73041	1.6524
456.5	9.7	0.097	0.903	1.01323	2.72152	2.75752	1.66058
456	9.4	0.094	0.906	1.02687	2.72451	2.79772	1.67264
455.5	9.4	0.094	0.906	1.02687	2.7275	2.80079	1.67356
455	9.5	0.095	0.905	1.02228	2.73049	2.79132	1.67072
454.5	9.4	0.094	0.906	1.02687	2.7335	2.80695	1.6754
454	9.6	0.096	0.904	1.01773	2.73651	2.78502	1.66884
453.5	9.3	0.093	0.907	1.03152	2.73953	2.82587	1.68103
453	8.7	0.087	0.913	1.06048	2.74255	2.90842	1.70541
452.5	9	0.09	0.91	1.04576	2.74558	2.87121	1.69446
452	9.3	0.093	0.907	1.03152	2.74862	2.83525	1.68382
451.5	8.7	0.087	0.913	1.06048	2.75166	2.91808	1.70824
451	8.9	0.089	0.911	1.05061	2.75471	2.89413	1.70121
450.5	8.9	0.089	0.911	1.05061	2.75777	2.89734	1.70216
450	8.8	0.088	0.912	1.05552	2.76083	2.91411	1.70708
449.5	8.4	0.084	0.916	1.07572	2.7639	2.97319	1.72429
449	8.7	0.087	0.913	1.06048	2.76698	2.93433	1.71299
448.5	8.6	0.086	0.914	1.0655	2.77007	2.95151	1.718
448	8.2	0.082	0.918	1.08619	2.77316	3.01217	1.73556
447.5	8.4	0.084	0.916	1.07572	2.77626	2.98648	1.72814
447	7.9	0.079	0.921	1.10237	2.77936	3.06389	1.7504
446.5	8.4	0.084	0.916	1.07572	2.78247	2.99317	1.73008
446	8.2	0.082	0.918	1.08619	2.78559	3.02567	1.73945
445.5	8.1	0.081	0.919	1.09151	2.78872	3.04393	1.74469
445	8.4	0.084	0.916	1.07572	2.79185	3.00326	1.73299
444.5	7.8	0.078	0.922	1.10791	2.79499	3.09659	1.75971
444	7.7	0.077	0.923	1.11351	2.79814	3.11576	1.76515
443.5	8.1	0.081	0.919	1.09151	2.8013	3.05766	1.74862
443	7.6	0.076	0.924	1.11919	2.80446	3.13871	1.77164
442.5	8.1	0.081	0.919	1.09151	2.80763	3.06457	1.75059
442	7.4	0.074	0.926	1.13077	2.8108	3.17837	1.7828
441.5	8	0.08	0.92	1.09691	2.81399	3.08669	1.7569
441	7.9	0.079	0.921	1.10237	2.81718	3.10558	1.76227
440.5	7.6	0.076	0.924	1.11919	2.82037	3.15652	1.77666
440	7.1	0.071	0.929	1.14874	2.82358	3.24356	1.80099
439.5	7.6	0.076	0.924	1.11919	2.82679	3.16371	1.77868
439	7.3	0.073	0.927	1.13668	2.83001	3.21681	1.79355
438.5	6.9	0.069	0.931	1.16115	2.83324	3.28982	1.81379
438	7.3	0.073	0.927	1.13668	2.83647	3.22415	1.79559
437.5	7.3	0.073	0.927	1.13668	2.83971	3.22784	1.79662
437	7.2	0.072	0.928	1.14267	2.84296	3.24856	1.80238
436.5	7.1	0.071	0.929	1.14874	2.84622	3.26957	1.8082
436	7.3	0.073	0.927	1.13668	2.84948	3.23894	1.79971
435.5	7	0.07	0.93	1.1549	2.85276	3.29465	1.81512
435	6.7	0.067	0.933	1.17393	2.85603	3.35277	1.83106
434.5	6.8	0.068	0.932	1.16749	2.85932	3.33823	1.82708
434	7.2	0.072	0.928	1.14267	2.86262	3.27102	1.8086
433.5	6.8	0.068	0.932	1.16749	2.86592	3.34593	1.82919
433	6.5	0.065	0.935	1.18709	2.86923	3.40602	1.84554
432.5	6.4	0.064	0.936	1.19382	2.87254	3.4293	1.85184
432	6.7	0.067	0.933	1.17393	2.87587	3.37605	1.8374
431.5	6.7	0.067	0.933	1.17393	2.8792	3.37997	1.83847
431	6.8	0.068	0.932	1.16749	2.88254	3.36534	1.83449
430.5	6.9	0.069	0.931	1.16115	2.88589	3.35095	1.83056
430	6.8	0.068	0.932	1.16749	2.88924	3.37317	1.83662
429.5	6.6	0.066	0.934	1.18046	2.89261	3.4146	1.84786
429	6.7	0.067	0.933	1.17393	2.89598	3.39966	1.84382
428.5	6.7	0.067	0.933	1.17393	2.89936	3.40363	1.84489
428	6.6	0.066	0.934	1.18046	2.90275	3.42656	1.8511
427.5	6.2	0.062	0.938	1.20761	2.90614	3.50948	1.87336
427	5.8	0.058	0.942	1.23657	2.90954	3.59786	1.8968
426.5	5.9	0.059	0.941	1.22915	2.91295	3.58045	1.89221
426	6	0.06	0.94	1.22185	2.91637	3.56337	1.88769
425.5	6.3	0.063	0.937	1.20066	2.9198	3.50569	1.87235
425	6.1	0.061	0.939	1.21467	2.92324	3.55077	1.88435
424.5	5.5	0.055	0.945	1.25964	2.92668	3.68655	1.92004
424	6	0.06	0.94	1.22185	2.93013	3.58018	1.89214
423.5	6.2	0.062	0.938	1.20761	2.93359	3.54263	1.88219
423	6.1	0.061	0.939	1.21467	2.93706	3.56756	1.8888
422.5	5.7	0.057	0.943	1.24413	2.94053	3.65839	1.91269
422	5.7	0.057	0.943	1.24413	2.94402	3.66273	1.91382
421.5	5.1	0.051	0.949	1.29243	2.94751	3.80945	1.95178
421	5.3	0.053	0.947	1.27572	2.95101	3.76467	1.94028
420.5	5.5	0.055	0.945	1.25964	2.95452	3.72162	1.92915
420	5.1	0.051	0.949	1.29243	2.95804	3.82305	1.95526
419.5	5.4	0.054	0.946	1.26761	2.96156	3.75409	1.93755
419	4.9	0.049	0.951	1.3098	2.9651	3.88369	1.97071
418.5	5.3	0.053	0.947	1.27572	2.96864	3.78716	1.94606
418	5.2	0.052	0.948	1.284	2.97219	3.81628	1.95353
417.5	5.5	0.055	0.945	1.25964	2.97575	3.74836	1.93607
417	4.8	0.048	0.952	1.31876	2.97932	3.929	1.98217
416.5	5	0.05	0.95	1.30103	2.98289	3.88083	1.96998
416	4.8	0.048	0.952	1.31876	2.98648	3.93844	1.98455
415.5	5	0.05	0.95	1.30103	2.99007	3.89017	1.97235
415	4.7	0.047	0.953	1.3279	2.99367	3.97531	1.99382
414.5	5.2	0.052	0.948	1.284	2.99729	3.84851	1.96176
414	4.7	0.047	0.953	1.3279	3.00091	3.98491	1.99622
413.5	5.2	0.052	0.948	1.284	3.00453	3.85781	1.96413
413	4.7	0.047	0.953	1.3279	3.00817	3.99456	1.99864
412.5	5.4	0.054	0.946	1.26761	3.01182	3.8178	1.95392
412	4.8	0.048	0.952	1.31876	3.01547	3.97668	1.99416
411.5	5.2	0.052	0.948	1.284	3.01914	3.87656	1.9689
411	4.6	0.046	0.954	1.33724	3.02281	4.04223	2.01053
410.5	4.9	0.049	0.951	1.3098	3.02649	3.96411	1.99101
410	4.8	0.048	0.952	1.31876	3.03018	3.99608	1.99902
409.5	4.7	0.047	0.953	1.3279	3.03388	4.0287	2.00716
409	4.6	0.046	0.954	1.33724	3.03759	4.062	2.01544
408.5	4.6	0.046	0.954	1.33724	3.04131	4.06697	2.01667
408	5	0.05	0.95	1.30103	3.04504	3.96168	1.9904
407.5	4.7	0.047	0.953	1.3279	3.04877	4.04847	2.01208
407	4.4	0.044	0.956	1.35655	3.05252	4.14089	2.03492
406.5	4.5	0.045	0.955	1.34679	3.05627	4.11615	2.02883
406	4.4	0.044	0.956	1.35655	3.06004	4.15108	2.03742
405.5	4.4	0.044	0.956	1.35655	3.06381	4.1562	2.03868
405	4.5	0.045	0.955	1.34679	3.06759	4.1314	2.03258
404.5	5	0.05	0.95	1.30103	3.07138	3.99596	1.99899
404	4.8	0.048	0.952	1.31876	3.07519	4.05543	2.01381
403.5	4.8	0.048	0.952	1.31876	3.079	4.06045	2.01506
403	4.8	0.048	0.952	1.31876	3.08282	4.06549	2.01631
402.5	4.4	0.044	0.956	1.35655	3.08665	4.18718	2.04626
402	4.3	0.043	0.957	1.36653	3.09049	4.22325	2.05505
401.5	4.4	0.044	0.956	1.35655	3.09433	4.19761	2.04881
401	4.3	0.043	0.957	1.36653	3.09819	4.23378	2.05761
400.5	4.3	0.043	0.957	1.36653	3.10206	4.23906	2.0589
400	4.4	0.044	0.956	1.35655	3.10594	4.21335	2.05264
399.5	4.5	0.045	0.955	1.34679	3.10982	4.18827	2.04653
399	4.4	0.044	0.956	1.35655	3.11372	4.22391	2.05522
398.5	4.2	0.042	0.958	1.37675	3.11763	4.2922	2.07176
398	4.3	0.043	0.957	1.36653	3.12155	4.26569	2.06535
397.5	4.3	0.043	0.957	1.36653	3.12547	4.27106	2.06665
397	4.2	0.042	0.958	1.37675	3.12941	4.30841	2.07567
396.5	4.2	0.042	0.958	1.37675	3.13335	4.31385	2.07698
396	4.4	0.044	0.956	1.35655	3.13731	4.25591	2.06299
395.5	4.1	0.041	0.959	1.38722	3.14128	4.35763	2.08749
395	3.7	0.037	0.963	1.4318	3.14525	4.50337	2.12211
394.5	4	0.04	0.96	1.39794	3.14924	4.40245	2.0982
394	4.3	0.043	0.957	1.36653	3.15324	4.309	2.07581
393.5	3.9	0.039	0.961	1.40894	3.15724	4.44835	2.10911
393	3.9	0.039	0.961	1.40894	3.16126	4.45401	2.11045
392.5	4.1	0.041	0.959	1.38722	3.16529	4.39094	2.09546
392	4.1	0.041	0.959	1.38722	3.16932	4.39654	2.09679
391.5	3.8	0.038	0.962	1.42022	3.17337	4.50687	2.12294
391	3.9	0.039	0.961	1.40894	3.17743	4.47679	2.11584
390.5	4.3	0.043	0.957	1.36653	3.1815	4.34762	2.08509
390	4	0.04	0.96	1.39794	3.18558	4.45325	2.11027
389.5	3.9	0.039	0.961	1.40894	3.18967	4.49403	2.11991
389	4	0.04	0.96	1.39794	3.19377	4.46469	2.11298
388.5	3.5	0.035	0.965	1.45593	3.19788	4.65589	2.15775
388	3.7	0.037	0.963	1.4318	3.202	4.58461	2.14117
387.5	3.8	0.038	0.962	1.42022	3.20613	4.5534	2.13387
387	3.9	0.039	0.961	1.40894	3.21027	4.52306	2.12675
386.5	3.6	0.036	0.964	1.4437	3.21442	4.64066	2.15422
386	3.5	0.035	0.965	1.45593	3.21859	4.68605	2.16473
385.5	3.3	0.033	0.967	1.48149	3.22276	4.77448	2.18506
385	3.9	0.039	0.961	1.40894	3.22695	4.54656	2.13227
384.5	3.8	0.038	0.962	1.42022	3.23114	4.58892	2.14218
384	3.5	0.035	0.965	1.45593	3.23535	4.71045	2.17036
383.5	3.3	0.033	0.967	1.48149	3.23957	4.79938	2.19075
383	3.7	0.037	0.963	1.4318	3.2438	4.64447	2.1551
382.5	3.9	0.039	0.961	1.40894	3.24804	4.57628	2.13922
382	3.2	0.032	0.968	1.49485	3.25229	4.86169	2.20492
381.5	3.9	0.039	0.961	1.40894	3.25655	4.58827	2.14203
381	3.5	0.035	0.965	1.45593	3.26083	4.74754	2.17889
380.5	3.2	0.032	0.968	1.49485	3.26511	4.88085	2.20927
380	3.9	0.039	0.961	1.40894	3.26941	4.60638	2.14625
379.5	3.4	0.034	0.966	1.46852	3.27372	4.80752	2.19261
379	3.3	0.033	0.967	1.48149	3.27803	4.85636	2.20372
378.5	3.9	0.039	0.961	1.40894	3.28236	4.62464	2.1505
378	3.4	0.034	0.966	1.46852	3.28671	4.8266	2.19695
377.5	3.8	0.038	0.962	1.42022	3.29106	4.67402	2.16195
377	3.4	0.034	0.966	1.46852	3.29542	4.8394	2.19986
376.5	3.1	0.031	0.969	1.50864	3.2998	4.97821	2.23119
376	3.2	0.032	0.968	1.49485	3.30419	4.93927	2.22245
375.5	3.6	0.036	0.964	1.4437	3.30859	4.7766	2.18554
375	3.2	0.032	0.968	1.49485	3.313	4.95244	2.22541
374.5	3	0.03	0.97	1.52288	3.31742	5.05203	2.24767
374	3.6	0.036	0.964	1.4437	3.32186	4.79576	2.18992
373.5	3.6	0.036	0.964	1.4437	3.32631	4.80218	2.19139
373	3.1	0.031	0.969	1.50864	3.33076	5.02492	2.24163
372.5	3.4	0.034	0.966	1.46852	3.33523	4.89786	2.21311
372	3.3	0.033	0.967	1.48149	3.33972	4.94775	2.22435
371.5	3.3	0.033	0.967	1.48149	3.34421	4.9544	2.22585
371	3	0.03	0.97	1.52288	3.34872	5.09969	2.25825
370.5	3	0.03	0.97	1.52288	3.35324	5.10658	2.25977
370	2.8	0.028	0.972	1.55284	3.35777	5.21409	2.28344
369.5	3.1	0.031	0.969	1.50864	3.36231	5.07252	2.25222
369	3.1	0.031	0.969	1.50864	3.36687	5.07939	2.25375
368.5	3.2	0.032	0.968	1.49485	3.37144	5.03979	2.24495
368	3.4	0.034	0.966	1.46852	3.37602	4.95776	2.2266
367.5	3	0.03	0.97	1.52288	3.38061	5.14826	2.26898
367	3.5	0.035	0.965	1.45593	3.38522	4.92865	2.22006
366.5	3.3	0.033	0.967	1.48149	3.38984	5.022	2.24098
366	3.7	0.037	0.963	1.4318	3.39447	4.86019	2.20458
365.5	3.6	0.036	0.964	1.4437	3.39911	4.90729	2.21524
365	2.6	0.026	0.974	1.58503	3.40377	5.39506	2.32273
364.5	3.1	0.031	0.969	1.50864	3.40844	5.1421	2.26762
364	3.4	0.034	0.966	1.46852	3.41312	5.01224	2.2388
363.5	3.2	0.032	0.968	1.49485	3.41781	5.10912	2.26034
363	3	0.03	0.97	1.52288	3.42252	5.21208	2.283
362.5	2.9	0.029	0.971	1.5376	3.42724	5.26973	2.29559
362	2.9	0.029	0.971	1.5376	3.43198	5.27701	2.29717
361.5	3.2	0.032	0.968	1.49485	3.43672	5.13738	2.26658
361	2.7	0.027	0.973	1.56864	3.44148	5.39843	2.32345
360.5	2.4	0.024	0.976	1.61979	3.44626	5.58221	2.36267
360	2.4	0.024	0.976	1.61979	3.45104	5.58996	2.36431
359.5	2.7	0.027	0.973	1.56864	3.45584	5.42096	2.3283
359	2.3	0.023	0.977	1.63827	3.46065	5.66949	2.38107
358.5	2.6	0.026	0.974	1.58503	3.46548	5.49288	2.34369
358	2.3	0.023	0.977	1.63827	3.47032	5.68533	2.38439
357.5	1.8	0.018	0.982	1.74473	3.47517	6.06323	2.46236
357	2.3	0.023	0.977	1.63827	3.48004	5.70126	2.38773
356.5	1.9	0.019	0.981	1.72125	3.48492	5.99841	2.44917
356	3	0.03	0.97	1.52288	3.48982	5.31457	2.30533
355.5	2.8	0.028	0.972	1.55284	3.49473	5.42676	2.32954
355	2.6	0.026	0.974	1.58503	3.49965	5.54704	2.35521
354.5	2.5	0.025	0.975	1.60206	3.50458	5.61455	2.3695
354	3.3	0.033	0.967	1.48149	3.50953	5.19933	2.2802
353.5	3.1	0.031	0.969	1.50864	3.5145	5.30211	2.30263
353	2.7	0.027	0.973	1.56864	3.51948	5.52078	2.34963
352.5	2.4	0.024	0.976	1.61979	3.52447	5.70889	2.38933
352	2.8	0.028	0.972	1.55284	3.52947	5.48072	2.34109
351.5	2.7	0.027	0.973	1.56864	3.5345	5.54434	2.35464
351	3.2	0.032	0.968	1.49485	3.53953	5.29107	2.30023
350.5	2.3	0.023	0.977	1.63827	3.54458	5.80699	2.40977
350	2.9	0.029	0.971	1.5376	3.54964	5.45794	2.33622
349.5	2.7	0.027	0.973	1.56864	3.55472	5.57606	2.36137
349	2.5	0.025	0.975	1.60206	3.55981	5.70304	2.3881
348.5	3.1	0.031	0.969	1.50864	3.56492	5.37818	2.31909
348	3.1	0.031	0.969	1.50864	3.57004	5.3859	2.32076
347.5	2.6	0.026	0.974	1.58503	3.57518	5.66676	2.38049
347	3	0.03	0.97	1.52288	3.58033	5.45241	2.33504
346.5	2.8	0.028	0.972	1.55284	3.5855	5.56771	2.3596
346	2.8	0.028	0.972	1.55284	3.59068	5.57576	2.3613
345.5	3.1	0.031	0.969	1.50864	3.59588	5.42488	2.32914
345	2.8	0.028	0.972	1.55284	3.60109	5.59192	2.36472
344.5	2.3	0.023	0.977	1.63827	3.60631	5.90812	2.43066
344	2.5	0.025	0.975	1.60206	3.61156	5.78593	2.4054
343.5	2.5	0.025	0.975	1.60206	3.61681	5.79435	2.40715
343	3.1	0.031	0.969	1.50864	3.62208	5.46442	2.33761
342.5	2.2	0.022	0.978	1.65758	3.62737	6.01265	2.45207
342	2.6	0.026	0.974	1.58503	3.63268	5.75789	2.39956
341.5	3.2	0.032	0.968	1.49485	3.63799	5.43826	2.33201
341	2.5	0.025	0.975	1.60206	3.64333	5.83683	2.41595
340.5	2.2	0.022	0.978	1.65758	3.64868	6.04797	2.45926
340	3.2	0.032	0.968	1.49485	3.65404	5.46225	2.33715
339.5	2.4	0.024	0.976	1.61979	3.65943	5.9275	2.43465
339	2.1	0.021	0.979	1.67778	3.66482	6.14877	2.47967
338.5	2.7	0.027	0.973	1.56864	3.67024	5.75727	2.39943
338	2.4	0.024	0.976	1.61979	3.67567	5.9538	2.44004
337.5	2.8	0.028	0.972	1.55284	3.68111	5.71618	2.39085
337	2.4	0.024	0.976	1.61979	3.68657	5.97147	2.44366
336.5	2.8	0.028	0.972	1.55284	3.69205	5.73317	2.3944
336	2	0.02	0.98	1.69897	3.69754	6.28202	2.5064
335.5	2.9	0.029	0.971	1.5376	3.70306	5.69382	2.38617
335	2.4	0.024	0.976	1.61979	3.70858	6.00712	2.45094
334.5	2.5	0.025	0.975	1.60206	3.71413	5.95025	2.43931
334	2.3	0.023	0.977	1.63827	3.71969	6.09386	2.46857
333.5	2.4	0.024	0.976	1.61979	3.72526	6.03414	2.45645
333	2.3	0.023	0.977	1.63827	3.73086	6.11216	2.47228
332.5	2.6	0.026	0.974	1.58503	3.73647	5.9224	2.4336
332	2.2	0.022	0.978	1.65758	3.74209	6.20281	2.49054
331.5	3.1	0.031	0.969	1.50864	3.74774	5.65398	2.37781
331	2.2	0.022	0.978	1.65758	3.7534	6.22155	2.4943
330.5	2.5	0.025	0.975	1.60206	3.75908	6.02227	2.45403
330	2.6	0.026	0.974	1.58503	3.76477	5.96727	2.4428
329.5	2	0.02	0.98	1.69897	3.77049	6.40594	2.531
329	2.8	0.028	0.972	1.55284	3.77622	5.86387	2.42154
328.5	2.1	0.021	0.979	1.67778	3.78196	6.34531	2.51899
328	2.8	0.028	0.972	1.55284	3.78773	5.88174	2.42523
327.5	2	0.02	0.98	1.69897	3.79351	6.44506	2.53871
327	2.4	0.024	0.976	1.61979	3.79931	6.15408	2.48074
326.5	2.5	0.025	0.975	1.60206	3.80513	6.09605	2.46902
326	2	0.02	0.98	1.69897	3.81097	6.47472	2.54455
325.5	2.6	0.026	0.974	1.58503	3.81682	6.04976	2.45963
325	2.6	0.026	0.974	1.58503	3.82269	6.05907	2.46152
324.5	1.9	0.019	0.981	1.72125	3.82858	6.58993	2.56709
324	2.1	0.021	0.979	1.67778	3.83449	6.43343	2.53642
323.5	2.7	0.027	0.973	1.56864	3.84042	6.02422	2.45443
323	1.9	0.019	0.981	1.72125	3.84636	6.62054	2.57304
322.5	2.9	0.029	0.971	1.5376	3.85233	5.92334	2.43379
322	1.8	0.018	0.982	1.74473	3.85831	6.7317	2.59455
321.5	2	0.02	0.98	1.69897	3.86431	6.56534	2.56229
321	2.6	0.026	0.974	1.58503	3.87033	6.13457	2.47681
320.5	2	0.02	0.98	1.69897	3.87637	6.58583	2.56629
320	2.8	0.028	0.972	1.55284	3.88242	6.02879	2.45536
319.5	2.4	0.024	0.976	1.61979	3.8885	6.29854	2.50969
319	2.6	0.026	0.974	1.58503	3.89459	6.17303	2.48456
318.5	1.9	0.019	0.981	1.72125	3.90071	6.71408	2.59115
318	2.2	0.022	0.978	1.65758	3.90684	6.47589	2.54478
317.5	2.2	0.022	0.978	1.65758	3.91299	6.48609	2.54678
317	2	0.02	0.98	1.69897	3.91916	6.65854	2.58042
316.5	2.3	0.023	0.977	1.63827	3.92536	6.4308	2.5359
316	1.7	0.017	0.983	1.76955	3.93157	6.95711	2.63763
315.5	2.5	0.025	0.975	1.60206	3.9378	6.30859	2.51169
315	1.9	0.019	0.981	1.72125	3.94405	6.78868	2.60551
314.5	2.5	0.025	0.975	1.60206	3.95032	6.32865	2.51568
314	2.3	0.023	0.977	1.63827	3.95661	6.482	2.54598
313.5	1.7	0.017	0.983	1.76955	3.96292	7.01259	2.64813
313	2.5	0.025	0.975	1.60206	3.96925	6.35898	2.5217
312.5	2.3	0.023	0.977	1.63827	3.9756	6.51311	2.55208
312	1.8	0.018	0.982	1.74473	3.98197	6.94745	2.6358
311.5	2.3	0.023	0.977	1.63827	3.98836	6.53402	2.55617
311	2	0.02	0.98	1.69897	3.99477	6.787	2.60519
310.5	2	0.02	0.98	1.69897	4.00121	6.79793	2.60728
310	1.8	0.018	0.982	1.74473	4.00766	6.99228	2.64429
309.5	2.1	0.021	0.979	1.67778	4.01414	6.73484	2.59516
309	2	0.02	0.98	1.69897	4.02063	6.83093	2.61361
308.5	2.4	0.024	0.976	1.61979	4.02715	6.52313	2.55404
308	1.9	0.019	0.981	1.72125	4.03369	6.94297	2.63495
307.5	2.7	0.027	0.973	1.56864	4.04024	6.33767	2.51747
307	1.8	0.018	0.982	1.74473	4.04682	7.06061	2.65718
306.5	2.4	0.024	0.976	1.61979	4.05343	6.56569	2.56236
306	1.8	0.018	0.982	1.74473	4.06005	7.08368	2.66152
305.5	2	0.02	0.98	1.69897	4.06669	6.90919	2.62853
305	2	0.02	0.98	1.69897	4.07336	6.92052	2.63069
304.5	1.9	0.019	0.981	1.72125	4.08005	7.02277	2.65005
304	2.2	0.022	0.978	1.65758	4.08676	6.77412	2.60271
303.5	1.7	0.017	0.983	1.76955	4.09349	7.24364	2.6914
303	2.3	0.023	0.977	1.63827	4.10025	6.71732	2.59178
302.5	1.6	0.016	0.984	1.79588	4.10702	7.37572	2.71583
302	2.3	0.023	0.977	1.63827	4.11382	6.73956	2.59607
301.5	2.1	0.021	0.979	1.67778	4.12065	6.91354	2.62936
301	2.2	0.022	0.978	1.65758	4.12749	6.84164	2.61565
300.5	2	0.02	0.98	1.69897	4.13436	7.02415	2.65031
300	2	0.02	0.98	1.69897	4.14125	7.03586	2.65252
299.5	2.2	0.022	0.978	1.65758	4.14816	6.8759	2.62219
299	2.2	0.022	0.978	1.65758	4.1551	6.8874	2.62439
298.5	2.1	0.021	0.979	1.67778	4.16206	6.98302	2.64254
298	1.8	0.018	0.982	1.74473	4.16904	7.27385	2.69701
297.5	2.2	0.022	0.978	1.65758	4.17605	6.92213	2.63099
297	1.9	0.019	0.981	1.72125	4.18308	7.20011	2.6833
296.5	2.5	0.025	0.975	1.60206	4.19013	6.71285	2.59092
296	1.6	0.016	0.984	1.79588	4.19721	7.53769	2.74549
295.5	2.7	0.027	0.973	1.56864	4.20431	6.59504	2.56808
295	1.6	0.016	0.984	1.79588	4.21144	7.56324	2.75013
294.5	2.5	0.025	0.975	1.60206	4.21859	6.75844	2.5997
294	1.5	0.015	0.985	1.82391	4.22577	7.70741	2.77622
293.5	2.6	0.026	0.974	1.58503	4.23296	6.70936	2.59024
293	1.9	0.019	0.981	1.72125	4.24019	7.29841	2.70156
292.5	2.4	0.024	0.976	1.61979	4.24744	6.87995	2.62297
292	1.6	0.016	0.984	1.79588	4.25471	7.64095	2.76423
291.5	2.4	0.024	0.976	1.61979	4.26201	6.90355	2.62746
291	1.8	0.018	0.982	1.74473	4.26933	7.44882	2.72925
290.5	2.2	0.022	0.978	1.65758	4.27668	7.08892	2.6625
290	1.7	0.017	0.983	1.76955	4.28405	7.58085	2.75333
289.5	2.3	0.023	0.977	1.63827	4.29145	7.03056	2.65152
289	1.5	0.015	0.985	1.82391	4.29888	7.84076	2.80014
288.5	2.3	0.023	0.977	1.63827	4.30633	7.05493	2.65611
288	2.1	0.021	0.979	1.67778	4.3138	7.23761	2.69028
287.5	1.7	0.017	0.983	1.76955	4.3213	7.64677	2.76528
287	2.4	0.024	0.976	1.61979	4.32883	7.01179	2.64798
286.5	1.5	0.015	0.985	1.82391	4.33639	7.90917	2.81233
286	2.5	0.025	0.975	1.60206	4.34397	6.9593	2.63805
285.5	1.8	0.018	0.982	1.74473	4.35158	7.59231	2.75542
285	2.3	0.023	0.977	1.63827	4.35921	7.14157	2.67237
284.5	2	0.02	0.98	1.69897	4.36687	7.41918	2.72382
284	1.6	0.016	0.984	1.79588	4.37456	7.85618	2.80289
283.5	2	0.02	0.98	1.69897	4.38228	7.44535	2.72862
283	2	0.02	0.98	1.69897	4.39002	7.45851	2.73103
282.5	1.5	0.015	0.985	1.82391	4.39779	8.02116	2.83217
282	2.3	0.023	0.977	1.63827	4.40559	7.21755	2.68655
281.5	1.9	0.019	0.981	1.72125	4.41341	7.59657	2.75619
281	2	0.02	0.98	1.69897	4.42126	7.51159	2.74073
280.5	2	0.02	0.98	1.69897	4.42914	7.52498	2.74317
280	1.9	0.019	0.981	1.72125	4.43705	7.63726	2.76356
279.5	2.2	0.022	0.978	1.65758	4.44499	7.36792	2.71439
279	1.6	0.016	0.984	1.79588	4.45296	7.99698	2.82789
278.5	2.1	0.021	0.979	1.67778	4.46095	7.4845	2.73578
278	1.8	0.018	0.982	1.74473	4.46897	7.79714	2.79234
277.5	2	0.02	0.98	1.69897	4.47703	7.60633	2.75796
277	1.7	0.017	0.983	1.76955	4.48511	7.93663	2.8172
276.5	2.2	0.022	0.978	1.65758	4.49322	7.44786	2.72908
276	1.9	0.019	0.981	1.72125	4.50136	7.74795	2.78351
275.5	2	0.02	0.98	1.69897	4.50953	7.66155	2.76795
275	2.2	0.022	0.978	1.65758	4.51773	7.48848	2.73651
274.5	1.8	0.018	0.982	1.74473	4.52596	7.89656	2.81008
274	2.4	0.024	0.976	1.61979	4.53422	7.34447	2.71007
273.5	1.5	0.015	0.985	1.82391	4.5425	8.28511	2.87839
273	2.2	0.022	0.978	1.65758	4.55082	7.54334	2.74651
272.5	1.9	0.019	0.981	1.72125	4.55917	7.84746	2.80133
272	1.8	0.018	0.982	1.74473	4.56756	7.96914	2.82297
271.5	2.3	0.023	0.977	1.63827	4.57597	7.49668	2.73801
271	1.6	0.016	0.984	1.79588	4.58441	8.23305	2.86933
270.5	2.3	0.023	0.977	1.63827	4.59288	7.52439	2.74306
270	2.4	0.024	0.976	1.61979	4.60139	7.45328	2.73007
269.5	1.6	0.016	0.984	1.79588	4.60993	8.27887	2.8773
269	2.1	0.021	0.979	1.67778	4.61849	7.74882	2.78367
268.5	2.3	0.023	0.977	1.63827	4.62709	7.58044	2.75326
268	1.6	0.016	0.984	1.79588	4.63573	8.32521	2.88534
267.5	1.7	0.017	0.983	1.76955	4.64439	8.21849	2.86679
267	2	0.02	0.98	1.69897	4.65309	7.90546	2.81167
266.5	2.4	0.024	0.976	1.61979	4.66182	7.55116	2.74794
266	2.6	0.026	0.974	1.58503	4.67058	7.403	2.72085
265.5	2.4	0.024	0.976	1.61979	4.67938	7.5796	2.75311
265	1.6	0.016	0.984	1.79588	4.68821	8.41946	2.90163
264.5	1.6	0.016	0.984	1.79588	4.69707	8.43537	2.90437
264	2	0.02	0.98	1.69897	4.70597	7.99529	2.8276
263.5	1.8	0.018	0.982	1.74473	4.7149	8.22621	2.86814
263	1.8	0.018	0.982	1.74473	4.72386	8.24185	2.87086
262.5	2	0.02	0.98	1.69897	4.73286	8.04098	2.83566
262	2.1	0.021	0.979	1.67778	4.74189	7.95585	2.82061
261.5	2.2	0.022	0.978	1.65758	4.75096	7.87508	2.80626
261	2.2	0.022	0.978	1.65758	4.76006	7.89016	2.80894
260.5	2.3	0.023	0.977	1.63827	4.76919	7.81324	2.79522
260	2.3	0.023	0.977	1.63827	4.77837	7.82826	2.7979
259.5	2.6	0.026	0.974	1.58503	4.78757	7.58843	2.75471
259	2.6	0.026	0.974	1.58503	4.79681	7.60308	2.75737
258.5	2.6	0.026	0.974	1.58503	4.80609	7.61779	2.76003
258	2.3	0.023	0.977	1.63827	4.81541	7.88895	2.80873
257.5	2.1	0.021	0.979	1.67778	4.82476	8.09488	2.84515
257	1.8	0.018	0.982	1.74473	4.83414	8.43426	2.90418
256.5	2.3	0.023	0.977	1.63827	4.84357	7.93508	2.81693
256	2.7	0.027	0.973	1.56864	4.85303	7.61263	2.7591
255.5	2.7	0.027	0.973	1.56864	4.86252	7.62753	2.7618
255	2.7	0.027	0.973	1.56864	4.87206	7.64249	2.76451
254.5	2.5	0.025	0.975	1.60206	4.88163	7.82067	2.79655
254	2.3	0.023	0.977	1.63827	4.89124	8.01318	2.83076
253.5	2.8	0.028	0.972	1.55284	4.90089	7.6103	2.75868
253	2.5	0.025	0.975	1.60206	4.91057	7.86703	2.80482
252.5	2.4	0.024	0.976	1.61979	4.9203	7.96984	2.82309
252	3.1	0.031	0.969	1.50864	4.93006	7.43768	2.72721
251.5	2.1	0.021	0.979	1.67778	4.93986	8.288	2.87889
251	2.4	0.024	0.976	1.61979	4.9497	8.01747	2.83151
250.5	2.7	0.027	0.973	1.56864	4.95958	7.77978	2.78923
250	3	0.03	0.97	1.52288	4.9695	7.56795	2.75099
249.5	2.6	0.026	0.974	1.58503	4.97946	7.89258	2.80937
249	3.5	0.035	0.965	1.45593	4.98946	7.26431	2.69524
248.5	2.8	0.028	0.972	1.55284	4.9995	7.76343	2.78629
248	2.8	0.028	0.972	1.55284	5.00958	7.77908	2.7891
247.5	3	0.03	0.97	1.52288	5.0197	7.64439	2.76485
247	3.5	0.035	0.965	1.45593	5.02986	7.32313	2.70613
246.5	2.1	0.021	0.979	1.67778	5.04006	8.45612	2.90794
246	3.7	0.037	0.963	1.4318	5.0503	7.23102	2.68906
245.5	3	0.03	0.97	1.52288	5.06059	7.70667	2.77609
245	3.8	0.038	0.962	1.42022	5.07092	7.2018	2.68362
244.5	2.9	0.029	0.971	1.5376	5.08129	7.813	2.79517
244	2.5	0.025	0.975	1.60206	5.0917	8.15721	2.85608
243.5	3.4	0.034	0.966	1.46852	5.10216	7.49262	2.73727
243	3.9	0.039	0.961	1.40894	5.11265	7.2034	2.68391
242.5	3.2	0.032	0.968	1.49485	5.1232	7.65841	2.76738
242	2.7	0.027	0.973	1.56864	5.13378	8.05303	2.83779
241.5	3.4	0.034	0.966	1.46852	5.14441	7.55467	2.74858
241	3.9	0.039	0.961	1.40894	5.15508	7.26318	2.69503
240.5	3.4	0.034	0.966	1.46852	5.1658	7.58609	2.75429
240	3.3	0.033	0.967	1.48149	5.17656	7.66901	2.7693
239.5	3.7	0.037	0.963	1.4318	5.18737	7.42727	2.7253
239	3.5	0.035	0.965	1.45593	5.19822	7.56826	2.75105
238.5	4.2	0.042	0.958	1.37675	5.20912	7.17166	2.678
238	4.5	0.045	0.955	1.34679	5.22006	7.03032	2.65147
237.5	4.5	0.045	0.955	1.34679	5.23105	7.04512	2.65426
237	4.8	0.048	0.952	1.31876	5.24209	6.91305	2.62927
236.5	4.4	0.044	0.956	1.35655	5.25317	7.12618	2.66949
236	4.7	0.047	0.953	1.3279	5.2643	6.99048	2.64395
235.5	5	0.05	0.95	1.30103	5.27548	6.86355	2.61984
235	4.9	0.049	0.951	1.3098	5.2867	6.92454	2.63145
234.5	4.6	0.046	0.954	1.33724	5.29797	7.08467	2.66171
234	5	0.05	0.95	1.30103	5.30929	6.90755	2.62822
233.5	4.9	0.049	0.951	1.3098	5.32066	6.96903	2.63989
233	5.2	0.052	0.948	1.284	5.33208	6.84637	2.61656
232.5	4.8	0.048	0.952	1.31876	5.34355	7.04685	2.65459
232	4.5	0.045	0.955	1.34679	5.35506	7.21213	2.68554
231.5	4.9	0.049	0.951	1.3098	5.36663	7.02923	2.65127
231	5.5	0.055	0.945	1.25964	5.37825	6.77464	2.60281
230.5	5.6	0.056	0.944	1.25181	5.38991	6.74716	2.59753
230	3.9	0.039	0.961	1.40894	5.40163	7.61055	2.75872
229.5	5.4	0.054	0.946	1.26761	5.4134	6.86206	2.61955
229	5.6	0.056	0.944	1.25181	5.42522	6.79135	2.60602
228.5	5	0.05	0.95	1.30103	5.43709	7.07382	2.65966
228	5.3	0.053	0.947	1.27572	5.44901	6.95144	2.63656
227.5	5.2	0.052	0.948	1.284	5.46099	7.01189	2.648
227	5.2	0.052	0.948	1.284	5.47302	7.02734	2.65091
226.5	5	0.05	0.95	1.30103	5.4851	7.13628	2.67138
226	5.7	0.057	0.943	1.24413	5.49723	6.83925	2.6152
225.5	4.2	0.042	0.958	1.37675	5.50942	7.5851	2.75411
225	5.1	0.051	0.949	1.29243	5.52167	7.13637	2.6714
224.5	3.6	0.036	0.964	1.4437	5.53396	7.98937	2.82655
224	4.8	0.048	0.952	1.31876	5.54632	7.31425	2.70449
223.5	4	0.04	0.96	1.39794	5.55872	7.77076	2.78761
223	5.1	0.051	0.949	1.29243	5.57119	7.20037	2.68335
222.5	3.7	0.037	0.963	1.4318	5.58371	7.99474	2.8275
222	3.4	0.034	0.966	1.46852	5.59628	8.21826	2.86675
221.5	5.4	0.054	0.946	1.26761	5.60892	7.1099	2.66644
221	3.3	0.033	0.967	1.48149	5.62161	8.32833	2.88588
220.5	4.3	0.043	0.957	1.36653	5.63435	7.69952	2.7748
220	2.7	0.027	0.973	1.56864	5.64716	8.85834	2.9763
219.5	3.2	0.032	0.968	1.49485	5.66002	8.46089	2.90876
219	2.4	0.024	0.976	1.61979	5.67295	9.18897	3.03133
218.5	3.7	0.037	0.963	1.4318	5.68593	8.1411	2.85326
218	4.4	0.044	0.956	1.35655	5.69897	7.73092	2.78045
217.5	2.2	0.022	0.978	1.65758	5.71207	9.4682	3.07704
217	4.1	0.041	0.959	1.38722	5.72523	7.94213	2.81818
216.5	2.5	0.025	0.975	1.60206	5.73845	9.19335	3.03205
216	2.6	0.026	0.974	1.58503	5.75174	9.11666	3.01938
215.5	1.6	0.016	0.984	1.79588	5.76508	10.3534	3.21767
215	2.4	0.024	0.976	1.61979	5.77849	9.35993	3.0594
214.5	3.3	0.033	0.967	1.48149	5.79196	8.58071	2.92928
214	0.4	0.004	0.996	2.39794	5.80549	13.9212	3.73111
213.5	4	0.04	0.96	1.39794	5.81909	8.13473	2.85215
213	1.9	0.019	0.981	1.72125	5.83275	10.0396	3.16853
212.5	0.4	0.004	0.996	2.39794	5.84647	14.0195	3.74426
212	2.4	0.024	0.976	1.61979	5.86026	9.49238	3.08097
211.5	1.5	0.015	0.985	1.82391	5.87411	10.7138	3.2732
211	1.9	0.019	0.981	1.72125	5.88803	10.1348	3.18351
210.5	2.6	0.026	0.974	1.58503	5.90202	9.35486	3.05857
210	1.2	0.012	0.988	1.92082	5.91607	11.3637	3.37101
209.5	0.4	0.004	0.996	2.39794	5.93019	14.2202	3.77097
209	-1	0.01	0.99	2	5.94438	11.8888	3.44801
208.5	1.5	0.015	0.985	1.82391	5.95863	10.868	3.29667
208	3	0.03	0.97	1.52288	5.97296	9.09609	3.01597
207.5	-0.2	0.002	0.998	2.69897	5.98735	16.1597	4.01991
207	0	0	1	#NUM!	6.00181	#NUM!	#NUM!
206.5	-0.2	0.002	0.998	2.69897	6.01634	16.2379	4.02963
206	2.1	0.021	0.979	1.67778	6.03095	10.1186	3.18098
205.5	3	0.03	0.97	1.52288	6.04562	9.20675	3.03426
205	0.5	0.005	0.995	2.30103	6.06037	13.9451	3.73431
204.5	2.5	0.025	0.975	1.60206	6.07518	9.73281	3.11974
204	0	0	1	#NUM!	6.09007	#NUM!	#NUM!
203.5	-2.7	0.027	0.973	1.56864	6.10504	9.57658	3.09461
203	0.3	0.003	0.997	2.52288	6.12007	15.4402	3.9294
202.5	-0.8	0.008	0.992	2.09691	6.13519	12.8649	3.58677
202	-1.8	0.018	0.982	1.74473	6.15037	10.7307	3.27578
201.5	-1.3	0.013	0.987	1.88606	6.16563	11.6287	3.41009
201	-0.1	0.001	0.999	3	6.18097	18.5429	4.30615
200.5	0.8	0.008	0.992	2.09691	6.19638	12.9933	3.60462
200	0.7	0.007	0.993	2.1549	6.21188	13.386	3.65869

## Sheet: Sheet6
nm	R%	R	abs	a	hv	ahv	ahv-0.5
800	102	1.02	-0.02	-0.00860017	1.55297	0.0133558	0.115567
799.5	102.9	1.029	-0.029	-0.0124154	1.55394	0.0192927	0.138898
799	103.1	1.031	-0.031	-0.0132587	1.55491	0.0206161	0.143583
798.5	101.1	1.011	-0.011	-0.00475116	1.55589	0.00739226	0.0859782
798	104	1.04	-0.04	-0.0170333	1.55686	0.0265185	0.162845
797.5	102.7	1.027	-0.027	-0.0115704	1.55784	0.0180249	0.134257
797	105.6	1.056	-0.056	-0.0236639	1.55881	0.0368877	0.192062
796.5	106.9	1.069	-0.069	-0.0289777	1.55979	0.0451992	0.212601
796	102.9	1.029	-0.029	-0.0124154	1.56077	0.0193776	0.139203
795.5	104.7	1.047	-0.047	-0.0199467	1.56175	0.0311518	0.176499
795	102.9	1.029	-0.029	-0.0124154	1.56274	0.019402	0.139291
794.5	104.6	1.046	-0.046	-0.0195317	1.56372	0.0305421	0.174763
794	105.4	1.054	-0.054	-0.0228406	1.5647	0.0357388	0.189047
793.5	104.5	1.045	-0.045	-0.0191163	1.56569	0.0299302	0.173003
793	107.7	1.077	-0.077	-0.0322157	1.56668	0.0504716	0.224659
792.5	108.3	1.083	-0.083	-0.0346285	1.56767	0.0542858	0.232993
792	107.4	1.074	-0.074	-0.0310043	1.56866	0.048635	0.220534
791.5	107.1	1.071	-0.071	-0.0297895	1.56965	0.0467589	0.216238
791	108.1	1.081	-0.081	-0.0338257	1.57064	0.0531279	0.230495
790.5	107.7	1.077	-0.077	-0.0322157	1.57163	0.0506312	0.225014
790	107.2	1.072	-0.072	-0.0301948	1.57263	0.0474851	0.217911
789.5	108.7	1.087	-0.087	-0.0362295	1.57362	0.0570116	0.238771
789	106.5	1.065	-0.065	-0.0273496	1.57462	0.0430652	0.207522
788.5	108.6	1.086	-0.086	-0.0358298	1.57562	0.0564541	0.237601
788	106.8	1.068	-0.068	-0.0285713	1.57662	0.045046	0.21224
787.5	105.9	1.059	-0.059	-0.024896	1.57762	0.0392763	0.198183
787	107.1	1.071	-0.071	-0.0297895	1.57862	0.0470263	0.216855
786.5	104.6	1.046	-0.046	-0.0195317	1.57962	0.0308527	0.175649
786	106.6	1.066	-0.066	-0.0277572	1.58063	0.0438739	0.209461
785.5	105.3	1.053	-0.053	-0.0224284	1.58164	0.0354735	0.188344
785	106.4	1.064	-0.064	-0.0269416	1.58264	0.042639	0.206492
784.5	104.7	1.047	-0.047	-0.0199467	1.58365	0.0315886	0.177732
784	106.7	1.067	-0.067	-0.0281644	1.58466	0.0446311	0.211261
783.5	105.1	1.051	-0.051	-0.0216027	1.58567	0.0342548	0.185081
783	106.9	1.069	-0.069	-0.0289777	1.58669	0.0459785	0.214426
782.5	106.4	1.064	-0.064	-0.0269416	1.5877	0.0427752	0.206822
782	106	1.06	-0.06	-0.0253059	1.58871	0.0402038	0.200509
781.5	106.6	1.066	-0.066	-0.0277572	1.58973	0.0441265	0.210063
781	107.2	1.072	-0.072	-0.0301948	1.59075	0.0480323	0.219163
780.5	106.6	1.066	-0.066	-0.0277572	1.59177	0.044183	0.210198
780	105.8	1.058	-0.058	-0.0244857	1.59279	0.0390005	0.197485
779.5	106.7	1.067	-0.067	-0.0281644	1.59381	0.0448887	0.21187
779	108.1	1.081	-0.081	-0.0338257	1.59483	0.0539463	0.232264
778.5	106.9	1.069	-0.069	-0.0289777	1.59586	0.0462443	0.215045
778	107.3	1.073	-0.073	-0.0305997	1.59688	0.0488642	0.221052
777.5	107.2	1.072	-0.072	-0.0301948	1.59791	0.0482485	0.219656
777	108.3	1.083	-0.083	-0.0346285	1.59894	0.0553688	0.235306
776.5	105.9	1.059	-0.059	-0.024896	1.59997	0.0398327	0.199581
776	108.8	1.088	-0.088	-0.0366289	1.601	0.0586428	0.242163
775.5	108.2	1.082	-0.082	-0.0342273	1.60203	0.0548331	0.234165
775	109.5	1.095	-0.095	-0.0394141	1.60306	0.0631834	0.251363
774.5	109.1	1.091	-0.091	-0.0378248	1.6041	0.0606747	0.246322
774	109	1.09	-0.09	-0.0374265	1.60514	0.0600746	0.245101
773.5	107.8	1.078	-0.078	-0.0326188	1.60617	0.0523914	0.228892
773	108	1.08	-0.08	-0.0334238	1.60721	0.0537191	0.231774
772.5	109	1.09	-0.09	-0.0374265	1.60825	0.0601913	0.245339
772	107.9	1.079	-0.079	-0.0330214	1.60929	0.0531412	0.230524
771.5	106.2	1.062	-0.062	-0.0261245	1.61034	0.0420693	0.205108
771	107.4	1.074	-0.074	-0.0310043	1.61138	0.0499597	0.223517
770.5	108.8	1.088	-0.088	-0.0366289	1.61243	0.0590614	0.243026
770	108	1.08	-0.08	-0.0334238	1.61347	0.0539284	0.232225
769.5	108.3	1.083	-0.083	-0.0346285	1.61452	0.0559084	0.23645
769	108.1	1.081	-0.081	-0.0338257	1.61557	0.0546478	0.233769
768.5	108.7	1.087	-0.087	-0.0362295	1.61662	0.0585695	0.242011
768	108.7	1.087	-0.087	-0.0362295	1.61768	0.0586077	0.24209
767.5	108.3	1.083	-0.083	-0.0346285	1.61873	0.0560541	0.236757
767	109.1	1.091	-0.091	-0.0378248	1.61978	0.061268	0.247524
766.5	110.3	1.103	-0.103	-0.0425755	1.62084	0.0690082	0.262694
766	109.7	1.097	-0.097	-0.0402066	1.6219	0.0652111	0.255365
765.5	111.2	1.112	-0.112	-0.0461048	1.62296	0.0748262	0.273544
765	111.3	1.113	-0.113	-0.0464952	1.62402	0.0755091	0.274789
764.5	111	1.11	-0.11	-0.045323	1.62508	0.0736535	0.271392
764	111.2	1.112	-0.112	-0.0461048	1.62615	0.0749731	0.273812
763.5	111.3	1.113	-0.113	-0.0464952	1.62721	0.0756574	0.275059
763	117.8	1.178	-0.178	-0.0711453	1.62828	0.115844	0.340359
762.5	116.1	1.161	-0.161	-0.0648322	1.62934	0.105634	0.325014
762	114.5	1.145	-0.145	-0.0588055	1.63041	0.0958773	0.309641
761.5	114.5	1.145	-0.145	-0.0588055	1.63148	0.0959402	0.309742
761	119.4	1.194	-0.194	-0.0770043	1.63256	0.125714	0.354562
760.5	119.8	1.198	-0.198	-0.0784568	1.63363	0.128169	0.358007
760	121.5	1.215	-0.215	-0.0845763	1.6347	0.138257	0.371829
759.5	122.9	1.229	-0.229	-0.0895519	1.63578	0.146487	0.382736
759	125.1	1.251	-0.251	-0.0972573	1.63686	0.159196	0.398994
758.5	125	1.25	-0.25	-0.09691	1.63794	0.158732	0.398412
758	126.2	1.262	-0.262	-0.101059	1.63902	0.165638	0.406987
757.5	128.7	1.287	-0.287	-0.109579	1.6401	0.17972	0.423934
757	125.5	1.255	-0.255	-0.0986437	1.64118	0.161892	0.402358
756.5	126.2	1.262	-0.262	-0.101059	1.64227	0.165966	0.40739
756	129.9	1.299	-0.299	-0.113609	1.64335	0.1867	0.432088
755.5	130.6	1.306	-0.306	-0.115943	1.64444	0.190662	0.436648
755	131.3	1.313	-0.313	-0.118265	1.64553	0.194608	0.441144
754.5	128	1.28	-0.28	-0.10721	1.64662	0.176534	0.42016
754	131.7	1.317	-0.317	-0.119586	1.64771	0.197043	0.443895
753.5	132.2	1.322	-0.322	-0.121231	1.64881	0.199887	0.447087
753	129.2	1.292	-0.292	-0.111263	1.6499	0.183572	0.428453
752.5	129.9	1.299	-0.299	-0.113609	1.651	0.187568	0.433092
752	129.2	1.292	-0.292	-0.111263	1.65209	0.183816	0.428738
751.5	128.8	1.288	-0.288	-0.109916	1.65319	0.181712	0.426277
751	127.8	1.278	-0.278	-0.106531	1.65429	0.176233	0.419802
750.5	126.6	1.266	-0.266	-0.102434	1.6554	0.169568	0.411787
750	131.4	1.314	-0.314	-0.118595	1.6565	0.196453	0.44323
749.5	133.1	1.331	-0.331	-0.124178	1.65761	0.205838	0.453694
749	130.7	1.307	-0.307	-0.116276	1.65871	0.192868	0.439167
748.5	131.6	1.316	-0.316	-0.119256	1.65982	0.197943	0.444908
748	130.6	1.306	-0.306	-0.115943	1.66093	0.192573	0.438832
747.5	130.6	1.306	-0.306	-0.115943	1.66204	0.192702	0.438979
747	129.6	1.296	-0.296	-0.112605	1.66315	0.187279	0.432758
746.5	129.8	1.298	-0.298	-0.113275	1.66427	0.188519	0.434188
746	126.2	1.262	-0.262	-0.101059	1.66538	0.168302	0.410247
745.5	127.4	1.274	-0.274	-0.105169	1.6665	0.175265	0.418646
745	130.4	1.304	-0.304	-0.115278	1.66762	0.192239	0.438451
744.5	129.3	1.293	-0.293	-0.111599	1.66874	0.186229	0.431542
744	132.6	1.326	-0.326	-0.122544	1.66986	0.20463	0.452361
743.5	136.6	1.366	-0.366	-0.135451	1.67098	0.226336	0.475747
743	137.4	1.374	-0.374	-0.137987	1.67211	0.230728	0.480342
742.5	137.4	1.374	-0.374	-0.137987	1.67323	0.230884	0.480504
742	133.1	1.331	-0.331	-0.124178	1.67436	0.207919	0.455981
741.5	131.9	1.319	-0.319	-0.120245	1.67549	0.201469	0.448853
741	133.4	1.334	-0.334	-0.125156	1.67662	0.209839	0.458082
740.5	132.3	1.323	-0.323	-0.12156	1.67775	0.203947	0.451605
740	130.2	1.302	-0.302	-0.114611	1.67889	0.192419	0.438656
739.5	134	1.34	-0.34	-0.127105	1.68002	0.213539	0.462102
739	127.5	1.275	-0.275	-0.10551	1.68116	0.177379	0.421164
738.5	137	1.37	-0.37	-0.136721	1.6823	0.230004	0.479588
738	133.3	1.333	-0.333	-0.12483	1.68343	0.210143	0.458414
737.5	137.8	1.378	-0.378	-0.139249	1.68458	0.234576	0.48433
737	136.2	1.362	-0.362	-0.134177	1.68572	0.226185	0.475589
736.5	134.9	1.349	-0.349	-0.130012	1.68686	0.219312	0.468308
736	139.7	1.397	-0.397	-0.145196	1.68801	0.245093	0.495069
735.5	131.7	1.317	-0.317	-0.119586	1.68916	0.201999	0.449443
735	127	1.27	-0.27	-0.103804	1.69031	0.17546	0.41888
734.5	133.3	1.333	-0.333	-0.12483	1.69146	0.211145	0.459505
734	132.6	1.326	-0.326	-0.122544	1.69261	0.207418	0.455432
733.5	126.5	1.265	-0.265	-0.102091	1.69376	0.172917	0.415833
733	126.5	1.265	-0.265	-0.102091	1.69492	0.173035	0.415975
732.5	125.7	1.257	-0.257	-0.0993353	1.69608	0.16848	0.410463
732	131.9	1.319	-0.319	-0.120245	1.69723	0.204084	0.451756
731.5	133.4	1.334	-0.334	-0.125156	1.69839	0.212564	0.461046
731	129.8	1.298	-0.298	-0.113275	1.69956	0.192517	0.438767
730.5	130.3	1.303	-0.303	-0.114944	1.70072	0.195488	0.44214
730	125.4	1.254	-0.254	-0.0982975	1.70188	0.167291	0.409012
729.5	125.1	1.251	-0.251	-0.0972573	1.70305	0.165634	0.406982
729	129.2	1.292	-0.292	-0.111263	1.70422	0.189616	0.435449
728.5	122.9	1.229	-0.229	-0.0895519	1.70539	0.152721	0.390795
728	132.4	1.324	-0.324	-0.121888	1.70656	0.208009	0.45608
727.5	122.9	1.229	-0.229	-0.0895519	1.70773	0.152931	0.391063
727	129.9	1.299	-0.299	-0.113609	1.70891	0.194147	0.440622
726.5	129	1.29	-0.29	-0.11059	1.71008	0.189118	0.434876
726	126.6	1.266	-0.266	-0.102434	1.71126	0.175291	0.418677
725.5	126.1	1.261	-0.261	-0.100715	1.71244	0.172469	0.415293
725	120.7	1.207	-0.207	-0.0817073	1.71362	0.140015	0.374186
724.5	121.2	1.212	-0.212	-0.0835026	1.7148	0.143191	0.378405
724	120.4	1.204	-0.204	-0.0806265	1.71599	0.138354	0.37196
723.5	123.6	1.236	-0.236	-0.0920185	1.71717	0.158012	0.397507
723	127.8	1.278	-0.278	-0.106531	1.71836	0.183058	0.427853
722.5	128.9	1.289	-0.289	-0.110253	1.71955	0.189585	0.435414
722	129.5	1.295	-0.295	-0.11227	1.72074	0.193187	0.439531
721.5	128.4	1.284	-0.284	-0.108565	1.72193	0.186942	0.432368
721	122.9	1.229	-0.229	-0.0895519	1.72313	0.154309	0.392822
720.5	126.9	1.269	-0.269	-0.103462	1.72432	0.178401	0.422376
720	127.4	1.274	-0.274	-0.105169	1.72552	0.181472	0.425995
719.5	123.3	1.233	-0.233	-0.0909631	1.72672	0.157068	0.396318
719	119	1.19	-0.19	-0.075547	1.72792	0.130539	0.361302
718.5	120.7	1.207	-0.207	-0.0817073	1.72912	0.141282	0.375875
718	123.3	1.233	-0.233	-0.0909631	1.73033	0.157396	0.396732
717.5	122.5	1.225	-0.225	-0.0881361	1.73153	0.152611	0.390654
717	122.2	1.222	-0.222	-0.0870712	1.73274	0.150872	0.388422
716.5	122	1.22	-0.22	-0.0863598	1.73395	0.149744	0.386967
716	124.1	1.241	-0.241	-0.0937718	1.73516	0.162709	0.403372
715.5	121.2	1.212	-0.212	-0.0835026	1.73637	0.144992	0.380778
715	122	1.22	-0.22	-0.0863598	1.73759	0.150058	0.387373
714.5	117.1	1.171	-0.171	-0.0685569	1.7388	0.119207	0.345264
714	120.4	1.204	-0.204	-0.0806265	1.74002	0.140292	0.374555
713.5	118.2	1.182	-0.182	-0.0726175	1.74124	0.126444	0.35559
713	117.7	1.177	-0.177	-0.0707765	1.74246	0.123325	0.351177
712.5	117.7	1.177	-0.177	-0.0707765	1.74368	0.123412	0.3513
712	118.8	1.188	-0.188	-0.0748164	1.74491	0.130548	0.361314
711.5	120.1	1.201	-0.201	-0.079543	1.74613	0.138893	0.372683
711	117	1.17	-0.17	-0.0681859	1.74736	0.119145	0.345175
710.5	116.9	1.169	-0.169	-0.0678145	1.74859	0.11858	0.344354
710	117.8	1.178	-0.178	-0.0711453	1.74982	0.124492	0.352834
709.5	117.7	1.177	-0.177	-0.0707765	1.75106	0.123934	0.352042
709	116.4	1.164	-0.164	-0.065953	1.75229	0.115569	0.339954
708.5	116.6	1.166	-0.166	-0.0666986	1.75353	0.116958	0.341991
708	114.6	1.146	-0.146	-0.0591846	1.75477	0.103855	0.322266
707.5	115	1.15	-0.15	-0.0606978	1.75601	0.106586	0.326475
707	115.8	1.158	-0.158	-0.0637086	1.75725	0.111952	0.334592
706.5	116.7	1.167	-0.167	-0.0670709	1.75849	0.117944	0.343429
706	114.5	1.145	-0.145	-0.0588055	1.75974	0.103482	0.321687
705.5	114.7	1.147	-0.147	-0.0595634	1.76099	0.10489	0.323868
705	112.6	1.126	-0.126	-0.0515384	1.76223	0.0908227	0.301368
704.5	113.7	1.137	-0.137	-0.0557605	1.76348	0.0983327	0.31358
704	112.7	1.127	-0.127	-0.0519239	1.76474	0.0916321	0.302708
703.5	113.2	1.132	-0.132	-0.0538464	1.76599	0.0950923	0.30837
703	112.7	1.127	-0.127	-0.0519239	1.76725	0.0917624	0.302923
702.5	110.9	1.109	-0.109	-0.0449315	1.76851	0.0794617	0.281889
702	112.3	1.123	-0.123	-0.0503798	1.76976	0.0891603	0.298597
701.5	113.2	1.132	-0.132	-0.0538464	1.77103	0.0953634	0.30881
701	111	1.11	-0.11	-0.045323	1.77229	0.0803254	0.283417
700.5	111.2	1.112	-0.112	-0.0461048	1.77355	0.0817694	0.285953
700	111.3	1.113	-0.113	-0.0464952	1.77482	0.0825206	0.287264
699.5	111.4	1.114	-0.114	-0.0468852	1.77609	0.0832723	0.288569
699	110.5	1.105	-0.105	-0.0433623	1.77736	0.0770704	0.277616
698.5	110.7	1.107	-0.107	-0.0441476	1.77863	0.0785224	0.280218
698	109	1.09	-0.09	-0.0374265	1.77991	0.0666157	0.2581
697.5	109.7	1.097	-0.097	-0.0402066	1.78118	0.0716154	0.26761
697	109.3	1.093	-0.093	-0.0386202	1.78246	0.0688389	0.262372
696.5	109.3	1.093	-0.093	-0.0386202	1.78374	0.0688883	0.262466
696	108.1	1.081	-0.081	-0.0338257	1.78502	0.0603796	0.245723
695.5	108.6	1.086	-0.086	-0.0358298	1.7863	0.064003	0.252988
695	108.7	1.087	-0.087	-0.0362295	1.78759	0.0647636	0.254487
694.5	108.5	1.085	-0.085	-0.0354297	1.78888	0.0633794	0.251753
694	107.4	1.074	-0.074	-0.0310043	1.79017	0.0555028	0.23559
693.5	107.2	1.072	-0.072	-0.0301948	1.79146	0.0540926	0.232578
693	106.6	1.066	-0.066	-0.0277572	1.79275	0.0497617	0.223073
692.5	107	1.07	-0.07	-0.0293838	1.79404	0.0527158	0.229599
692	106.6	1.066	-0.066	-0.0277572	1.79534	0.0498336	0.223234
691.5	106.2	1.062	-0.062	-0.0261245	1.79664	0.0469363	0.216648
691	105.9	1.059	-0.059	-0.024896	1.79794	0.0447614	0.211569
690.5	105.8	1.058	-0.058	-0.0244857	1.79924	0.0440556	0.209894
690	106	1.06	-0.06	-0.0253059	1.80054	0.0455643	0.213458
689.5	105.8	1.058	-0.058	-0.0244857	1.80185	0.0441195	0.210046
689	105.2	1.052	-0.052	-0.0220157	1.80316	0.0396978	0.199243
688.5	105.1	1.051	-0.051	-0.0216027	1.80447	0.0389814	0.197437
688	105.5	1.055	-0.055	-0.0232525	1.80578	0.0419888	0.204912
687.5	104.9	1.049	-0.049	-0.0207755	1.80709	0.0375432	0.193761
687	105.1	1.051	-0.051	-0.0216027	1.80841	0.0390665	0.197652
686.5	105.2	1.052	-0.052	-0.0220157	1.80972	0.0398424	0.199606
686	104.1	1.041	-0.041	-0.0174507	1.81104	0.031604	0.177775
685.5	104.6	1.046	-0.046	-0.0195317	1.81236	0.0353985	0.188145
685	104.3	1.043	-0.043	-0.0182843	1.81369	0.033162	0.182104
684.5	104.5	1.045	-0.045	-0.0191163	1.81501	0.0346963	0.186269
684	104.2	1.042	-0.042	-0.0178677	1.81634	0.0324538	0.180149
683.5	103.9	1.039	-0.039	-0.0166155	1.81767	0.0302015	0.173786
683	103.7	1.037	-0.037	-0.0157788	1.819	0.0287015	0.169415
682.5	103.8	1.038	-0.038	-0.0161974	1.82033	0.0294845	0.171711
682	103.3	1.033	-0.033	-0.0141003	1.82166	0.0256861	0.160269
681.5	103.1	1.031	-0.031	-0.0132587	1.823	0.0241706	0.155469
681	103.3	1.033	-0.033	-0.0141003	1.82434	0.0257238	0.160386
680.5	103.1	1.031	-0.031	-0.0132587	1.82568	0.0242061	0.155583
680	103.2	1.032	-0.032	-0.0136797	1.82702	0.0249931	0.158092
679.5	103	1.03	-0.03	-0.0128372	1.82837	0.0234712	0.153203
679	103.2	1.032	-0.032	-0.0136797	1.82971	0.0250299	0.158208
678.5	103.2	1.032	-0.032	-0.0136797	1.83106	0.0250484	0.158267
678	103	1.03	-0.03	-0.0128372	1.83241	0.0235231	0.153372
677.5	102.9	1.029	-0.029	-0.0124154	1.83376	0.0227669	0.150887
677	102.7	1.027	-0.027	-0.0115704	1.83512	0.0212331	0.145716
676.5	103	1.03	-0.03	-0.0128372	1.83647	0.0235752	0.153542
676	102.4	1.024	-0.024	-0.0103	1.83783	0.0189296	0.137585
675.5	103.1	1.031	-0.031	-0.0132587	1.83919	0.0243852	0.156158
675	102.6	1.026	-0.026	-0.0111474	1.84056	0.0205173	0.143239
674.5	102.7	1.027	-0.027	-0.0115704	1.84192	0.0213118	0.145986
674	102.7	1.027	-0.027	-0.0115704	1.84329	0.0213276	0.14604
673.5	102.6	1.026	-0.026	-0.0111474	1.84465	0.020563	0.143398
673	102.9	1.029	-0.029	-0.0124154	1.84603	0.0229191	0.151391
672.5	102.7	1.027	-0.027	-0.0115704	1.8474	0.0213752	0.146203
672	102.5	1.025	-0.025	-0.0107239	1.84877	0.019826	0.140805
671.5	102.7	1.027	-0.027	-0.0115704	1.85015	0.021407	0.146311
671	102	1.02	-0.02	-0.00860017	1.85153	0.0159235	0.126188
670.5	102.3	1.023	-0.023	-0.00987563	1.85291	0.0182986	0.135272
670	102.6	1.026	-0.026	-0.0111474	1.85429	0.0206705	0.143772
669.5	102.6	1.026	-0.026	-0.0111474	1.85568	0.0206859	0.143826
669	102.3	1.023	-0.023	-0.00987563	1.85706	0.0183397	0.135424
668.5	102.3	1.023	-0.023	-0.00987563	1.85845	0.0183534	0.135475
668	102.3	1.023	-0.023	-0.00987563	1.85984	0.0183671	0.135525
667.5	102.2	1.022	-0.022	-0.0094509	1.86124	0.0175903	0.132629
667	102.4	1.024	-0.024	-0.0103	1.86263	0.019185	0.13851
666.5	102.1	1.021	-0.021	-0.00902574	1.86403	0.0168242	0.129708
666	102.7	1.027	-0.027	-0.0115704	1.86543	0.0215838	0.146914
665.5	102.1	1.021	-0.021	-0.00902574	1.86683	0.0168495	0.129806
665	102.3	1.023	-0.023	-0.00987563	1.86823	0.01845	0.135831
664.5	102.4	1.024	-0.024	-0.0103	1.86964	0.0192572	0.13877
664	102.4	1.024	-0.024	-0.0103	1.87105	0.0192717	0.138823
663.5	102.3	1.023	-0.023	-0.00987563	1.87246	0.0184917	0.135984
663	102.3	1.023	-0.023	-0.00987563	1.87387	0.0185056	0.136035
662.5	102.3	1.023	-0.023	-0.00987563	1.87528	0.0185196	0.136087
662	102.4	1.024	-0.024	-0.0103	1.8767	0.0193299	0.139032
661.5	102.4	1.024	-0.024	-0.0103	1.87812	0.0193445	0.139085
661	102.3	1.023	-0.023	-0.00987563	1.87954	0.0185616	0.136241
660.5	102.3	1.023	-0.023	-0.00987563	1.88096	0.0185757	0.136293
660	102.3	1.023	-0.023	-0.00987563	1.88239	0.0185898	0.136344
659.5	102.2	1.022	-0.022	-0.0094509	1.88381	0.0178037	0.133431
659	102.3	1.023	-0.023	-0.00987563	1.88524	0.018618	0.136448
658.5	102.5	1.025	-0.025	-0.0107239	1.88667	0.0202324	0.142241
658	102.3	1.023	-0.023	-0.00987563	1.88811	0.0186463	0.136551
657.5	102.6	1.026	-0.026	-0.0111474	1.88954	0.0210634	0.145132
657	102.2	1.022	-0.022	-0.0094509	1.89098	0.0178715	0.133684
656.5	102.5	1.025	-0.025	-0.0107239	1.89242	0.0202941	0.142457
656	102	1.02	-0.02	-0.00860017	1.89386	0.0162876	0.127623
655.5	102.5	1.025	-0.025	-0.0107239	1.89531	0.020325	0.142566
655	102.1	1.021	-0.021	-0.00902574	1.89676	0.0171196	0.130842
654.5	102.4	1.024	-0.024	-0.0103	1.8982	0.0195514	0.139826
654	102.4	1.024	-0.024	-0.0103	1.89966	0.0195664	0.13988
653.5	102.8	1.028	-0.028	-0.0119931	1.90111	0.0228002	0.150997
653	102.6	1.026	-0.026	-0.0111474	1.90257	0.0212086	0.145632
652.5	102.6	1.026	-0.026	-0.0111474	1.90402	0.0212248	0.145687
652	102.5	1.025	-0.025	-0.0107239	1.90548	0.0204341	0.142948
651.5	102.6	1.026	-0.026	-0.0111474	1.90695	0.0212574	0.145799
651	102	1.02	-0.02	-0.00860017	1.90841	0.0164127	0.128112
650.5	102.6	1.026	-0.026	-0.0111474	1.90988	0.0212901	0.145911
650	102.6	1.026	-0.026	-0.0111474	1.91135	0.0213065	0.145967
649.5	102.3	1.023	-0.023	-0.00987563	1.91282	0.0188903	0.137442
649	102.6	1.026	-0.026	-0.0111474	1.91429	0.0213393	0.14608
648.5	102.6	1.026	-0.026	-0.0111474	1.91577	0.0213557	0.146136
648	102.3	1.023	-0.023	-0.00987563	1.91725	0.018934	0.137601
647.5	102.7	1.027	-0.027	-0.0115704	1.91873	0.0222005	0.148998
647	102.6	1.026	-0.026	-0.0111474	1.92021	0.0214053	0.146305
646.5	102.5	1.025	-0.025	-0.0107239	1.92169	0.020608	0.143555
646	102.7	1.027	-0.027	-0.0115704	1.92318	0.0222521	0.149171
645.5	102.7	1.027	-0.027	-0.0115704	1.92467	0.0222693	0.149229
645	102.5	1.025	-0.025	-0.0107239	1.92616	0.0206559	0.143722
644.5	102.6	1.026	-0.026	-0.0111474	1.92766	0.0214883	0.146589
644	102.4	1.024	-0.024	-0.0103	1.92915	0.0198702	0.140962
643.5	102.4	1.024	-0.024	-0.0103	1.93065	0.0198856	0.141016
643	102.6	1.026	-0.026	-0.0111474	1.93215	0.0215384	0.14676
642.5	102.3	1.023	-0.023	-0.00987563	1.93366	0.0190961	0.138189
642	102.4	1.024	-0.024	-0.0103	1.93516	0.0199321	0.141181
641.5	102.1	1.021	-0.021	-0.00902574	1.93667	0.0174799	0.132212
641	102.4	1.024	-0.024	-0.0103	1.93818	0.0199632	0.141291
640.5	102.7	1.027	-0.027	-0.0115704	1.9397	0.0224431	0.14981
640	102.3	1.023	-0.023	-0.00987563	1.94121	0.0191707	0.138458
639.5	102.6	1.026	-0.026	-0.0111474	1.94273	0.0216563	0.147161
639	102.6	1.026	-0.026	-0.0111474	1.94425	0.0216732	0.147218
638.5	102.7	1.027	-0.027	-0.0115704	1.94577	0.0225134	0.150045
638	102.6	1.026	-0.026	-0.0111474	1.9473	0.0217072	0.147334
637.5	102.8	1.028	-0.028	-0.0119931	1.94882	0.0233725	0.152881
637	102.8	1.028	-0.028	-0.0119931	1.95035	0.0233908	0.152941
636.5	102.7	1.027	-0.027	-0.0115704	1.95189	0.0225842	0.15028
636	102.5	1.025	-0.025	-0.0107239	1.95342	0.0209482	0.144735
635.5	102.8	1.028	-0.028	-0.0119931	1.95496	0.023446	0.153121
635	102.5	1.025	-0.025	-0.0107239	1.9565	0.0209812	0.144849
634.5	102.7	1.027	-0.027	-0.0115704	1.95804	0.0226554	0.150517
634	102.4	1.024	-0.024	-0.0103	1.95958	0.0201836	0.142069
633.5	102.4	1.024	-0.024	-0.0103	1.96113	0.0201995	0.142125
633	102.5	1.025	-0.025	-0.0107239	1.96268	0.0210475	0.145078
632.5	102.5	1.025	-0.025	-0.0107239	1.96423	0.0210641	0.145135
632	102.6	1.026	-0.026	-0.0111474	1.96578	0.0219133	0.148031
631.5	102.4	1.024	-0.024	-0.0103	1.96734	0.0202635	0.14235
631	102.5	1.025	-0.025	-0.0107239	1.9689	0.0211142	0.145307
630.5	102.5	1.025	-0.025	-0.0107239	1.97046	0.0211309	0.145365
630	102.2	1.022	-0.022	-0.0094509	1.97202	0.0186374	0.136519
629.5	102.2	1.022	-0.022	-0.0094509	1.97359	0.0186522	0.136573
629	102.5	1.025	-0.025	-0.0107239	1.97516	0.0211813	0.145538
628.5	102.3	1.023	-0.023	-0.00987563	1.97673	0.0195215	0.139719
628	102.5	1.025	-0.025	-0.0107239	1.9783	0.0212151	0.145654
627.5	102.5	1.025	-0.025	-0.0107239	1.97988	0.021232	0.145712
627	102.7	1.027	-0.027	-0.0115704	1.98146	0.0229264	0.151415
626.5	102.8	1.028	-0.028	-0.0119931	1.98304	0.0237828	0.154217
626	102.9	1.029	-0.029	-0.0124154	1.98462	0.0246399	0.156971
625.5	102.8	1.028	-0.028	-0.0119931	1.98621	0.0238209	0.15434
625	102.4	1.024	-0.024	-0.0103	1.9878	0.0204743	0.143088
624.5	102.3	1.023	-0.023	-0.00987563	1.98939	0.0196465	0.140166
624	102.6	1.026	-0.026	-0.0111474	1.99099	0.0221942	0.148977
623.5	102.9	1.029	-0.029	-0.0124154	1.99258	0.0247387	0.157285
623	102.5	1.025	-0.025	-0.0107239	1.99418	0.0213853	0.146237
622.5	102.4	1.024	-0.024	-0.0103	1.99578	0.0205565	0.143375
622	102.3	1.023	-0.023	-0.00987563	1.99739	0.0197255	0.140447
621.5	102.7	1.027	-0.027	-0.0115704	1.99899	0.0231293	0.152083
621	102.5	1.025	-0.025	-0.0107239	2.0006	0.0214542	0.146473
620.5	102.5	1.025	-0.025	-0.0107239	2.00222	0.0214715	0.146532
620	102.3	1.023	-0.023	-0.00987563	2.00383	0.0197891	0.140674
619.5	102.6	1.026	-0.026	-0.0111474	2.00545	0.0223555	0.149517
619	102.6	1.026	-0.026	-0.0111474	2.00707	0.0223735	0.149578
618.5	102.6	1.026	-0.026	-0.0111474	2.00869	0.0223916	0.149638
618	102.5	1.025	-0.025	-0.0107239	2.01032	0.0215584	0.146828
617.5	102.5	1.025	-0.025	-0.0107239	2.01194	0.0215758	0.146887
617	102.3	1.023	-0.023	-0.00987563	2.01357	0.0198853	0.141015
616.5	102.4	1.024	-0.024	-0.0103	2.01521	0.0207565	0.144071
616	102.4	1.024	-0.024	-0.0103	2.01684	0.0207734	0.14413
615.5	102.3	1.023	-0.023	-0.00987563	2.01848	0.0199338	0.141187
615	102.4	1.024	-0.024	-0.0103	2.02012	0.0208072	0.144247
614.5	102.5	1.025	-0.025	-0.0107239	2.02177	0.0216811	0.147245
614	102.1	1.021	-0.021	-0.00902574	2.02341	0.0182628	0.13514
613.5	102.6	1.026	-0.026	-0.0111474	2.02506	0.0225741	0.150247
613	102.2	1.022	-0.022	-0.0094509	2.02671	0.0191543	0.138399
612.5	102.2	1.022	-0.022	-0.0094509	2.02837	0.0191699	0.138455
612	102	1.02	-0.02	-0.00860017	2.03002	0.0174586	0.132131
611.5	102.1	1.021	-0.021	-0.00902574	2.03168	0.0183375	0.135416
611	101.8	1.018	-0.018	-0.00774778	2.03335	0.0157539	0.125515
610.5	102.1	1.021	-0.021	-0.00902574	2.03501	0.0183675	0.135527
610	102	1.02	-0.02	-0.00860017	2.03668	0.0175158	0.132347
609.5	101.8	1.018	-0.018	-0.00774778	2.03835	0.0157927	0.125669
609	102	1.02	-0.02	-0.00860017	2.04002	0.0175446	0.132456
608.5	102.1	1.021	-0.021	-0.00902574	2.0417	0.0184279	0.135749
608	102.1	1.021	-0.021	-0.00902574	2.04338	0.018443	0.135805
607.5	102.1	1.021	-0.021	-0.00902574	2.04506	0.0184582	0.135861
607	102.1	1.021	-0.021	-0.00902574	2.04675	0.0184734	0.135917
606.5	102.5	1.025	-0.025	-0.0107239	2.04843	0.0219671	0.148213
606	102.1	1.021	-0.021	-0.00902574	2.05012	0.0185039	0.136029
605.5	101.8	1.018	-0.018	-0.00774778	2.05182	0.015897	0.126083
605	101.9	1.019	-0.019	-0.00817418	2.05351	0.0167858	0.12956
604.5	101.9	1.019	-0.019	-0.00817418	2.05521	0.0167997	0.129614
604	102	1.02	-0.02	-0.00860017	2.05691	0.0176898	0.133003
603.5	101.7	1.017	-0.017	-0.00732095	2.05862	0.015071	0.122764
603	101.5	1.015	-0.015	-0.00646604	2.06032	0.0133221	0.115422
602.5	101.9	1.019	-0.019	-0.00817418	2.06203	0.0168554	0.129828
602	102.4	1.024	-0.024	-0.0103	2.06375	0.0212565	0.145796
601.5	102.2	1.022	-0.022	-0.0094509	2.06546	0.0195205	0.139716
601	101.8	1.018	-0.018	-0.00774778	2.06718	0.016016	0.126555
600.5	102	1.02	-0.02	-0.00860017	2.0689	0.0177929	0.13339
600	102.2	1.022	-0.022	-0.0094509	2.07063	0.0195693	0.13989
599.5	101.8	1.018	-0.018	-0.00774778	2.07235	0.0160561	0.126713
599	101.8	1.018	-0.018	-0.00774778	2.07408	0.0160695	0.126766
598.5	101.7	1.017	-0.017	-0.00732095	2.07581	0.0151969	0.123276
598	101.6	1.016	-0.016	-0.00689371	2.07755	0.014322	0.119675
597.5	101.6	1.016	-0.016	-0.00689371	2.07929	0.014334	0.119725
597	101.6	1.016	-0.016	-0.00689371	2.08103	0.014346	0.119775
596.5	101.5	1.015	-0.015	-0.00646604	2.08277	0.0134673	0.116049
596	101.3	1.013	-0.013	-0.00560945	2.08452	0.011693	0.108134
595.5	101.6	1.016	-0.016	-0.00689371	2.08627	0.0143822	0.119926
595	101.9	1.019	-0.019	-0.00817418	2.08803	0.0170679	0.130644
594.5	101.5	1.015	-0.015	-0.00646604	2.08978	0.0135126	0.116244
594	101.6	1.016	-0.016	-0.00689371	2.09154	0.0144185	0.120077
593.5	101.8	1.018	-0.018	-0.00774778	2.0933	0.0162184	0.127352
593	101.2	1.012	-0.012	-0.00518051	2.09507	0.0108535	0.10418
592.5	101.5	1.015	-0.015	-0.00646604	2.09684	0.0135582	0.11644
592	101.4	1.014	-0.014	-0.00603795	2.09861	0.0126713	0.112567
591.5	101.4	1.014	-0.014	-0.00603795	2.10038	0.012682	0.112614
591	101.4	1.014	-0.014	-0.00603795	2.10216	0.0126927	0.112662
590.5	101.5	1.015	-0.015	-0.00646604	2.10394	0.0136041	0.116637
590	101.3	1.013	-0.013	-0.00560945	2.10572	0.0118119	0.108683
589.5	101.6	1.016	-0.016	-0.00689371	2.10751	0.0145285	0.120534
589	101.5	1.015	-0.015	-0.00646604	2.1093	0.0136388	0.116785
588.5	101.3	1.013	-0.013	-0.00560945	2.11109	0.011842	0.108821
588	101.1	1.011	-0.011	-0.00475116	2.11288	0.0100386	0.100193
587.5	101.1	1.011	-0.011	-0.00475116	2.11468	0.0100472	0.100236
587	101.3	1.013	-0.013	-0.00560945	2.11648	0.0118723	0.10896
586.5	101.3	1.013	-0.013	-0.00560945	2.11829	0.0118824	0.109006
586	101	1.01	-0.01	-0.00432137	2.12009	0.00916172	0.0957169
585.5	100.9	1.009	-0.009	-0.00389117	2.1219	0.00825668	0.0908663
585	101.2	1.012	-0.012	-0.00518051	2.12372	0.0110019	0.10489
584.5	101.1	1.011	-0.011	-0.00475116	2.12553	0.0100987	0.100493
584	101.3	1.013	-0.013	-0.00560945	2.12735	0.0119333	0.10924
583.5	101	1.01	-0.01	-0.00432137	2.12918	0.00920097	0.0959217
583	101.2	1.012	-0.012	-0.00518051	2.131	0.0110397	0.10507
582.5	101	1.01	-0.01	-0.00432137	2.13283	0.00921677	0.096004
582	100.9	1.009	-0.009	-0.00389117	2.13466	0.00830634	0.0911391
581.5	101.1	1.011	-0.011	-0.00475116	2.1365	0.0101508	0.100751
581	100.8	1.008	-0.008	-0.00346053	2.13834	0.00739979	0.086022
580.5	101	1.01	-0.01	-0.00432137	2.14018	0.00924852	0.0961692
580	100.7	1.007	-0.007	-0.00302947	2.14203	0.0064892	0.0805556
579.5	100.8	1.008	-0.008	-0.00346053	2.14387	0.00741894	0.0861333
579	101	1.01	-0.01	-0.00432137	2.14573	0.00927248	0.0962937
578.5	101	1.01	-0.01	-0.00432137	2.14758	0.0092805	0.0963353
578	100.7	1.007	-0.007	-0.00302947	2.14944	0.00651166	0.0806948
577.5	100.6	1.006	-0.006	-0.00259798	2.1513	0.00558903	0.0747598
577	101	1.01	-0.01	-0.00432137	2.15316	0.00930462	0.0964605
576.5	100.9	1.009	-0.009	-0.00389117	2.15503	0.00838558	0.0915728
576	101	1.01	-0.01	-0.00432137	2.1569	0.00932078	0.0965442
575.5	100.8	1.008	-0.008	-0.00346053	2.15877	0.00747051	0.0864321
575	100.4	1.004	-0.004	-0.00173371	2.16065	0.00374595	0.0612042
574.5	100.3	1.003	-0.003	-0.00130093	2.16253	0.00281331	0.0530406
574	100.9	1.009	-0.009	-0.00389117	2.16442	0.0084221	0.091772
573.5	100.4	1.004	-0.004	-0.00173371	2.1663	0.00375575	0.0612842
573	100.7	1.007	-0.007	-0.00302947	2.16819	0.00656848	0.0810462
572.5	100.5	1.005	-0.005	-0.00216606	2.17009	0.00470054	0.0685605
572	100.4	1.004	-0.004	-0.00173371	2.17198	0.0037656	0.0613645
571.5	100.5	1.005	-0.005	-0.00216606	2.17388	0.00470877	0.0686205
571	100.8	1.008	-0.008	-0.00346053	2.17579	0.00752938	0.086772
570.5	100.7	1.007	-0.007	-0.00302947	2.1777	0.00659726	0.0812235
570	100.9	1.009	-0.009	-0.00389117	2.17961	0.00848121	0.0920935
569.5	100.6	1.006	-0.006	-0.00259798	2.18152	0.00566754	0.0752831
569	100.4	1.004	-0.004	-0.00173371	2.18344	0.00378545	0.061526
568.5	100.3	1.003	-0.003	-0.00130093	2.18536	0.002843	0.0533198
568	100.4	1.004	-0.004	-0.00173371	2.18728	0.00379212	0.0615802
567.5	100.4	1.004	-0.004	-0.00173371	2.18921	0.00379546	0.0616073
567	100.3	1.003	-0.003	-0.00130093	2.19114	0.00285052	0.0533903
566.5	100.3	1.003	-0.003	-0.00130093	2.19307	0.00285304	0.0534138
566	100.5	1.005	-0.005	-0.00216606	2.19501	0.00475452	0.0689531
565.5	100.7	1.007	-0.007	-0.00302947	2.19695	0.00665559	0.0815818
565	100	1	0	0	2.19889	0	0
564.5	100.6	1.006	-0.006	-0.00259798	2.20084	0.00571774	0.0756158
564	100.4	1.004	-0.004	-0.00173371	2.20279	0.00381901	0.0617981
563.5	100.5	1.005	-0.005	-0.00216606	2.20475	0.00477562	0.0691058
563	100.3	1.003	-0.003	-0.00130093	2.20671	0.00287078	0.0535796
562.5	100.2	1.002	-0.002	-0.000867722	2.20867	0.00191651	0.0437779
562	100.7	1.007	-0.007	-0.00302947	2.21063	0.00669704	0.0818355
561.5	100.1	1.001	-0.001	-0.000434077	2.2126	0.00096044	0.030991
561	100.1	1.001	-0.001	-0.000434077	2.21457	0.000961296	0.0310048
560.5	100.4	1.004	-0.004	-0.00173371	2.21655	0.00384286	0.0619908
560	100.3	1.003	-0.003	-0.00130093	2.21853	0.00288615	0.0537229
559.5	100.1	1.001	-0.001	-0.000434077	2.22051	0.000963873	0.0310463
559	100.2	1.002	-0.002	-0.000867722	2.2225	0.00192851	0.0439148
558.5	100.2	1.002	-0.002	-0.000867722	2.22449	0.00193023	0.0439344
558	100	1	0	0	2.22648	0	0
557.5	100.2	1.002	-0.002	-0.000867722	2.22848	0.0019337	0.0439738
557	100.4	1.004	-0.004	-0.00173371	2.23048	0.003867	0.0621852
556.5	100.2	1.002	-0.002	-0.000867722	2.23248	0.00193717	0.0440133
556	100.1	1.001	-0.001	-0.000434077	2.23449	0.000969941	0.0311439
555.5	99.8	0.998	0.002	0.000869459	2.2365	0.00194454	0.044097
555	100	1	0	0	2.23851	0	0
554.5	100	1	0	0	2.24053	0	0
554	100.1	1.001	-0.001	-0.000434077	2.24255	0.000973442	0.0312
553.5	99.7	0.997	0.003	0.00130484	2.24458	0.00292882	0.0541186
553	99.8	0.998	0.002	0.000869459	2.24661	0.00195333	0.0441965
552.5	100.2	1.002	-0.002	-0.000867722	2.24864	0.0019512	0.0441723
552	99.8	0.998	0.002	0.000869459	2.25068	0.00195687	0.0442366
551.5	99.7	0.997	0.003	0.00130484	2.25272	0.00293944	0.0542166
551	100	1	0	0	2.25476	0	0
550.5	99.7	0.997	0.003	0.00130484	2.25681	0.00294478	0.0542658
550	99.9	0.999	0.001	0.000434512	2.25886	0.000981503	0.0313289
549.5	99.6	0.996	0.004	0.00174066	2.26092	0.00393549	0.0627335
549	99.8	0.998	0.002	0.000869459	2.26298	0.00196757	0.0443573
548.5	99.5	0.995	0.005	0.00217692	2.26504	0.00493081	0.0702197
548	99.7	0.997	0.003	0.00130484	2.26711	0.00295822	0.0543895
547.5	99.6	0.996	0.004	0.00174066	2.26918	0.00394987	0.062848
547	99.6	0.996	0.004	0.00174066	2.27125	0.00395348	0.0628767
546.5	99.5	0.995	0.005	0.00217692	2.27333	0.00494886	0.0703481
546	99.9	0.999	0.001	0.000434512	2.27541	0.000988693	0.0314435
545.5	99.1	0.991	0.009	0.00392635	2.2775	0.00894224	0.0945634
545	99.7	0.997	0.003	0.00130484	2.27959	0.0029745	0.054539
544.5	99.5	0.995	0.005	0.00217692	2.28168	0.00496703	0.0704772
544	99.5	0.995	0.005	0.00217692	2.28378	0.0049716	0.0705096
543.5	99.3	0.993	0.007	0.00305075	2.28588	0.00697365	0.0835084
543	99.9	0.999	0.001	0.000434512	2.28798	0.000994156	0.0315302
542.5	99.3	0.993	0.007	0.00305075	2.29009	0.0069865	0.0835853
542	98.9	0.989	0.011	0.00480371	2.2922	0.0110111	0.104934
541.5	99	0.99	0.01	0.00436481	2.29432	0.0100143	0.100071
541	99	0.99	0.01	0.00436481	2.29644	0.0100235	0.100118
540.5	99.2	0.992	0.008	0.00348833	2.29857	0.00801815	0.0895441
540	99.5	0.995	0.005	0.00217692	2.30069	0.00500843	0.0707702
539.5	99.3	0.993	0.007	0.00305075	2.30283	0.00702535	0.0838174
539	99	0.99	0.01	0.00436481	2.30496	0.0100607	0.100303
538.5	98.9	0.989	0.011	0.00480371	2.3071	0.0110827	0.105274
538	99	0.99	0.01	0.00436481	2.30925	0.0100794	0.100396
537.5	99.3	0.993	0.007	0.00305075	2.3114	0.00705149	0.0839732
537	98.9	0.989	0.011	0.00480371	2.31355	0.0111136	0.105421
536.5	98.8	0.988	0.012	0.00524306	2.3157	0.0121414	0.110188
536	99.2	0.992	0.008	0.00348833	2.31786	0.00808547	0.0899192
535.5	99.2	0.992	0.008	0.00348833	2.32003	0.00809302	0.0899612
535	98.9	0.989	0.011	0.00480371	2.3222	0.0111552	0.105618
534.5	98.7	0.987	0.013	0.00568285	2.32437	0.013209	0.114931
534	99.1	0.991	0.009	0.00392635	2.32654	0.00913482	0.0955762
533.5	99.2	0.992	0.008	0.00348833	2.32873	0.00812336	0.0901297
533	98.6	0.986	0.014	0.00612309	2.33091	0.0142724	0.119467
532.5	98.8	0.988	0.012	0.00524306	2.3331	0.0122326	0.110601
532	98.6	0.986	0.014	0.00612309	2.33529	0.0142992	0.119579
531.5	98.5	0.985	0.015	0.00656377	2.33749	0.0153427	0.123866
531	98.4	0.984	0.016	0.0070049	2.33969	0.0163893	0.128021
530.5	98.3	0.983	0.017	0.00744648	2.34189	0.0174389	0.132056
530	98.4	0.984	0.016	0.0070049	2.3441	0.0164202	0.128141
529.5	98.1	0.981	0.019	0.00833099	2.34632	0.0195472	0.139811
529	98.1	0.981	0.019	0.00833099	2.34853	0.0195656	0.139877
528.5	98	0.98	0.02	0.00877392	2.35076	0.0206254	0.143615
528	97.8	0.978	0.022	0.00966115	2.35298	0.0227325	0.150773
527.5	98.1	0.981	0.019	0.00833099	2.35521	0.0196213	0.140076
527	98.1	0.981	0.019	0.00833099	2.35745	0.0196399	0.140142
526.5	97.8	0.978	0.022	0.00966115	2.35969	0.0227973	0.150988
526	97.7	0.977	0.023	0.0101054	2.36193	0.0238683	0.154494
525.5	97.6	0.976	0.024	0.0105502	2.36418	0.0249425	0.157932
525	97.9	0.979	0.021	0.00921731	2.36643	0.0218121	0.147689
524.5	97.8	0.978	0.022	0.00966115	2.36868	0.0228842	0.151275
524	97.5	0.975	0.025	0.0109954	2.37094	0.0260694	0.16146
523.5	97.1	0.971	0.029	0.0127808	2.37321	0.0303314	0.174159
523	97.4	0.974	0.026	0.011441	2.37548	0.0271779	0.164857
522.5	97.4	0.974	0.026	0.011441	2.37775	0.027204	0.164936
522	97.3	0.973	0.027	0.0118872	2.38003	0.0282918	0.168202
521.5	97.4	0.974	0.026	0.011441	2.38231	0.0272561	0.165094
521	97.6	0.976	0.024	0.0105502	2.3846	0.0251579	0.158613
520.5	97.2	0.972	0.028	0.0123337	2.38689	0.0294392	0.171579
520	97.2	0.972	0.028	0.0123337	2.38918	0.0294675	0.171661
519.5	96.7	0.967	0.033	0.0145735	2.39148	0.0348523	0.186688
519	97.1	0.971	0.029	0.0127808	2.39379	0.0305944	0.174913
518.5	97.2	0.972	0.028	0.0123337	2.39609	0.0295528	0.171909
518	96.6	0.966	0.034	0.0150229	2.39841	0.036031	0.189818
517.5	96.7	0.967	0.033	0.0145735	2.40072	0.034987	0.187048
517	96.6	0.966	0.034	0.0150229	2.40305	0.0361007	0.190002
516.5	96.6	0.966	0.034	0.0150229	2.40537	0.0361356	0.190094
516	96.4	0.964	0.036	0.015923	2.4077	0.0383378	0.1958
515.5	96.4	0.964	0.036	0.015923	2.41004	0.038375	0.195895
515	96.1	0.961	0.039	0.0172766	2.41238	0.0416777	0.204151
514.5	95.8	0.958	0.042	0.0186345	2.41472	0.0449971	0.212125
514	96.2	0.962	0.038	0.0168249	2.41707	0.0406671	0.201661
513.5	96.1	0.961	0.039	0.0172766	2.41943	0.0417995	0.204449
513	95.8	0.958	0.042	0.0186345	2.42178	0.0451287	0.212435
512.5	95.7	0.957	0.043	0.0190881	2.42415	0.0462723	0.21511
512	95.9	0.959	0.041	0.0181814	2.42651	0.0441174	0.210041
511.5	95.4	0.954	0.046	0.0204516	2.42889	0.0496747	0.222878
511	95.8	0.958	0.042	0.0186345	2.43126	0.0453053	0.21285
510.5	95.7	0.957	0.043	0.0190881	2.43364	0.0464535	0.215531
510	95.1	0.951	0.049	0.0218195	2.43603	0.0531529	0.230549
509.5	95.3	0.953	0.047	0.0209071	2.43842	0.0509803	0.225788
509	95.2	0.952	0.048	0.0213631	2.44082	0.0521433	0.228349
508.5	95.3	0.953	0.047	0.0209071	2.44322	0.0510805	0.22601
508	94.9	0.949	0.051	0.0227338	2.44562	0.0555982	0.235793
507.5	95	0.95	0.05	0.0222764	2.44803	0.0545333	0.233524
507	95	0.95	0.05	0.0222764	2.45044	0.0545871	0.233639
506.5	94.7	0.947	0.053	0.02365	2.45286	0.0580103	0.240853
506	94.7	0.947	0.053	0.02365	2.45529	0.0580676	0.240972
505.5	94.5	0.945	0.055	0.0245682	2.45772	0.0603816	0.245727
505	94.5	0.945	0.055	0.0245682	2.46015	0.0604414	0.245848
504.5	94.4	0.944	0.056	0.025028	2.46259	0.0616336	0.248261
504	94.2	0.942	0.058	0.0259491	2.46503	0.0639653	0.252914
503.5	94.3	0.943	0.057	0.0254883	2.46748	0.0628918	0.250782
503	94.2	0.942	0.058	0.0259491	2.46993	0.0640925	0.253165
502.5	94.2	0.942	0.058	0.0259491	2.47239	0.0641562	0.253291
502	94.5	0.945	0.055	0.0245682	2.47485	0.0608026	0.246582
501.5	93.8	0.938	0.062	0.0277972	2.47732	0.0688624	0.262416
501	93.7	0.937	0.063	0.0282604	2.47979	0.0700799	0.264726
500.5	93.8	0.938	0.062	0.0277972	2.48227	0.069	0.262679
500	93.6	0.936	0.064	0.0287242	2.48475	0.0713723	0.267156
499.5	93.8	0.938	0.062	0.0277972	2.48724	0.0691381	0.262941
499	93.3	0.933	0.067	0.0301184	2.48973	0.0749866	0.273837
498.5	93.5	0.935	0.065	0.0291884	2.49223	0.0727441	0.269711
498	93.4	0.934	0.066	0.0296531	2.49473	0.0739765	0.271986
497.5	92.9	0.929	0.071	0.0319843	2.49724	0.0798723	0.282617
497	93.1	0.931	0.069	0.0310503	2.49975	0.077618	0.2786
496.5	92.9	0.929	0.071	0.0319843	2.50227	0.0800332	0.282901
496	92.7	0.927	0.073	0.0329203	2.50479	0.0824583	0.287156
495.5	92.6	0.926	0.074	0.033389	2.50732	0.0837168	0.289339
495	92.7	0.927	0.073	0.0329203	2.50985	0.0826249	0.287445
494.5	92.8	0.928	0.072	0.032452	2.51239	0.081532	0.285538
494	92.3	0.923	0.077	0.0347983	2.51493	0.0875153	0.29583
493.5	92.7	0.927	0.073	0.0329203	2.51748	0.082876	0.287882
493	92.3	0.923	0.077	0.0347983	2.52003	0.0876928	0.29613
492.5	92.4	0.924	0.076	0.034328	2.52259	0.0865955	0.294271
492	92.2	0.922	0.078	0.0352691	2.52515	0.0890598	0.298429
491.5	92.1	0.921	0.079	0.0357404	2.52772	0.0903417	0.300569
491	92.2	0.922	0.078	0.0352691	2.5303	0.0892412	0.298733
490.5	91.7	0.917	0.083	0.0376307	2.53287	0.0953138	0.308729
490	91.7	0.917	0.083	0.0376307	2.53546	0.095411	0.308887
489.5	91.5	0.915	0.085	0.0385789	2.53805	0.0979152	0.312914
489	91.7	0.917	0.083	0.0376307	2.54064	0.0956061	0.309202
488.5	91.7	0.917	0.083	0.0376307	2.54324	0.095704	0.309361
488	91.3	0.913	0.087	0.0395292	2.54585	0.100635	0.317231
487.5	91.1	0.911	0.089	0.0404816	2.54846	0.103166	0.321194
487	91.1	0.911	0.089	0.0404816	2.55108	0.103272	0.321359
486.5	90.9	0.909	0.091	0.0414361	2.5537	0.105815	0.325293
486	90.9	0.909	0.091	0.0414361	2.55633	0.105924	0.32546
485.5	91.1	0.911	0.089	0.0404816	2.55896	0.103591	0.321855
485	90.5	0.905	0.095	0.0433514	2.5616	0.111049	0.33324
484.5	90.5	0.905	0.095	0.0433514	2.56424	0.111164	0.333412
484	90.7	0.907	0.093	0.0423927	2.56689	0.108817	0.329875
483.5	90.6	0.906	0.094	0.0428718	2.56954	0.110161	0.331905
483	90.4	0.904	0.096	0.0438316	2.5722	0.112744	0.335773
482.5	90.2	0.902	0.098	0.0447935	2.57487	0.115337	0.339614
482	90.2	0.902	0.098	0.0447935	2.57754	0.115457	0.33979
481.5	90	0.9	0.1	0.0457575	2.58022	0.118064	0.343605
481	89.9	0.899	0.101	0.0462403	2.5829	0.119434	0.345592
480.5	89.6	0.896	0.104	0.047692	2.58559	0.123312	0.351158
480	89.6	0.896	0.104	0.047692	2.58828	0.12344	0.351341
479.5	89.2	0.892	0.108	0.0496351	2.59098	0.128604	0.358614
479	89.3	0.893	0.107	0.0491485	2.59368	0.127476	0.357038
478.5	89.5	0.895	0.105	0.048177	2.59639	0.125086	0.353676
478	89.5	0.895	0.105	0.048177	2.59911	0.125217	0.353861
477.5	88.9	0.889	0.111	0.0510982	2.60183	0.132949	0.364622
477	89	0.89	0.11	0.05061	2.60456	0.131817	0.363066
476.5	88.9	0.889	0.111	0.0510982	2.60729	0.133228	0.365004
476	89	0.89	0.11	0.05061	2.61003	0.132094	0.363447
475.5	88.6	0.886	0.114	0.0525663	2.61278	0.137344	0.370599
475	88.6	0.886	0.114	0.0525663	2.61553	0.137488	0.370794
474.5	88.4	0.884	0.116	0.0535477	2.61828	0.140203	0.374437
474	88	0.88	0.12	0.0555173	2.62104	0.145513	0.381462
473.5	87.8	0.878	0.122	0.0565055	2.62381	0.14826	0.385045
473	87.8	0.878	0.122	0.0565055	2.62659	0.148416	0.385249
472.5	87.8	0.878	0.122	0.0565055	2.62937	0.148574	0.385452
472	87.6	0.876	0.124	0.0574959	2.63215	0.151338	0.389022
471.5	87.7	0.877	0.123	0.0570004	2.63494	0.150193	0.387547
471	87.4	0.874	0.126	0.0584886	2.63774	0.154278	0.392782
470.5	87.4	0.874	0.126	0.0584886	2.64054	0.154442	0.39299
470	87	0.87	0.13	0.0604807	2.64335	0.159872	0.39984
469.5	86.9	0.869	0.131	0.0609802	2.64617	0.161364	0.401701
469	86.9	0.869	0.131	0.0609802	2.64899	0.161536	0.401915
468.5	86.9	0.869	0.131	0.0609802	2.65181	0.161708	0.40213
468	86.6	0.866	0.134	0.0624821	2.65465	0.165868	0.407269
467.5	86.7	0.867	0.133	0.0619809	2.65749	0.164713	0.405849
467	86.2	0.862	0.138	0.0644927	2.66033	0.171572	0.414213
466.5	86.5	0.865	0.135	0.0629839	2.66318	0.167738	0.409558
466	86	0.86	0.14	0.0655015	2.66604	0.17463	0.417887
465.5	86	0.86	0.14	0.0655015	2.6689	0.174817	0.418112
465	85.8	0.858	0.142	0.0665127	2.67177	0.177707	0.421553
464.5	86	0.86	0.14	0.0655015	2.67465	0.175194	0.418561
464	85.5	0.855	0.145	0.0680339	2.67753	0.182163	0.426805
463.5	85.4	0.854	0.146	0.0685421	2.68042	0.183722	0.428628
463	85.1	0.851	0.149	0.0700704	2.68332	0.188021	0.433614
462.5	85.1	0.851	0.149	0.0700704	2.68622	0.188224	0.433848
462	84.7	0.847	0.153	0.0721166	2.68912	0.19393	0.440375
461.5	84.7	0.847	0.153	0.0721166	2.69204	0.194141	0.440614
461	84.1	0.841	0.159	0.075204	2.69496	0.202672	0.450191
460.5	84.5	0.845	0.155	0.0731433	2.69788	0.197332	0.444221
460	84.5	0.845	0.155	0.0731433	2.70082	0.197547	0.444462
459.5	84.2	0.842	0.158	0.0746879	2.70375	0.201938	0.449375
459	83.8	0.838	0.162	0.076756	2.7067	0.207755	0.455802
458.5	84.3	0.843	0.157	0.0741724	2.70965	0.200981	0.448309
458	83.6	0.836	0.164	0.0777937	2.71261	0.211024	0.459373
457.5	83.6	0.836	0.164	0.0777937	2.71557	0.211255	0.459624
457	83.7	0.837	0.163	0.0772745	2.71854	0.210074	0.458339
456.5	83.3	0.833	0.167	0.079355	2.72152	0.215966	0.464722
456	83	0.83	0.17	0.0809219	2.72451	0.220472	0.469545
455.5	82.9	0.829	0.171	0.0814455	2.7275	0.222142	0.47132
455	82.6	0.826	0.174	0.08302	2.73049	0.226686	0.476115
454.5	82.9	0.829	0.171	0.0814455	2.7335	0.222631	0.471838
454	82.6	0.826	0.174	0.08302	2.73651	0.227185	0.476639
453.5	82.2	0.822	0.178	0.0851282	2.73953	0.233211	0.482919
453	81.7	0.817	0.183	0.0877779	2.74255	0.240735	0.490648
452.5	81.7	0.817	0.183	0.0877779	2.74558	0.241001	0.490919
452	81.6	0.816	0.184	0.0883098	2.74862	0.24273	0.492676
451.5	81.5	0.815	0.185	0.0888424	2.75166	0.244464	0.494433
451	81.7	0.817	0.183	0.0877779	2.75471	0.241803	0.491735
450.5	81.1	0.811	0.189	0.0909791	2.75777	0.250899	0.500899
450	80.8	0.808	0.192	0.0925886	2.76083	0.255622	0.505591
449.5	81.3	0.813	0.187	0.0899095	2.7639	0.248501	0.498499
449	80.5	0.805	0.195	0.0942041	2.76698	0.260661	0.51055
448.5	81	0.81	0.19	0.091515	2.77007	0.253503	0.50349
448	80.2	0.802	0.198	0.0958256	2.77316	0.26574	0.515499
447.5	80.5	0.805	0.195	0.0942041	2.77626	0.261535	0.511405
447	79.9	0.799	0.201	0.0974532	2.77936	0.270858	0.52044
446.5	80	0.8	0.2	0.09691	2.78247	0.26965	0.519278
446	79.5	0.795	0.205	0.0996329	2.78559	0.277537	0.526818
445.5	80.2	0.802	0.198	0.0958256	2.78872	0.267231	0.516944
445	79.5	0.795	0.205	0.0996329	2.79185	0.27816	0.527409
444.5	79.6	0.796	0.204	0.0990869	2.79499	0.276947	0.526258
444	78.8	0.788	0.212	0.103474	2.79814	0.289534	0.538084
443.5	78.5	0.785	0.215	0.10513	2.8013	0.294501	0.54268
443	78.6	0.786	0.214	0.104577	2.80446	0.293283	0.541556
442.5	78.2	0.782	0.218	0.106793	2.80763	0.299836	0.547572
442	78	0.78	0.22	0.107905	2.8108	0.303301	0.550728
441.5	78.1	0.781	0.219	0.107349	2.81399	0.302079	0.549617
441	78.2	0.782	0.218	0.106793	2.81718	0.300855	0.548503
440.5	78.2	0.782	0.218	0.106793	2.82037	0.301197	0.548814
440	77.6	0.776	0.224	0.110138	2.82358	0.310984	0.55766
439.5	77.6	0.776	0.224	0.110138	2.82679	0.311338	0.557977
439	77.3	0.773	0.227	0.111821	2.83001	0.316453	0.562542
438.5	77	0.77	0.23	0.113509	2.83324	0.321599	0.567097
438	77.5	0.775	0.225	0.110698	2.83647	0.313993	0.560351
437.5	76.4	0.764	0.236	0.116907	2.83971	0.331981	0.576178
437	76.6	0.766	0.234	0.115771	2.84296	0.329133	0.573701
436.5	76.5	0.765	0.235	0.116339	2.84622	0.331125	0.575435
436	76.2	0.762	0.238	0.118045	2.84948	0.336367	0.579972
435.5	76.2	0.762	0.238	0.118045	2.85276	0.336754	0.580305
435	75.7	0.757	0.243	0.120904	2.85603	0.345306	0.587628
434.5	75.9	0.759	0.241	0.119758	2.85932	0.342427	0.585173
434	75.4	0.754	0.246	0.122629	2.86262	0.351039	0.592485
433.5	75.2	0.752	0.248	0.123782	2.86592	0.354749	0.595608
433	75.2	0.752	0.248	0.123782	2.86923	0.355159	0.595952
432.5	74.8	0.748	0.252	0.126098	2.87254	0.362223	0.60185
432	74.6	0.746	0.254	0.127261	2.87587	0.365986	0.604968
431.5	74.5	0.745	0.255	0.127844	2.8792	0.368088	0.606702
431	74.2	0.742	0.258	0.129596	2.88254	0.373566	0.6112
430.5	73.3	0.733	0.267	0.134896	2.88589	0.389295	0.623935
430	74.2	0.742	0.258	0.129596	2.88924	0.374435	0.611911
429.5	73.8	0.738	0.262	0.131944	2.89261	0.381661	0.617787
429	73.7	0.737	0.263	0.132533	2.89598	0.383811	0.619525
428.5	73.2	0.732	0.268	0.135489	2.89936	0.392831	0.626762
428	73.3	0.733	0.267	0.134896	2.90275	0.391569	0.625755
427.5	73.1	0.731	0.269	0.136083	2.90614	0.395475	0.628868
427	72.5	0.725	0.275	0.139662	2.90954	0.406353	0.637458
426.5	72.2	0.722	0.278	0.141463	2.91295	0.412075	0.64193
426	72.3	0.723	0.277	0.140862	2.91637	0.410805	0.640941
425.5	71.9	0.719	0.281	0.143271	2.9198	0.418323	0.646779
425	71.7	0.717	0.283	0.144481	2.92324	0.422352	0.649886
424.5	71.4	0.714	0.286	0.146302	2.92668	0.428178	0.654353
424	71.7	0.717	0.283	0.144481	2.93013	0.423348	0.650652
423.5	71.3	0.713	0.287	0.14691	2.93359	0.430975	0.656487
423	71.2	0.712	0.288	0.14752	2.93706	0.433275	0.658236
422.5	71.1	0.711	0.289	0.14813	2.94053	0.435582	0.659987
422	70.2	0.702	0.298	0.153663	2.94402	0.452386	0.672597
421.5	70.1	0.701	0.299	0.154282	2.94751	0.454748	0.67435
421	69.3	0.693	0.307	0.159267	2.95101	0.469998	0.685564
420.5	69.1	0.691	0.309	0.160522	2.95452	0.474265	0.688669
420	69.7	0.697	0.303	0.156767	2.95804	0.463723	0.680972
419.5	69.1	0.691	0.309	0.160522	2.96156	0.475396	0.689489
419	68.8	0.688	0.312	0.162412	2.9651	0.481566	0.693949
418.5	68.6	0.686	0.314	0.163676	2.96864	0.485894	0.697061
418	68.3	0.683	0.317	0.165579	2.97219	0.492133	0.701522
417.5	68.7	0.687	0.313	0.163043	2.97575	0.485176	0.696546
417	68	0.68	0.32	0.167491	2.97932	0.499009	0.706406
416.5	67.6	0.676	0.324	0.170053	2.98289	0.507251	0.712215
416	67.7	0.677	0.323	0.169411	2.98648	0.505943	0.711297
415.5	67.1	0.671	0.329	0.173277	2.99007	0.518112	0.7198
415	67.1	0.671	0.329	0.173277	2.99367	0.518736	0.720234
414.5	66.8	0.668	0.332	0.175224	2.99729	0.525195	0.724703
414	66.9	0.669	0.331	0.174574	3.00091	0.52388	0.723795
413.5	66.5	0.665	0.335	0.177178	3.00453	0.532338	0.729615
413	66.4	0.664	0.336	0.177832	3.00817	0.534949	0.731402
412.5	66.4	0.664	0.336	0.177832	3.01182	0.535597	0.731845
412	66	0.66	0.34	0.180456	3.01547	0.54416	0.737672
411.5	65.6	0.656	0.344	0.183096	3.01914	0.552792	0.7435
411	65.4	0.654	0.346	0.184422	3.02281	0.557473	0.746641
410.5	64.8	0.648	0.352	0.188425	3.02649	0.570267	0.75516
410	64.8	0.648	0.352	0.188425	3.03018	0.570962	0.75562
409.5	64.6	0.646	0.354	0.189767	3.03388	0.575732	0.75877
409	64.8	0.648	0.352	0.188425	3.03759	0.572358	0.756544
408.5	64.4	0.644	0.356	0.191114	3.04131	0.581237	0.762389
408	63.8	0.638	0.362	0.195179	3.04504	0.594328	0.770927
407.5	63.7	0.637	0.363	0.195861	3.04877	0.597134	0.772745
407	63.1	0.631	0.369	0.199971	3.05252	0.610414	0.78129
406.5	63	0.63	0.37	0.200659	3.05627	0.61327	0.783116
406	63.4	0.634	0.366	0.197911	3.06004	0.605614	0.778212
405.5	62.8	0.628	0.372	0.20204	3.06381	0.619013	0.786774
405	62.3	0.623	0.377	0.205512	3.06759	0.630427	0.793994
404.5	62.3	0.623	0.377	0.205512	3.07138	0.631206	0.794485
404	61.8	0.618	0.382	0.209012	3.07519	0.642749	0.801716
403.5	61.5	0.615	0.385	0.211125	3.079	0.650053	0.806258
403	61.3	0.613	0.387	0.21254	3.08282	0.65522	0.809457
402.5	61.1	0.611	0.389	0.213959	3.08665	0.660415	0.812659
402	60.6	0.606	0.394	0.217527	3.09049	0.672265	0.819918
401.5	60.6	0.606	0.394	0.217527	3.09433	0.673102	0.820428
401	59.7	0.597	0.403	0.224026	3.09819	0.694075	0.833111
400.5	59.4	0.594	0.406	0.226214	3.10206	0.701728	0.837692
400	59.6	0.596	0.404	0.224754	3.10594	0.698071	0.835506
399.5	59.1	0.591	0.409	0.228413	3.10982	0.710323	0.842807
399	58.7	0.587	0.413	0.231362	3.11372	0.720397	0.848762
398.5	58.1	0.581	0.419	0.235824	3.11763	0.735211	0.857445
398	58.1	0.581	0.419	0.235824	3.12155	0.736135	0.857983
397.5	57.8	0.578	0.422	0.238072	3.12547	0.744088	0.862605
397	57.3	0.573	0.427	0.241845	3.12941	0.756833	0.869961
396.5	56.9	0.569	0.431	0.244888	3.13335	0.76732	0.875968
396	56.6	0.566	0.434	0.247184	3.13731	0.775492	0.88062
395.5	56	0.56	0.44	0.251812	3.14128	0.791011	0.889388
395	55.9	0.559	0.441	0.252588	3.14525	0.794454	0.891321
394.5	55.2	0.552	0.448	0.258061	3.14924	0.812696	0.901496
394	55.1	0.551	0.449	0.258848	3.15324	0.81621	0.903443
393.5	54.5	0.545	0.455	0.263603	3.15724	0.83226	0.912283
393	54.3	0.543	0.457	0.2652	3.16126	0.838367	0.915624
392.5	53.4	0.534	0.466	0.272459	3.16529	0.86241	0.92866
392	53	0.53	0.47	0.275724	3.16932	0.873859	0.934804
391.5	52.7	0.527	0.473	0.278189	3.17337	0.882798	0.939573
391	52.2	0.522	0.478	0.282329	3.17743	0.897082	0.947144
390.5	51.6	0.516	0.484	0.28735	3.1815	0.914204	0.95614
390	51	0.51	0.49	0.29243	3.18558	0.931558	0.965172
389.5	50.9	0.509	0.491	0.293282	3.18967	0.935472	0.967198
389	50.3	0.503	0.497	0.298432	3.19377	0.953122	0.97628
388.5	49.3	0.493	0.507	0.307153	3.19788	0.982238	0.991079
388	48.6	0.486	0.514	0.313364	3.202	1.00339	1.00169
387.5	48.3	0.483	0.517	0.316053	3.20613	1.01331	1.00663
387	48	0.48	0.52	0.318759	3.21027	1.0233	1.01158
386.5	47.4	0.474	0.526	0.324222	3.21442	1.04219	1.02088
386	46.6	0.466	0.534	0.331614	3.21859	1.06733	1.03312
385.5	45.3	0.453	0.547	0.343902	3.22276	1.10831	1.05276
385	45	0.45	0.55	0.346787	3.22695	1.11907	1.05786
384.5	44.1	0.441	0.559	0.355561	3.23114	1.14887	1.07185
384	43.6	0.436	0.564	0.360514	3.23535	1.16639	1.07999
383.5	42.7	0.427	0.573	0.369572	3.23957	1.19725	1.09419
383	41.9	0.419	0.581	0.377786	3.2438	1.22546	1.10701
382.5	41.3	0.413	0.587	0.38405	3.24804	1.24741	1.11687
382	40.4	0.404	0.596	0.393619	3.25229	1.28016	1.13144
381.5	39.3	0.393	0.607	0.405607	3.25655	1.32088	1.1493
381	38.7	0.387	0.613	0.412289	3.26083	1.3444	1.15948
380.5	37.5	0.375	0.625	0.425969	3.26511	1.39084	1.17934
380	36.8	0.368	0.632	0.434152	3.26941	1.41942	1.19139
379.5	35.9	0.359	0.641	0.444906	3.27372	1.45649	1.20685
379	34.8	0.348	0.652	0.458421	3.27803	1.50272	1.22585
378.5	33.6	0.336	0.664	0.473661	3.28236	1.55473	1.24689
378	32.7	0.327	0.673	0.485452	3.28671	1.59554	1.26315
377.5	31.8	0.318	0.682	0.497573	3.29106	1.63754	1.27966
377	30.8	0.308	0.692	0.511449	3.29542	1.68544	1.29825
376.5	29.5	0.295	0.705	0.530178	3.2998	1.74948	1.32268
376	28.8	0.288	0.712	0.540608	3.30419	1.78627	1.33651
375.5	27.6	0.276	0.724	0.559091	3.30859	1.8498	1.36007
375	26.7	0.267	0.733	0.573489	3.313	1.89997	1.37839
374.5	25.9	0.259	0.741	0.5867	3.31742	1.94633	1.39511
374	24.6	0.246	0.754	0.609065	3.32186	2.02323	1.4224
373.5	23.9	0.239	0.761	0.621602	3.32631	2.06764	1.43793
373	22.6	0.226	0.774	0.645892	3.33076	2.15131	1.46674
372.5	21.8	0.218	0.782	0.661544	3.33523	2.2064	1.4854
372	21.2	0.212	0.788	0.673664	3.33972	2.24985	1.49995
371.5	20.2	0.202	0.798	0.694649	3.34421	2.32305	1.52416
371	19.1	0.191	0.809	0.718967	3.34872	2.40762	1.55165
370.5	18.6	0.186	0.814	0.730487	3.35324	2.4495	1.56509
370	17.8	0.178	0.822	0.74958	3.35777	2.51692	1.58648
369.5	16.9	0.169	0.831	0.772113	3.36231	2.59609	1.61124
369	16.2	0.162	0.838	0.790485	3.36687	2.66146	1.6314
368.5	15.8	0.158	0.842	0.801343	3.37144	2.70168	1.64368
368	15	0.15	0.85	0.823909	3.37602	2.78153	1.66779
367.5	14.5	0.145	0.855	0.838632	3.38061	2.83509	1.68377
367	14.3	0.143	0.857	0.844664	3.38522	2.85937	1.69097
366.5	13.6	0.136	0.864	0.866461	3.38984	2.93716	1.71381
366	12.8	0.128	0.872	0.89279	3.39447	3.03055	1.74085
365.5	12.5	0.125	0.875	0.90309	3.39911	3.0697	1.75206
365	12	0.12	0.88	0.920819	3.40377	3.13425	1.77038
364.5	11.5	0.115	0.885	0.939302	3.40844	3.20155	1.78929
364	11.3	0.113	0.887	0.946922	3.41312	3.23196	1.79776
363.5	10.7	0.107	0.893	0.970616	3.41781	3.31738	1.82137
363	10.3	0.103	0.897	0.987163	3.42252	3.37858	1.83809
362.5	10.1	0.101	0.899	0.995679	3.42724	3.41243	1.84728
362	9.9	0.099	0.901	1.00436	3.43198	3.44696	1.8566
361.5	9.9	0.099	0.901	1.00436	3.43672	3.45172	1.85788
361	9.5	0.095	0.905	1.02228	3.44148	3.51815	1.87567
360.5	8.9	0.089	0.911	1.05061	3.44626	3.62067	1.90281
360	8.5	0.085	0.915	1.07058	3.45104	3.69462	1.92214
359.5	8.2	0.082	0.918	1.08619	3.45584	3.75369	1.93744
359	7.6	0.076	0.924	1.11919	3.46065	3.87312	1.96802
358.5	7.5	0.075	0.925	1.12494	3.46548	3.89845	1.97445
358	7.5	0.075	0.925	1.12494	3.47032	3.9039	1.97583
357.5	7.5	0.075	0.925	1.12494	3.47517	3.90936	1.97721
357	7.3	0.073	0.927	1.13668	3.48004	3.95568	1.98889
356.5	7.2	0.072	0.928	1.14267	3.48492	3.98211	1.99552
356	7.3	0.073	0.927	1.13668	3.48982	3.9668	1.99168
355.5	7.4	0.074	0.926	1.13077	3.49473	3.95173	1.98789
355	6.8	0.068	0.932	1.16749	3.49965	4.08581	2.02134
354.5	6.7	0.067	0.933	1.17393	3.50458	4.11412	2.02833
354	7.5	0.075	0.925	1.12494	3.50953	3.94801	1.98696
353.5	7.3	0.073	0.927	1.13668	3.5145	3.99485	1.99871
353	7.3	0.073	0.927	1.13668	3.51948	4.00051	2.00013
352.5	7.1	0.071	0.929	1.14874	3.52447	4.0487	2.01214
352	7	0.07	0.93	1.1549	3.52947	4.0762	2.01896
351.5	7.2	0.072	0.928	1.14267	3.5345	4.03875	2.00966
351	7.1	0.071	0.929	1.14874	3.53953	4.06601	2.01643
350.5	6.8	0.068	0.932	1.16749	3.54458	4.13826	2.03427
350	6.8	0.068	0.932	1.16749	3.54964	4.14418	2.03573
349.5	6.8	0.068	0.932	1.16749	3.55472	4.15011	2.03718
349	6.5	0.065	0.935	1.18709	3.55981	4.22581	2.05568
348.5	6.7	0.067	0.933	1.17393	3.56492	4.18495	2.04572
348	7.1	0.071	0.929	1.14874	3.57004	4.10106	2.02511
347.5	6.6	0.066	0.934	1.18046	3.57518	4.22034	2.05435
347	6.5	0.065	0.935	1.18709	3.58033	4.25016	2.06159
346.5	6.7	0.067	0.933	1.17393	3.5855	4.20911	2.05161
346	6.5	0.065	0.935	1.18709	3.59068	4.26245	2.06457
345.5	6.2	0.062	0.938	1.20761	3.59588	4.34241	2.08384
345	6.6	0.066	0.934	1.18046	3.60109	4.25092	2.06178
344.5	7	0.07	0.93	1.1549	3.60631	4.16494	2.04082
344	5.7	0.057	0.943	1.24413	3.61156	4.49323	2.11972
343.5	6.5	0.065	0.935	1.18709	3.61681	4.29347	2.07207
343	6	0.06	0.94	1.22185	3.62208	4.42564	2.10372
342.5	6.4	0.064	0.936	1.19382	3.62737	4.33043	2.08097
342	6.8	0.068	0.932	1.16749	3.63268	4.24112	2.0594
341.5	6	0.06	0.94	1.22185	3.63799	4.44508	2.10834
341	6	0.06	0.94	1.22185	3.64333	4.4516	2.10988
340.5	5.9	0.059	0.941	1.22915	3.64868	4.48477	2.11773
340	6	0.06	0.94	1.22185	3.65404	4.46469	2.11298
339.5	6	0.06	0.94	1.22185	3.65943	4.47126	2.11454
339	6.3	0.063	0.937	1.20066	3.66482	4.4002	2.09767
338.5	6.6	0.066	0.934	1.18046	3.67024	4.33255	2.08148
338	6.2	0.062	0.938	1.20761	3.67567	4.43876	2.10684
337.5	6.1	0.061	0.939	1.21467	3.68111	4.47134	2.11455
337	6.7	0.067	0.933	1.17393	3.68657	4.32776	2.08033
336.5	6.2	0.062	0.938	1.20761	3.69205	4.45855	2.11153
336	6.2	0.062	0.938	1.20761	3.69754	4.46519	2.1131
335.5	6.3	0.063	0.937	1.20066	3.70306	4.44611	2.10858
335	6.2	0.062	0.938	1.20761	3.70858	4.47851	2.11625
334.5	6.7	0.067	0.933	1.17393	3.71413	4.36011	2.08809
334	5.9	0.059	0.941	1.22915	3.71969	4.57204	2.13823
333.5	6.1	0.061	0.939	1.21467	3.72526	4.52497	2.1272
333	6.3	0.063	0.937	1.20066	3.73086	4.47949	2.11648
332.5	6.3	0.063	0.937	1.20066	3.73647	4.48622	2.11807
332	6.2	0.062	0.938	1.20761	3.74209	4.51898	2.12579
331.5	6.1	0.061	0.939	1.21467	3.74774	4.55226	2.1336
331	6.5	0.065	0.935	1.18709	3.7534	4.45561	2.11083
330.5	6.4	0.064	0.936	1.19382	3.75908	4.48766	2.11841
330	6	0.06	0.94	1.22185	3.76477	4.59998	2.14476
329.5	6.4	0.064	0.936	1.19382	3.77049	4.50128	2.12162
329	6.5	0.065	0.935	1.18709	3.77622	4.4827	2.11724
328.5	6.4	0.064	0.936	1.19382	3.78196	4.51498	2.12485
328	6.4	0.064	0.936	1.19382	3.78773	4.52187	2.12647
327.5	6.3	0.063	0.937	1.20066	3.79351	4.55472	2.13418
327	6.6	0.066	0.934	1.18046	3.79931	4.48492	2.11776
326.5	6	0.06	0.94	1.22185	3.80513	4.64929	2.15622
326	6.4	0.064	0.936	1.19382	3.81097	4.54961	2.13298
325.5	6.5	0.065	0.935	1.18709	3.81682	4.5309	2.12859
[truncated: 251 more rows]
