# Supplementary material for: Bi5O7I/g-C3N4 Heterostructures With Enhanced Visible-Light Photocatalytic Performance for Degradation of Tetracycline Hydrochloride
Source: Front Chem. 2021 Dec 14;9:781991. doi: 10.3389/fchem.2021.781991 (PMC8712322; doi:10.3389/fchem.2021.781991)
Supplement: Supplementary file 9 [file Table4.XLSX]

## Sheet: Figure5a
Time/min	g-c3n4	0.06	0.08	0.1	0.08	BIOI	BI5O7I	g	0.06	0.08	0.1	0.08	BIOI	BI5O7I
0	1.078	1.036	1.098	1.089	1.187	0.88	1.096	1	1	1	1	1	1	1
15	1.003	0.596	0.532	0.662	0.606	0.752	0.822	0.930427	0.57529	0.484517	0.607897	0.510531	0.854545	0.75
30	0.934	0.46	0.269	0.42	0.288	0.641	0.665	0.866419	0.444015	0.244991	0.385675	0.242628	0.728409	0.606752
45	0.872	0.354	0.197	0.293	0.164	0.554	0.546	0.808905	0.341699	0.179417	0.269054	0.138163	0.629545	0.498175
60	0.811	0.265	0.15	0.23	0.101	0.501	0.421	0.752319	0.255792	0.136612	0.211203	0.0850885	0.569318	0.384124
75	0.782	0.201	0.117	0.176	0.072	0.463	0.335	0.725417	0.194015	0.106557	0.161616	0.0606571	0.526136	0.305657
90	0.761	0.165	0.089	0.161	0.055	0.425	0.276	0.705937	0.159266	0.0810565	0.147842	0.0463353	0.482955	0.251825
105	0.751	0.126	0.066	0.152	0.032	0.378	0.242	0.69666	0.121622	0.0601093	0.139578	0.0269587	0.429545	0.220803
120	0.743	0.093	0.052	0.131	0.028	0.359	0.228	0.689239	0.0897683	0.0473588	0.120294	0.0235889	0.407955	0.208029

## Sheet: Figure5b
Time/min	g-c3n4	0.06	0.08	0.1	0.08	BIOI	BI5O7I
0	0	0	0	0	0	0	0
15	0.07211	0.55288	0.7246	0.49774	0.67231	0.15718	0.28768
30	0.14339	0.81189	1.40654	0.95277	1.41622	0.31689	0.49964
45	0.21207	1.07382	1.71803	1.21286	1.97934	0.46275	0.69679
60	0.28459	1.3634	1.99063	1.45495	2.46405	0.56331	0.9568
75	0.321	1.63979	2.23905	1.72251	2.80247	0.64219	1.18528
90	0.34823	1.83715	2.51257	1.81162	3.07175	0.72784	1.37904
105	0.36146	2.10685	2.81158	1.96912	3.6134	0.84502	1.5105
120	0.37217	2.4105	3.04998	2.11785	3.74693	0.89661	1.57007

## Sheet: Figure5c
Time/min	1st	2nd	3rd	4th	5th
0	1
30	0.24263
60	0.08509
90	0.04634
120	0.02359	1
150		0.25273
180		0.08709
210		0.04801
240		0.02451	1
270			0.25862
300			0.08833
330			0.04991
360			0.02763	1
390				0.26027
420				0.09011
450				0.05113
480				0.02902	1
510					0.26654
540					0.09125
570					0.05437
600					0.03578

## Sheet: Figure5d
Scavenger	C/C0
NO	0.02359
BQ	0.379
IPA	0.317
EDTA	0.57
