# Supplementary material for: Bi5O7I/g-C3N4 Heterostructures With Enhanced Visible-Light Photocatalytic Performance for Degradation of Tetracycline Hydrochloride
Source: Front Chem. 2021 Dec 14;9:781991. doi: 10.3389/fchem.2021.781991 (PMC8712322; doi:10.3389/fchem.2021.781991)
Supplement: Supplementary file 12 [file Table5.XLSX]

## Sheet: BiOI
	Photocurrent
0.1	1.704
0.2	1.665
0.3	1.639
0.4	1.614
0.5	1.601
0.6	1.585
0.7	1.582
0.8	1.564
0.9	1.554
1	1.549
1.1	1.546
1.2	1.536
1.3	1.532
1.4	1.523
1.5	1.519
1.6	1.512
1.7	1.51
1.8	1.506
1.9	1.508
2	1.513
2.1	1.502
2.2	1.5
2.3	1.498
2.4	1.493
2.5	1.49
2.6	1.494
2.7	1.494
2.8	1.495
2.9	1.489
3	1.492
3.1	1.49
3.2	1.481
3.3	1.478
3.4	1.479
3.5	1.482
3.6	1.473
3.7	1.471
3.8	1.463
3.9	1.463
4	1.461
4.1	1.461
4.2	1.46
4.3	1.461
4.4	1.467
4.5	1.464
4.6	1.458
4.7	1.459
4.8	1.459
4.9	1.455
5	1.454
5.1	1.452
5.2	1.448
5.3	1.454
5.4	1.449
5.5	1.451
5.6	1.447
5.7	1.45
5.8	1.45
5.9	1.453
6	1.452
6.1	1.449
6.2	1.447
6.3	1.446
6.4	1.444
6.5	1.442
6.6	1.441
6.7	1.437
6.8	1.438
6.9	1.438
7	1.437
7.1	1.433
7.2	1.43
7.3	1.429
7.4	1.429
7.5	1.427
7.6	1.427
7.7	1.428
7.8	1.426
7.9	1.431
8	1.429
8.1	1.431
8.2	1.431
8.3	1.431
8.4	1.431
8.5	1.436
8.6	1.439
8.7	1.435
8.8	1.432
8.9	1.434
9	1.429
9.1	1.426
9.2	1.426
9.3	1.426
9.4	1.425
9.5	1.423
9.6	1.423
9.7	1.422
9.8	1.422
9.9	1.418
10	1.418
10.1	1.422
10.2	1.412
10.3	1.413
10.4	1.413
10.5	1.42
10.6	1.427
10.7	1.418
10.8	1.417
10.9	1.414
11	1.41
11.1	1.409
11.2	1.409
11.3	1.407
11.4	1.406
11.5	1.406
11.6	1.408
11.7	1.406
11.8	1.409
11.9	1.408
12	1.405
12.1	1.41
12.2	1.411
12.3	1.415
12.4	1.415
12.5	1.411
12.6	1.41
12.7	1.409
12.8	1.409
12.9	1.406
13	1.408
13.1	1.404
13.2	1.406
13.3	1.403
13.4	1.401
13.5	1.399
13.6	1.397
13.7	1.396
13.8	1.397
13.9	1.397
14	1.399
14.1	1.402
14.2	1.4
14.3	1.392
14.4	1.398
14.5	1.395
14.6	1.394
14.7	1.391
14.8	1.392
14.9	1.395
15	1.395
15.1	1.397
15.2	1.392
15.3	1.393
15.4	1.392
15.5	1.391
15.6	1.389
15.7	1.388
15.8	1.388
15.9	1.386
16	1.386
16.1	1.382
16.2	1.382
16.3	1.384
16.4	1.381
16.5	1.379
16.6	1.382
16.7	1.388
16.8	1.385
16.9	1.385
17	1.389
17.1	1.39
17.2	1.388
17.3	1.388
17.4	1.396
17.5	1.394
17.6	1.393
17.7	1.387
17.8	1.388
17.9	1.39
18	1.392
18.1	1.387
18.2	1.387
18.3	1.385
18.4	1.386
18.5	1.391
18.6	1.388
18.7	1.388
18.8	1.392
18.9	1.383
19	1.38
19.1	1.379
19.2	1.38
19.3	1.383
19.4	1.381
19.5	1.38
19.6	1.378
19.7	1.374
19.8	1.374
19.9	1.375
20	1.378
20.1	1.378
20.2	1.382
20.3	1.382
20.4	1.38
20.5	1.379
20.6	1.378
20.7	1.375
20.8	1.379
20.9	1.383
21	1.373
21.1	1.373
21.2	1.374
21.3	1.374
21.4	1.372
21.5	1.371
21.6	1.372
21.7	1.373
21.8	1.373
21.9	1.367
22	1.37
22.1	1.371
22.2	1.372
22.3	1.37
22.4	1.369
22.5	1.37
22.6	1.369
22.7	1.369
22.8	1.367
22.9	1.368
23	1.368
23.1	1.369
23.2	1.369
23.3	1.365
23.4	1.362
23.5	1.362
23.6	1.361
23.7	1.358
23.8	1.36
23.9	1.361
24	1.358
24.1	1.362
24.2	1.364
24.3	1.363
24.4	1.362
24.5	1.361
24.6	1.359
24.7	1.363
24.8	1.363
24.9	1.367
25	1.367
25.1	1.366
25.2	1.364
25.3	1.362
25.4	1.358
25.5	1.358
25.6	1.358
25.7	1.355
25.8	1.353
25.9	1.357
26	1.358
26.1	1.36
26.2	1.357
26.3	1.354
26.4	1.352
26.5	1.353
26.6	1.357
26.7	1.359
26.8	1.354
26.9	1.36
27	1.354
27.1	1.351
27.2	1.349
27.3	1.35
27.4	1.346
27.5	1.344
27.6	1.343
27.7	1.343
27.8	1.344
27.9	1.344
28	1.345
28.1	1.348
28.2	1.351
28.3	1.36
28.4	1.357
28.5	1.344
28.6	1.342
28.7	1.344
28.8	1.345
28.9	1.346
29	1.347
29.1	1.348
29.2	1.346
29.3	1.347
29.4	1.344
29.5	1.343
29.6	1.343
29.7	1.342
29.8	1.341
29.9	1.343
30	1.342
30.1	1.341
30.2	1.341
30.3	1.341
30.4	1.341
30.5	1.341
30.6	1.339
30.7	1.341
30.8	1.339
30.9	1.338
31	1.337
31.1	1.335
31.2	1.336
31.3	1.337
31.4	1.335
31.5	1.334
31.6	1.334
31.7	1.334
31.8	1.333
31.9	1.336
32	1.33
32.1	1.336
32.2	1.336
32.3	1.336
32.4	1.333
32.5	1.333
32.6	1.335
32.7	1.332
32.8	1.33
32.9	1.331
33	1.332
33.1	1.334
33.2	1.332
33.3	1.334
33.4	1.335
33.5	1.336
33.6	1.334
33.7	1.329
33.8	1.328
33.9	1.327
34	1.326
34.1	1.328
34.2	1.325
34.3	1.325
34.4	1.325
34.5	1.327
34.6	1.324
34.7	1.324
34.8	1.324
34.9	1.328
35	1.329
35.1	1.325
35.2	1.326
35.3	1.324
35.4	1.324
35.5	1.322
35.6	1.322
35.7	1.322
35.8	1.323
35.9	1.323
36	1.32
36.1	1.32
36.2	1.318
36.3	1.321
36.4	1.322
36.5	1.32
36.6	1.321
36.7	1.322
36.8	1.322
36.9	1.324
37	1.326
37.1	1.325
37.2	1.325
37.3	1.324
37.4	1.323
37.5	1.323
37.6	1.324
37.7	1.324
37.8	1.322
37.9	1.323
38	1.319
38.1	1.318
38.2	1.317
38.3	1.315
38.4	1.315
38.5	1.317
38.6	1.316
38.7	1.315
38.8	1.317
38.9	1.317
39	1.318
39.1	1.32
39.2	1.32
39.3	1.318
39.4	1.318
39.5	1.319
39.6	1.318
39.7	1.318
39.8	1.318
39.9	1.317
40	1.318
40.1	1.316
40.2	1.315
40.3	1.314
40.4	1.315
40.5	1.316
40.6	1.32
40.7	1.324
40.8	1.326
40.9	1.323
41	1.322
41.1	1.325
41.2	1.326
41.3	1.323
41.4	1.318
41.5	1.318
41.6	1.32
41.7	1.319
41.8	1.323
41.9	1.316
42	1.314
42.1	1.312
42.2	1.311
42.3	1.311
42.4	1.311
42.5	1.309
42.6	1.307
42.7	1.306
42.8	1.312
42.9	1.308
43	1.307
43.1	1.307
43.2	1.309
43.3	1.306
43.4	1.305
43.5	1.309
43.6	1.306
43.7	1.314
43.8	1.312
43.9	1.303
44	1.31
44.1	1.322
44.2	1.303
44.3	1.306
44.4	1.307
44.5	1.304
44.6	1.307
44.7	1.311
44.8	1.309
44.9	1.31
45	1.297
45.1	1.298
45.2	1.298
45.3	1.298
45.4	1.298
45.5	1.299
45.6	1.296
45.7	1.297
45.8	1.295
45.9	1.295
46	1.293
46.1	1.295
46.2	1.296
46.3	1.295
46.4	1.294
46.5	1.294
46.6	1.298
46.7	1.293
46.8	1.29
46.9	1.292
47	1.292
47.1	1.289
47.2	1.29
47.3	1.292
47.4	1.292
47.5	1.291
47.6	1.292
47.7	1.29
47.8	1.288
47.9	1.286
48	1.283
48.1	1.284
48.2	1.284
48.3	1.284
48.4	1.285
48.5	1.286
48.6	1.287
48.7	1.288
48.8	1.287
48.9	1.285
49	1.287
49.1	1.287
49.2	1.284
49.3	1.284
49.4	1.284
49.5	1.284
49.6	1.288
49.7	1.288
49.8	1.289
49.9	1.291
50	1.287
50.1	1.284
50.2	1.287
50.3	1.288
50.4	1.287
50.5	1.288
50.6	1.285
50.7	1.284
50.8	1.28
50.9	1.274
51	1.275
51.1	1.276
51.2	1.276
51.3	1.276
51.4	1.277
51.5	1.275
51.6	1.275
51.7	1.275
51.8	1.276
51.9	1.276
52	1.274
52.1	1.273
52.2	1.273
52.3	1.273
52.4	1.271
52.5	1.27
52.6	1.271
52.7	1.274
52.8	1.273
52.9	1.272
53	1.274
53.1	1.275
53.2	1.275
53.3	1.273
53.4	1.273
53.5	1.274
53.6	1.273
53.7	1.274
53.8	1.273
53.9	1.272
54	1.269
54.1	1.268
54.2	1.267
54.3	1.269
54.4	1.267
54.5	1.268
54.6	1.267
54.7	1.266
54.8	1.263
54.9	1.266
55	1.265
55.1	1.264
55.2	1.264
55.3	1.262
55.4	1.26
55.5	1.266
55.6	1.266
55.7	1.267
55.8	1.26
55.9	1.263
56	1.259
56.1	1.26
56.2	1.264
56.3	1.271
56.4	1.271
56.5	1.264
56.6	1.264
56.7	1.264
56.8	1.263
56.9	1.265
57	1.267
57.1	1.265
57.2	1.263
57.3	1.262
57.4	1.264
57.5	1.262
57.6	1.261
57.7	1.259
57.8	1.26
57.9	1.268
58	1.261
58.1	1.261
58.2	1.267
58.3	1.264
58.4	1.263
58.5	1.265
58.6	1.267
58.7	1.263
58.8	1.262
58.9	1.265
59	1.264
59.1	1.258
59.2	1.256
59.3	1.257
59.4	1.257
59.5	1.258
59.6	1.257
59.7	1.257
59.8	1.258
59.9	1.259
60	1.258
60.1	1.255
60.2	1.254
60.3	1.255
60.4	1.257
60.5	1.257
60.6	1.256
60.7	1.258
60.8	1.257
60.9	1.256
61	1.257
61.1	1.26
61.2	1.263
61.3	1.261
61.4	1.262
61.5	1.261
61.6	1.263
61.7	1.259
61.8	1.261
61.9	1.265
62	1.257
62.1	1.255
62.2	1.253
62.3	1.256
62.4	1.255
62.5	1.251
62.6	1.248
62.7	1.251
62.8	1.252
62.9	1.25
63	1.248
63.1	1.249
63.2	1.249
63.3	1.248
63.4	1.248
63.5	1.246
63.6	1.244
63.7	1.245
63.8	1.245
63.9	1.244
64	1.241
64.1	1.241
64.2	1.24
64.3	1.238
64.4	1.237
64.5	1.236
64.6	1.239
64.7	1.237
64.8	1.235
64.9	1.235
65	1.235
65.1	1.236
65.2	1.235
65.3	1.236
65.4	1.236
65.5	1.235
65.6	1.234
65.7	1.234
65.8	1.235
65.9	1.232
66	1.232
66.1	1.234
66.2	1.234
66.3	1.235
66.4	1.233
66.5	1.232
66.6	1.234
66.7	1.233
66.8	1.236
66.9	1.236
67	1.235
67.1	1.232
67.2	1.231
67.3	1.23
67.4	1.23
67.5	1.231
67.6	1.229
67.7	1.228
67.8	1.228
67.9	1.227
68	1.227
68.1	1.227
68.2	1.226
68.3	1.228
68.4	1.227
68.5	1.23
68.6	1.23
68.7	1.226
68.8	1.224
68.9	1.223
69	1.224
69.1	1.221
69.2	1.219
69.3	1.218
69.4	1.219
69.5	1.218
69.6	1.218
69.7	1.217
69.8	1.217
69.9	1.218
70	1.22
70.1	1.218
70.2	1.219
70.3	1.217
70.4	1.217
70.5	1.216
70.6	1.215
70.7	1.214
70.8	1.214
70.9	1.215
71	1.216
71.1	1.216
71.2	1.216
71.3	1.214
71.4	1.213
71.5	1.214
71.6	1.214
71.7	1.215
71.8	1.214
71.9	1.213
72	1.213
72.1	1.214
72.2	1.214
72.3	1.214
72.4	1.214
72.5	1.214
72.6	1.214
72.7	1.212
72.8	1.212
72.9	1.214
73	1.213
73.1	1.212
73.2	1.213
73.3	1.212
73.4	1.211
73.5	1.211
73.6	1.211
73.7	1.211
73.8	1.21
73.9	1.21
74	1.209
74.1	1.209
74.2	1.21
74.3	1.208
74.4	1.208
74.5	1.208
74.6	1.208
74.7	1.208
74.8	1.207
74.9	1.207
75	1.206
75.1	1.205
75.2	1.205
75.3	1.205
75.4	1.205
75.5	1.207
75.6	1.205
75.7	1.205
75.8	1.205
75.9	1.204
76	1.204
76.1	1.204
76.2	1.204
76.3	1.201
76.4	1.202
76.5	1.201
76.6	1.202
76.7	1.201
76.8	1.2
76.9	1.2
77	1.199
77.1	1.2
77.2	1.2
77.3	1.199
77.4	1.199
77.5	1.199
77.6	1.198
77.7	1.198
77.8	1.198
77.9	1.198
78	1.198
78.1	1.198
78.2	1.197
78.3	1.196
78.4	1.196
78.5	1.196
78.6	1.196
78.7	1.195
78.8	1.195
78.9	1.195
79	1.195
79.1	1.194
79.2	1.195
79.3	1.195
79.4	1.194
79.5	1.194
79.6	1.194
79.7	1.193
79.8	1.196
79.9	1.196
80	1.196
80.1	1.194
80.2	1.194
80.3	1.197
80.4	1.195
80.5	1.198
80.6	1.195
80.7	1.198
80.8	1.198
80.9	1.197
81	1.197
81.1	1.195
81.2	1.195
81.3	1.194
81.4	1.195
81.5	1.193
81.6	1.192
81.7	1.192
81.8	1.191
81.9	1.194
82	1.193
82.1	1.191
82.2	1.192
82.3	1.19
82.4	1.19
82.5	1.19
82.6	1.191
82.7	1.191
82.8	1.189
82.9	1.188
83	1.189
83.1	1.189
83.2	1.188
83.3	1.189
83.4	1.188
83.5	1.187
83.6	1.187
83.7	1.188
83.8	1.187
83.9	1.189
84	1.187
84.1	1.186
84.2	1.185
84.3	1.184
84.4	1.185
84.5	1.185
84.6	1.185
84.7	1.184
84.8	1.184
84.9	1.184
85	1.184
85.1	1.184
85.2	1.184
85.3	1.184
85.4	1.184
85.5	1.183
85.6	1.183
85.7	1.184
85.8	1.183
85.9	1.184
86	1.184
86.1	1.184
86.2	1.183
86.3	1.184
86.4	1.184
86.5	1.184
86.6	1.182
86.7	1.182
86.8	1.182
86.9	1.182
87	1.182
87.1	1.181
87.2	1.179
87.3	1.179
87.4	1.178
87.5	1.179
87.6	1.183
87.7	1.182
87.8	1.181
87.9	1.183
88	1.183
88.1	1.182
88.2	1.182
88.3	1.183
88.4	1.183
88.5	1.182
88.6	1.182
88.7	1.181
88.8	1.181
88.9	1.179
89	1.18
89.1	1.179
89.2	1.181
89.3	1.18
89.4	1.18
89.5	1.182
89.6	1.182
89.7	1.179
89.8	1.18
89.9	1.176
90	1.178
90.1	1.176
90.2	1.177
90.3	1.178
90.4	1.178
90.5	1.178
90.6	1.178
90.7	1.178
90.8	1.176
90.9	1.175
91	1.174
91.1	1.173
91.2	1.173
91.3	1.173
91.4	1.173
91.5	1.172
91.6	1.173
91.7	1.172
91.8	1.173
91.9	1.172
92	1.171
92.1	1.172
92.2	1.172
92.3	1.17
92.4	1.17
92.5	1.17
92.6	1.17
92.7	1.169
92.8	1.166
92.9	1.092
93	1.013
93.1	1.144
93.2	1.155
93.3	1.153
93.4	1.143
93.5	1.178
93.6	1.216
93.7	1.215
93.8	1.196
93.9	1.196
94	1.196
94.1	1.19
94.2	1.175
94.3	1.179
94.4	1.18
94.5	1.176
94.6	1.172
94.7	1.172
94.8	1.171
94.9	1.169
95	1.168
95.1	1.169
95.2	1.165
95.3	1.164
95.4	1.164
95.5	1.162
95.6	1.162
95.7	1.161
95.8	1.157
95.9	1.156
96	1.155
96.1	1.151
96.2	1.152
96.3	1.151
96.4	1.143
96.5	1.142
96.6	1.145
96.7	1.154
96.8	1.153
96.9	1.151
97	1.148
97.1	1.144
97.2	1.146
97.3	1.154
97.4	1.174
97.5	1.189
97.6	1.177
97.7	1.171
97.8	1.17
97.9	1.166
98	1.164
98.1	1.164
98.2	1.167
98.3	1.16
98.4	1.157
98.5	1.158
98.6	1.154
98.7	1.153
98.8	1.154
98.9	1.152
99	1.152
99.1	1.15
99.2	1.147
99.3	1.152
99.4	1.159
99.5	1.161
99.6	1.168
99.7	1.181
99.8	1.175
99.9	1.161
100	1.16
100.1	1.162
100.2	1.157
100.3	1.152
100.4	1.154
100.5	1.154
100.6	1.152
100.7	1.151
100.8	1.149
100.9	1.143
101	1.139
101.1	1.146
101.2	1.155
101.3	1.152
101.4	1.149
101.5	1.152
101.6	1.15
101.7	1.147
101.8	1.144
101.9	1.145
102	1.146
102.1	1.141
102.2	1.139
102.3	1.139
102.4	1.136
102.5	1.137
102.6	1.136
102.7	1.135
102.8	1.134
102.9	1.133
103	1.13
103.1	1.13
103.2	1.134
103.3	1.131
103.4	1.126
103.5	1.124
103.6	1.124
103.7	1.123
103.8	1.124
103.9	1.122
104	1.122
104.1	1.122
104.2	1.12
104.3	1.121
104.4	1.124
104.5	1.123
104.6	1.122
104.7	1.122
104.8	1.121
104.9	1.121
105	1.119
105.1	1.119
105.2	1.118
105.3	1.116
105.4	1.114
105.5	1.117
105.6	1.118
105.7	1.119
105.8	1.118
105.9	1.118
106	1.116
106.1	1.117
106.2	1.117
106.3	1.115
106.4	1.116
106.5	1.116
106.6	1.116
106.7	1.116
106.8	1.117
106.9	1.12
107	1.118
107.1	1.117
107.2	1.119
107.3	1.117
107.4	1.117
107.5	1.119
107.6	1.117
107.7	1.119
107.8	1.12
107.9	1.12
108	1.124
108.1	1.121
108.2	1.12
108.3	1.121
108.4	1.118
108.5	1.118
108.6	1.116
108.7	1.116
108.8	1.116
108.9	1.118
109	1.118
109.1	1.12
109.2	1.116
109.3	1.116
109.4	1.118
109.5	1.116
109.6	1.116
109.7	1.118
109.8	1.116
109.9	1.118
110	1.117
110.1	1.119
110.2	1.116
110.3	1.116
110.4	1.116
110.5	1.118
110.6	1.115
110.7	1.115
110.8	1.117
110.9	1.114
111	1.116
111.1	1.116
111.2	1.116
111.3	1.116
111.4	1.116
111.5	1.115
111.6	1.116
111.7	1.116
111.8	1.116
111.9	1.115
112	1.117
112.1	1.116
112.2	1.114
112.3	1.111
112.4	1.112
112.5	1.115
112.6	1.115
112.7	1.116
112.8	1.116
112.9	1.114
113	1.115
113.1	1.117
113.2	1.117
113.3	1.115
113.4	1.111
113.5	1.11
113.6	1.111
113.7	1.116
113.8	1.116
113.9	1.115
114	1.112
114.1	1.113
114.2	1.114
114.3	1.111
114.4	1.112
114.5	1.111
114.6	1.109
114.7	1.11
114.8	1.109
114.9	1.108
115	1.108
115.1	1.108
115.2	1.108
115.3	1.109
115.4	1.108
115.5	1.108
115.6	1.107
115.7	1.108
115.8	1.107
115.9	1.108
116	1.109
116.1	1.107
116.2	1.109
116.3	1.107
116.4	1.109
116.5	1.108
116.6	1.107
116.7	1.11
116.8	1.108
116.9	1.108
117	1.108
117.1	1.106
117.2	1.107
117.3	1.106
117.4	1.106
117.5	1.106
117.6	1.106
117.7	1.109
117.8	1.11
117.9	1.109
118	1.107
118.1	1.106
118.2	1.106
118.3	1.106
118.4	1.107
118.5	1.106
118.6	1.105
118.7	1.106
118.8	1.106
118.9	1.105
119	1.106
119.1	1.105
119.2	1.105
119.3	1.105
119.4	1.105
119.5	1.104
119.6	1.103
119.7	1.103
119.8	1.103
119.9	1.103
120	1.104
120.1	1.104
120.2	1.106
120.3	1.104
120.4	1.105
120.5	1.103
120.6	1.103
120.7	1.104
120.8	1.105
120.9	1.105
121	1.103
121.1	1.103
121.2	1.104
121.3	1.105
121.4	1.103
121.5	1.104
121.6	1.103
121.7	1.103
121.8	1.102
121.9	1.101
122	1.101
122.1	1.101
122.2	1.101
122.3	1.102
122.4	1.104
122.5	1.103
122.6	1.102
122.7	1.101
122.8	1.1
122.9	1.101
123	1.101
123.1	1.101
123.2	1.103
123.3	1.102
123.4	1.101
123.5	1.101
123.6	1.101
123.7	1.1
123.8	1.099
123.9	1.099
124	1.099
124.1	1.099
124.2	1.099
124.3	1.1
124.4	1.098
124.5	1.1
124.6	1.099
124.7	1.098
124.8	1.097
124.9	1.099
125	1.099
125.1	1.098
125.2	1.1
125.3	1.099
125.4	1.098
125.5	1.1
125.6	1.1
125.7	1.099
125.8	1.099
125.9	1.096
126	1.097
126.1	1.098
126.2	1.099
126.3	1.101
126.4	1.099
126.5	1.098
126.6	1.099
126.7	1.098
126.8	1.098
126.9	1.097
127	1.096
127.1	1.096
127.2	1.097
127.3	1.096
127.4	1.097
127.5	1.095
127.6	1.094
127.7	1.094
127.8	1.095
127.9	1.096
128	1.095
128.1	1.096
128.2	1.096
128.3	1.097
128.4	1.095
128.5	1.097
128.6	1.094
128.7	1.094
128.8	1.099
128.9	1.1
129	1.097
129.1	1.099
129.2	1.096
129.3	1.097
129.4	1.097
129.5	1.095
129.6	1.094
129.7	1.094
129.8	1.094
129.9	1.096
130	1.095
130.1	1.095
130.2	1.09
130.3	1.091
130.4	1.09
130.5	1.092
130.6	1.093
130.7	1.091
130.8	1.092
130.9	1.092
131	1.092
131.1	1.09
131.2	1.091
131.3	1.092
131.4	1.091
131.5	1.091
131.6	1.091
131.7	1.091
131.8	1.09
131.9	1.09
132	1.09
132.1	1.089
132.2	1.09
132.3	1.089
132.4	1.09
132.5	1.093
132.6	1.095
132.7	1.092
132.8	1.092
132.9	1.092
133	1.092
133.1	1.091
133.2	1.091
133.3	1.09
133.4	1.091
133.5	1.092
133.6	1.091
133.7	1.09
133.8	1.091
133.9	1.091
134	1.092
134.1	1.092
134.2	1.091
134.3	1.09
134.4	1.09
134.5	1.089
134.6	1.089
134.7	1.088
134.8	1.088
134.9	1.088
135	1.089
135.1	1.085
135.2	1.086
135.3	1.087
135.4	1.088
135.5	1.086
135.6	1.087
135.7	1.085
135.8	1.087
135.9	1.087
136	1.089
136.1	1.089
136.2	1.086
136.3	1.086
136.4	1.087
136.5	1.087
136.6	1.088
136.7	1.092
136.8	1.089
136.9	1.087
137	1.087
137.1	1.086
137.2	1.086
137.3	1.085
137.4	1.083
137.5	1.084
137.6	1.086
137.7	1.087
137.8	1.085
137.9	1.087
138	1.089
138.1	1.087
138.2	1.085
138.3	1.084
138.4	1.083
138.5	1.085
138.6	1.085
138.7	1.085
138.8	1.084
138.9	1.083
139	1.083
139.1	1.084
139.2	1.082
139.3	1.084
139.4	1.082
139.5	1.081
139.6	1.082
139.7	1.083
139.8	1.081
139.9	1.079
140	1.079
140.1	1.079
140.2	1.079
140.3	1.078
140.4	1.078
140.5	1.079
140.6	1.079
140.7	1.079
140.8	1.079
140.9	1.079
141	1.077
141.1	1.079
141.2	1.076
141.3	1.077
141.4	1.077
141.5	1.076
141.6	1.076
141.7	1.077
141.8	1.075
141.9	1.076
142	1.075
142.1	1.075
142.2	1.075
142.3	1.074
142.4	1.074
142.5	1.073
142.6	1.073
142.7	1.073
142.8	1.073
142.9	1.074
143	1.075
143.1	1.073
143.2	1.073
143.3	1.073
143.4	1.073
143.5	1.072
143.6	1.071
143.7	1.072
143.8	1.071
143.9	1.073
144	1.071
144.1	1.071
144.2	1.071
144.3	1.071
144.4	1.071
144.5	1.072
144.6	1.072
144.7	1.071
144.8	1.071
144.9	1.07
145	1.071
145.1	1.07
145.2	1.07
145.3	1.07
145.4	1.069
145.5	1.071
145.6	1.07
145.7	1.07
145.8	1.07
145.9	1.07
146	1.07
146.1	1.069
146.2	1.068
146.3	1.068
146.4	1.068
146.5	1.068
146.6	1.069
146.7	1.068
146.8	1.068
146.9	1.069
147	1.067
147.1	1.067
147.2	1.07
147.3	1.068
147.4	1.067
147.5	1.065
147.6	1.066
147.7	1.067
147.8	1.066
147.9	1.066
148	1.066
148.1	1.064
148.2	1.061
148.3	1.063
148.4	1.065
148.5	1.063
148.6	1.066
148.7	1.067
148.8	1.066
148.9	1.066
149	1.067
149.1	1.067
149.2	1.069
149.3	1.072
149.4	1.074
149.5	1.069
149.6	1.068
149.7	1.066
149.8	1.066
149.9	1.064
150	1.065
150.1	1.065
150.2	1.066
150.3	1.066
150.4	1.068
150.5	1.069
150.6	1.067
150.7	1.065
150.8	1.064
150.9	1.064
151	1.064
151.1	1.065
151.2	1.064
151.3	1.063
151.4	1.065
151.5	1.065
151.6	1.062
151.7	1.062
151.8	1.061
151.9	1.065
152	1.067
152.1	1.068
152.2	1.069
152.3	1.067
152.4	1.061
152.5	1.062
152.6	1.06
152.7	1.06
152.8	1.06
152.9	1.058
153	1.057
153.1	1.059
153.2	1.058
153.3	1.061
153.4	1.059
153.5	1.06
153.6	1.057
153.7	1.058
153.8	1.056
153.9	1.058
154	1.06
154.1	1.06
154.2	1.06
154.3	1.058
154.4	1.059
154.5	1.059
154.6	1.058
154.7	1.056
154.8	1.058
154.9	1.06
155	1.06
155.1	1.057
155.2	1.06
155.3	1.06
155.4	1.062
155.5	1.061
155.6	1.061
155.7	1.059
155.8	1.058
155.9	1.056
156	1.057
156.1	1.056
156.2	1.057
156.3	1.057
156.4	1.056
156.5	1.056
156.6	1.06
156.7	1.058
156.8	1.056
156.9	1.056
157	1.056
157.1	1.058
157.2	1.056
157.3	1.061
157.4	1.057
157.5	1.056
157.6	1.054
157.7	1.058
157.8	1.056
157.9	1.052
158	1.054
158.1	1.054
158.2	1.052
158.3	1.053
158.4	1.052
158.5	1.051
158.6	1.051
158.7	1.052
158.8	1.053
158.9	1.053
159	1.053
159.1	1.053
159.2	1.053
159.3	1.052
159.4	1.053
159.5	1.053
159.6	1.055
159.7	1.051
159.8	1.053
159.9	1.053
160	1.053
160.1	1.054
160.2	1.054
160.3	1.052
160.4	1.052
160.5	1.053
160.6	1.053
160.7	1.054
160.8	1.051
160.9	1.052
161	1.051
161.1	1.057
161.2	1.057
161.3	1.054
161.4	1.05
161.5	1.049
161.6	1.049
161.7	1.05
161.8	1.049
161.9	1.048
162	1.051
162.1	1.051
162.2	1.053
162.3	1.051
162.4	1.047
162.5	1.049
162.6	1.045
162.7	1.047
162.8	1.047
162.9	1.047
163	1.047
163.1	1.048
163.2	1.047
163.3	1.047
163.4	1.047
163.5	1.048
163.6	1.047
163.7	1.046
163.8	1.046
163.9	1.044
164	1.046
164.1	1.046
164.2	1.046
164.3	1.045
164.4	1.046
164.5	1.045
164.6	1.044
164.7	1.044
164.8	1.045
164.9	1.044
165	1.044
165.1	1.044
165.2	1.045
165.3	1.044
165.4	1.043
165.5	1.045
165.6	1.046
165.7	1.044
165.8	1.044
165.9	1.04
166	1.04
166.1	1.04
166.2	1.04
166.3	1.039
166.4	1.038
166.5	1.04
166.6	1.039
166.7	1.041
166.8	1.043
166.9	1.04
167	1.044
167.1	1.051
167.2	1.053
167.3	1.05
167.4	1.054
167.5	1.047
167.6	1.038
167.7	1.038
167.8	1.038
167.9	1.043
168	1.04
168.1	1.037
168.2	1.039
168.3	1.046
168.4	1.041
168.5	1.037
168.6	1.039
168.7	1.037
168.8	1.036
168.9	1.037
169	1.04
169.1	1.044
169.2	1.038
169.3	1.038
169.4	1.039
169.5	1.036
169.6	1.036
169.7	1.037
169.8	1.037
169.9	1.041
170	1.037
170.1	1.037
170.2	1.036
170.3	1.036
170.4	1.036
170.5	1.037
170.6	1.039
170.7	1.038
170.8	1.037
170.9	1.04
171	1.038
171.1	1.038
171.2	1.036
171.3	1.037
171.4	1.04
171.5	1.037
171.6	1.037
171.7	1.037
171.8	1.037
171.9	1.035
172	1.034
172.1	1.042
172.2	1.037
172.3	1.034
172.4	1.036
172.5	1.036
172.6	1.033
172.7	1.035
172.8	1.04
172.9	1.034
173	1.041
173.1	1.041
173.2	1.037
173.3	1.035
173.4	1.034
173.5	1.034
173.6	1.033
173.7	1.031
173.8	1.033
173.9	1.033
174	1.034
174.1	1.034
174.2	1.037
174.3	1.038
174.4	1.037
174.5	1.039
174.6	1.04
174.7	1.034
174.8	1.041
174.9	1.042
175	1.04
175.1	1.038
175.2	1.036
175.3	1.036
175.4	1.037
175.5	1.039
175.6	1.043
175.7	1.043
175.8	1.035
175.9	1.032
176	1.032
176.1	1.033
176.2	1.035
176.3	1.035
176.4	1.033
176.5	1.033
176.6	1.036
176.7	1.04
176.8	1.041
176.9	1.038
177	1.035
177.1	1.036
177.2	1.035
177.3	1.038
177.4	1.038
177.5	1.032
177.6	1.033
177.7	1.032
177.8	1.036
177.9	1.04
178	1.044
178.1	1.047
178.2	1.044
178.3	1.045
178.4	1.044
178.5	1.043
178.6	1.04
178.7	1.041
178.8	1.04
178.9	1.036
179	1.039
179.1	1.039
179.2	1.04
179.3	1.04
179.4	1.035
179.5	1.037
179.6	1.037
179.7	1.04
179.8	1.038
179.9	1.036
180	1.028
180.1	1.03
180.2	1.031
180.3	1.029
180.4	1.034
180.5	1.031
180.6	1.033
180.7	1.031
180.8	1.029
180.9	1.03
181	1.029
181.1	1.028
181.2	1.028
181.3	1.029
181.4	1.028
181.5	1.029
181.6	1.028
181.7	1.025
181.8	1.027
181.9	1.026
182	1.024
182.1	1.026
182.2	1.026
182.3	1.023
182.4	1.023
182.5	1.028
182.6	1.026
182.7	1.024
182.8	1.024
182.9	1.028
183	1.025
183.1	1.025
183.2	1.023
183.3	1.025
183.4	1.023
183.5	1.021
183.6	1.025
183.7	1.027
183.8	1.024
183.9	1.022
184	1.023
184.1	1.023
184.2	1.026
184.3	1.022
184.4	1.026
184.5	1.023
184.6	1.022
184.7	1.024
184.8	1.02
184.9	1.022
185	1.022
185.1	1.02
185.2	1.021
185.3	1.021
185.4	1.023
185.5	1.022
185.6	1.02
185.7	1.022
185.8	1.022
185.9	1.02
186	1.024
186.1	1.029
186.2	1.028
186.3	1.022
186.4	1.019
186.5	1.023
186.6	1.023
186.7	1.023
186.8	1.023
186.9	1.024
187	1.02
187.1	1.024
187.2	1.031
187.3	1.029
187.4	1.023
187.5	1.027
187.6	1.018
187.7	1.026
187.8	1.027
187.9	1.028
188	1.031
188.1	1.023
188.2	1.021
188.3	1.026
188.4	1.024
188.5	1.022
188.6	1.018
188.7	1.017
188.8	1.019
188.9	1.021
189	1.019
189.1	1.02
189.2	1.025
189.3	1.025
189.4	1.026
189.5	1.024
189.6	1.027
189.7	1.029
189.8	1.031
189.9	1.026
190	1.028
190.1	1.025
190.2	1.022
190.3	1.029
190.4	1.022
190.5	1.022
190.6	1.023
190.7	1.025
190.8	1.031
190.9	1.021
191	1.022
191.1	1.021
191.2	1.025
191.3	1.026
191.4	1.025
191.5	1.025
191.6	1.024
191.7	1.021
191.8	1.022
191.9	1.019
192	1.015
192.1	1.016
192.2	1.026
192.3	1.031
192.4	1.03
192.5	1.025
192.6	1.03
192.7	1.021
192.8	1.02
192.9	1.026
193	1.023
193.1	1.024
193.2	1.016
193.3	1.015
193.4	1.01
193.5	1.011
193.6	1.011
193.7	1.013
193.8	1.015
193.9	1.015
194	1.011
194.1	1.009
194.2	1.016
194.3	1.016
194.4	1.018
194.5	1.016
194.6	1.012
194.7	1.014
194.8	1.012
194.9	1.015
195	1.011
195.1	1.008
195.2	1.007
195.3	1.007
195.4	1.005
195.5	1.005
195.6	1.004
195.7	1.005
195.8	1.006
195.9	1.002
196	1.003
196.1	1.002
196.2	1.001
196.3	1
196.4	1.002
196.5	1.002
196.6	1.004
196.7	1.003
196.8	1.004
196.9	1.005
197	1.006
197.1	1.006
197.2	1.008
197.3	1.009
197.4	1.009
197.5	1.005
197.6	1.006
197.7	1.008
197.8	1.005
197.9	1.007
198	1.007
198.1	1.007
198.2	1.007
198.3	1.009
198.4	1.008
198.5	1.007
198.6	1.006
198.7	1.006
198.8	1.005
198.9	1.004
199	1.004
199.1	1.004
199.2	1.004
199.3	1.003
199.4	1.002
199.5	1.001
199.6	1
199.7	1.001
199.8	1.002
199.9	1.001
[truncated: 2,410 more rows]

## Sheet: Bi5O7I
	Photocurrent
0.1	58.41
0.2	55.36
0.3	53.11
0.4	51.37
0.5	49.93
0.6	48.72
0.7	47.67
0.8	46.73
0.9	45.9
1	45.16
1.1	44.48
1.2	43.86
1.3	43.29
1.4	42.76
1.5	42.27
1.6	41.8
1.7	41.37
1.8	40.96
1.9	40.57
2	40.21
2.1	39.87
2.2	39.54
2.3	39.23
2.4	38.92
2.5	38.63
2.6	38.35
2.7	38.09
2.8	37.84
2.9	37.59
3	37.35
3.1	37.13
3.2	36.9
3.3	36.69
3.4	36.48
3.5	36.28
3.6	36.09
3.7	35.91
3.8	35.72
3.9	35.55
4	35.37
4.1	35.19
4.2	35.02
4.3	34.89
4.4	34.73
4.5	34.58
4.6	34.44
4.7	34.29
4.8	34.16
4.9	34.01
5	33.89
5.1	33.75
5.2	33.62
5.3	33.5
5.4	33.38
5.5	33.26
5.6	33.15
5.7	33.03
5.8	32.92
5.9	32.81
6	32.7
6.1	32.59
6.2	32.49
6.3	32.38
6.4	32.28
6.5	32.18
6.6	32.08
6.7	31.98
6.8	31.89
6.9	31.8
7	31.7
7.1	31.61
7.2	31.53
7.3	31.44
7.4	31.35
7.5	31.27
7.6	31.18
7.7	31.1
7.8	31.02
7.9	30.94
8	30.86
8.1	30.79
8.2	30.71
8.3	30.64
8.4	30.56
8.5	30.48
8.6	30.42
8.7	30.35
8.8	30.28
8.9	30.21
9	30.13
9.1	30.07
9.2	30
9.3	29.95
9.4	29.87
9.5	29.81
9.6	29.74
9.7	29.68
9.8	29.62
9.9	29.56
10	29.49
10.1	29.44
10.2	29.37
10.3	29.32
10.4	29.25
10.5	29.2
10.6	29.14
10.7	29.08
10.8	29.02
10.9	28.97
11	28.91
11.1	28.86
11.2	28.8
11.3	28.75
11.4	28.69
11.5	28.64
11.6	28.59
11.7	28.54
11.8	28.49
11.9	28.44
12	28.39
12.1	28.34
12.2	28.29
12.3	28.24
12.4	28.18
12.5	28.14
12.6	28.1
12.7	28.04
12.8	28
12.9	27.95
13	27.91
13.1	27.86
13.2	27.81
13.3	27.77
13.4	27.73
13.5	27.68
13.6	27.64
13.7	27.59
13.8	27.55
13.9	27.5
14	27.46
14.1	27.42
14.2	27.37
14.3	27.34
14.4	27.3
14.5	27.26
14.6	27.21
14.7	27.17
14.8	27.13
14.9	27.09
15	27.05
15.1	27.02
15.2	26.97
15.3	26.93
15.4	26.9
15.5	26.87
15.6	26.82
15.7	26.79
15.8	26.75
15.9	26.71
16	26.68
16.1	26.64
16.2	26.6
16.3	26.57
16.4	26.53
16.5	26.5
16.6	26.46
16.7	26.43
16.8	26.39
16.9	26.35
17	26.31
17.1	26.28
17.2	26.25
17.3	26.22
17.4	26.18
17.5	26.15
17.6	26.12
17.7	26.08
17.8	26.05
17.9	26.02
18	25.99
18.1	25.95
18.2	25.92
18.3	25.89
18.4	25.85
18.5	25.83
18.6	25.79
18.7	25.76
18.8	25.73
18.9	25.7
19	25.67
19.1	25.64
19.2	25.61
19.3	25.58
19.4	25.56
19.5	25.52
19.6	25.5
19.7	25.46
19.8	25.43
19.9	25.4
20	25.37
20.1	25.36
20.2	25.31
20.3	25.29
20.4	25.26
20.5	25.24
20.6	25.2
20.7	25.18
20.8	25.14
20.9	25.12
21	25.1
21.1	25.06
21.2	25.03
21.3	25.02
21.4	24.99
21.5	24.96
21.6	24.94
21.7	24.91
21.8	24.88
21.9	24.86
22	24.84
22.1	24.81
22.2	24.78
22.3	24.75
22.4	24.73
22.5	24.7
22.6	24.67
22.7	24.66
22.8	24.63
22.9	24.6
23	24.58
23.1	24.56
23.2	24.53
23.3	24.51
23.4	24.48
23.5	24.46
23.6	24.43
23.7	24.41
23.8	24.5
23.9	24.37
24	24.32
24.1	24.29
24.2	24.28
24.3	24.25
24.4	24.24
24.5	24.22
24.6	24.2
24.7	24.18
24.8	24.15
24.9	24.13
25	24.11
25.1	24.08
25.2	24.06
25.3	24.04
25.4	24.02
25.5	23.99
25.6	23.98
25.7	23.95
25.8	23.94
25.9	23.91
26	23.88
26.1	23.87
26.2	23.85
26.3	23.83
26.4	23.8
26.5	23.79
26.6	23.76
26.7	23.74
26.8	23.72
26.9	23.7
27	23.68
27.1	23.65
27.2	23.63
27.3	23.61
27.4	23.6
27.5	23.58
27.6	23.56
27.7	23.54
27.8	23.52
27.9	23.5
28	23.48
28.1	23.46
28.2	23.44
28.3	23.42
28.4	23.4
28.5	23.38
28.6	23.36
28.7	23.35
28.8	23.33
28.9	23.31
29	23.29
29.1	23.26
29.2	23.25
29.3	23.23
29.4	23.21
29.5	23.19
29.6	23.17
29.7	23.15
29.8	23.14
29.9	23.12
30	23.1
30.1	23.09
30.2	23.07
30.3	23.06
30.4	23.03
30.5	23.01
30.6	22.99
30.7	22.97
30.8	22.95
30.9	22.94
31	22.92
31.1	22.9
31.2	22.88
31.3	22.86
31.4	22.85
31.5	22.83
31.6	22.81
31.7	22.79
31.8	22.78
31.9	22.76
32	22.74
32.1	22.73
32.2	22.71
32.3	22.69
32.4	22.67
32.5	22.66
32.6	22.64
32.7	22.81
32.8	22.94
32.9	22.94
33	22.93
33.1	22.92
33.2	22.91
33.3	22.9
33.4	22.89
33.5	22.88
33.6	22.86
33.7	22.85
33.8	22.84
33.9	22.83
34	22.82
34.1	22.8
34.2	22.8
34.3	22.78
34.4	22.76
34.5	22.75
34.6	22.75
34.7	22.72
34.8	22.71
34.9	22.7
35	22.69
35.1	22.67
35.2	22.67
35.3	22.65
35.4	22.64
35.5	22.63
35.6	22.62
35.7	22.6
35.8	22.59
35.9	22.58
36	22.57
36.1	22.55
36.2	22.54
36.3	22.53
36.4	22.52
36.5	22.5
36.6	22.49
36.7	22.48
36.8	22.46
36.9	22.46
37	22.44
37.1	22.43
37.2	22.43
37.3	22.41
37.4	22.39
37.5	22.39
37.6	22.37
37.7	22.36
37.8	22.34
37.9	22.33
38	22.32
38.1	22.31
38.2	22.3
38.3	22.29
38.4	22.28
38.5	22.26
38.6	22.25
38.7	22.24
38.8	22.23
38.9	22.21
39	22.2
39.1	22.19
39.2	22.18
39.3	22.17
39.4	22.16
39.5	22.14
39.6	22.13
39.7	22.11
39.8	22.1
39.9	22.09
40	22.08
40.1	22.08
40.2	22.06
40.3	22.04
40.4	22.04
40.5	22.04
40.6	22.01
40.7	22.01
40.8	22.01
40.9	21.98
41	21.97
41.1	21.8
41.2	21.94
41.3	21.94
41.4	21.93
41.5	21.92
41.6	21.92
41.7	21.91
41.8	21.89
41.9	21.88
42	21.88
42.1	21.89
42.2	21.85
42.3	21.84
42.4	21.82
42.5	21.81
42.6	21.8
42.7	21.8
42.8	21.78
42.9	21.77
43	21.76
43.1	21.75
43.2	21.73
43.3	21.73
43.4	21.72
43.5	21.71
43.6	21.7
43.7	21.68
43.8	21.68
43.9	21.66
44	21.65
44.1	21.65
44.2	21.64
44.3	21.62
44.4	21.62
44.5	21.67
44.6	21.67
44.7	21.61
44.8	21.61
44.9	21.59
45	21.57
45.1	21.56
45.2	21.55
45.3	21.54
45.4	21.52
45.5	21.51
45.6	21.5
45.7	21.49
45.8	21.48
45.9	21.47
46	21.47
46.1	21.45
46.2	21.44
46.3	21.43
46.4	21.42
46.5	21.41
46.6	21.34
46.7	21.21
46.8	21.19
46.9	21.17
47	21.16
47.1	21.14
47.2	21.13
47.3	21.22
47.4	21.14
47.5	21.1
47.6	21.11
47.7	21.14
47.8	21.17
47.9	20.98
48	20.96
48.1	20.94
48.2	20.92
48.3	20.91
48.4	20.9
48.5	20.88
48.6	20.87
48.7	20.86
48.8	20.84
48.9	20.83
49	20.82
49.1	20.8
49.2	20.8
49.3	20.78
49.4	20.77
49.5	20.76
49.6	20.74
49.7	20.74
49.8	20.72
49.9	20.71
50	20.7
50.1	20.69
50.2	20.67
50.3	20.66
50.4	20.65
50.5	20.64
50.6	20.63
50.7	20.61
50.8	20.6
50.9	20.59
51	20.58
51.1	20.57
51.2	20.55
51.3	20.54
51.4	20.53
51.5	20.53
51.6	20.51
51.7	20.5
51.8	20.49
51.9	20.47
52	20.46
52.1	20.45
52.2	20.44
52.3	20.43
52.4	20.42
52.5	20.41
52.6	20.4
52.7	20.39
52.8	20.38
52.9	20.36
53	20.35
53.1	20.34
53.2	20.33
53.3	20.32
53.4	20.31
53.5	20.3
53.6	20.29
53.7	20.28
53.8	20.26
53.9	20.25
54	20.24
54.1	20.23
54.2	20.22
54.3	20.21
54.4	20.2
54.5	20.19
54.6	20.18
54.7	20.17
54.8	20.16
54.9	20.15
55	20.14
55.1	20.13
55.2	20.11
55.3	20.1
55.4	20.09
55.5	20.09
55.6	20.08
55.7	20.06
55.8	20.06
55.9	20.05
56	20.04
56.1	20.03
56.2	20.02
56.3	20.01
56.4	20
56.5	19.98
56.6	19.97
56.7	19.96
56.8	19.95
56.9	19.94
57	19.93
57.1	19.92
57.2	19.92
57.3	19.9
57.4	19.89
57.5	19.89
57.6	19.88
57.7	19.86
57.8	19.86
57.9	19.85
58	19.83
58.1	19.83
58.2	19.82
58.3	19.81
58.4	19.79
58.5	19.79
58.6	19.78
58.7	19.77
58.8	19.76
58.9	19.75
59	19.74
59.1	19.73
59.2	19.72
59.3	19.71
59.4	19.7
59.5	19.69
59.6	19.68
59.7	19.67
59.8	19.67
59.9	19.65
60	19.64
60.1	19.63
60.2	19.63
60.3	19.61
60.4	19.61
60.5	19.6
60.6	19.59
60.7	19.58
60.8	19.57
60.9	19.56
61	19.55
61.1	19.54
61.2	19.53
61.3	19.53
61.4	19.51
61.5	19.51
61.6	19.49
61.7	19.49
61.8	19.48
61.9	19.47
62	19.46
62.1	19.45
62.2	19.44
62.3	19.43
62.4	19.42
62.5	19.41
62.6	19.41
62.7	19.4
62.8	19.39
62.9	19.38
63	19.37
63.1	19.36
63.2	19.36
63.3	19.35
63.4	19.34
63.5	19.33
63.6	19.32
63.7	19.31
63.8	19.3
63.9	19.3
64	19.28
64.1	19.28
64.2	19.27
64.3	19.26
64.4	19.25
64.5	19.24
64.6	19.24
64.7	19.23
64.8	19.22
64.9	19.21
65	19.2
65.1	19.19
65.2	19.18
65.3	19.17
65.4	19.17
65.5	19.16
65.6	19.15
65.7	19.14
65.8	19.13
65.9	19.13
66	19.11
66.1	19.11
66.2	19.1
66.3	19.09
66.4	19.08
66.5	19.08
66.6	19.07
66.7	19.06
66.8	19.05
66.9	19.04
67	19.03
67.1	19.03
67.2	19.02
67.3	19.01
67.4	19
67.5	18.99
67.6	18.98
67.7	18.98
67.8	18.97
67.9	18.96
68	18.95
68.1	18.94
68.2	18.93
68.3	18.93
68.4	18.92
68.5	18.91
68.6	18.9
68.7	18.89
68.8	18.89
68.9	18.88
69	18.87
69.1	18.86
69.2	18.86
69.3	18.85
69.4	18.84
69.5	18.83
69.6	18.83
69.7	18.81
69.8	18.81
69.9	18.8
70	18.79
70.1	18.78
70.2	18.78
70.3	18.77
70.4	18.76
70.5	18.75
70.6	18.75
70.7	18.74
70.8	18.73
70.9	18.72
71	18.71
71.1	18.71
71.2	18.7
71.3	18.69
71.4	18.68
71.5	18.68
71.6	18.67
71.7	18.66
71.8	18.65
71.9	18.65
72	18.64
72.1	18.63
72.2	18.62
72.3	18.62
72.4	18.61
72.5	18.6
72.6	18.59
72.7	18.59
72.8	18.58
72.9	18.57
73	18.56
73.1	18.56
73.2	18.55
73.3	18.54
73.4	18.54
73.5	18.53
73.6	18.52
73.7	18.51
73.8	18.51
73.9	18.5
74	18.49
74.1	18.48
74.2	18.48
74.3	18.47
74.4	18.46
74.5	18.45
74.6	18.45
74.7	18.44
74.8	18.43
74.9	18.42
75	18.42
75.1	18.41
75.2	18.4
75.3	18.39
75.4	18.39
75.5	18.38
75.6	18.37
75.7	18.37
75.8	18.36
75.9	18.35
76	18.35
76.1	18.34
76.2	18.33
76.3	18.32
76.4	18.31
76.5	18.31
76.6	18.3
76.7	18.3
76.8	18.29
76.9	18.28
77	18.27
77.1	18.27
77.2	18.26
77.3	18.25
77.4	18.25
77.5	18.24
77.6	18.23
77.7	18.23
77.8	18.22
77.9	18.21
78	18.2
78.1	18.2
78.2	18.19
78.3	18.18
78.4	18.18
78.5	18.17
78.6	18.16
78.7	18.16
78.8	18.15
78.9	18.14
79	18.13
79.1	18.13
79.2	18.12
79.3	18.12
79.4	18.11
79.5	18.1
79.6	18.09
79.7	18.09
79.8	18.08
79.9	18.07
80	18.07
80.1	18.06
80.2	18.05
80.3	18.05
80.4	18.04
80.5	18.03
80.6	18.03
80.7	18.02
80.8	18.01
80.9	18.01
81	18
81.1	17.99
81.2	17.99
81.3	17.98
81.4	17.97
81.5	17.97
81.6	17.96
81.7	17.95
81.8	17.95
81.9	17.94
82	17.93
82.1	17.93
82.2	17.92
82.3	17.92
82.4	17.91
82.5	17.9
82.6	17.89
82.7	17.89
82.8	17.88
82.9	17.88
83	17.87
83.1	17.86
83.2	17.86
83.3	17.85
83.4	17.84
83.5	17.84
83.6	17.83
83.7	17.82
83.8	17.82
83.9	17.81
84	17.8
84.1	17.8
84.2	17.79
84.3	17.78
84.4	17.78
84.5	17.77
84.6	17.77
84.7	17.76
84.8	17.75
84.9	17.75
85	17.74
85.1	17.73
85.2	17.73
85.3	17.72
85.4	17.71
85.5	17.71
85.6	17.7
85.7	17.7
85.8	17.69
85.9	17.68
86	17.68
86.1	17.67
86.2	17.66
86.3	17.66
86.4	17.65
86.5	17.65
86.6	17.64
86.7	17.63
86.8	17.63
86.9	17.62
87	17.62
87.1	17.61
87.2	17.6
87.3	17.6
87.4	17.59
87.5	17.59
87.6	17.58
87.7	17.57
87.8	17.57
87.9	17.56
88	17.55
88.1	17.55
88.2	17.54
88.3	17.54
88.4	17.53
88.5	17.52
88.6	17.52
88.7	17.51
88.8	17.51
88.9	17.5
89	17.49
89.1	17.49
89.2	17.48
89.3	17.47
89.4	17.47
89.5	17.46
89.6	17.46
89.7	17.45
89.8	17.45
89.9	17.44
90	17.43
90.1	17.43
90.2	17.42
90.3	17.42
90.4	17.41
90.5	17.4
90.6	17.4
90.7	17.39
90.8	17.39
90.9	17.38
91	17.37
91.1	17.37
91.2	17.36
91.3	17.36
91.4	17.35
91.5	17.35
91.6	17.34
91.7	17.33
91.8	17.33
91.9	17.32
92	17.31
92.1	17.31
92.2	17.3
92.3	17.3
92.4	17.29
92.5	17.28
92.6	17.28
92.7	17.27
92.8	17.27
92.9	17.26
93	17.25
93.1	17.25
93.2	17.24
93.3	17.24
93.4	17.23
93.5	17.23
93.6	17.22
93.7	17.22
93.8	17.21
93.9	17.2
94	17.2
94.1	17.19
94.2	17.19
94.3	17.18
94.4	17.17
94.5	17.17
94.6	17.16
94.7	17.16
94.8	17.15
94.9	17.15
95	17.14
95.1	17.14
95.2	17.13
95.3	17.12
95.4	17.12
95.5	17.11
95.6	17.11
95.7	17.1
95.8	17.09
95.9	17.09
96	17.08
96.1	17.08
96.2	17.07
96.3	17.07
96.4	17.06
96.5	17.05
96.6	17.05
96.7	17.05
96.8	17.04
96.9	17.04
97	17.03
97.1	17.02
97.2	17.02
97.3	17.01
97.4	17.01
97.5	17
97.6	16.99
97.7	16.99
97.8	16.98
97.9	16.98
98	16.97
98.1	16.97
98.2	16.96
98.3	16.96
98.4	16.95
98.5	16.95
98.6	16.94
98.7	16.93
98.8	16.93
98.9	16.92
99	16.92
99.1	16.91
99.2	16.91
99.3	16.9
99.4	16.9
99.5	16.89
99.6	16.89
99.7	16.88
99.8	16.88
99.9	16.87
100	16.86
100.1	16.86
100.2	16.85
100.3	16.85
100.4	16.85
100.5	16.84
100.6	16.83
100.7	16.83
100.8	16.82
100.9	16.82
101	16.81
101.1	16.81
101.2	16.8
101.3	16.79
101.4	16.79
101.5	16.79
101.6	16.78
101.7	16.77
101.8	16.77
101.9	16.76
102	16.76
102.1	16.75
102.2	16.75
102.3	16.74
102.4	16.74
102.5	16.73
102.6	16.73
102.7	16.72
102.8	16.72
102.9	16.71
103	16.71
103.1	16.7
103.2	16.7
103.3	16.69
103.4	16.69
103.5	16.68
103.6	16.67
103.7	16.67
103.8	16.67
103.9	16.66
104	16.65
104.1	16.65
104.2	16.64
104.3	16.64
104.4	16.63
104.5	16.63
104.6	16.62
104.7	16.62
104.8	16.61
104.9	16.61
105	16.6
105.1	16.6
105.2	16.59
105.3	16.59
105.4	16.58
105.5	16.58
105.6	16.57
105.7	16.57
105.8	16.56
105.9	16.56
106	16.55
106.1	16.55
106.2	16.54
106.3	16.54
106.4	16.53
106.5	16.53
106.6	16.52
106.7	16.52
106.8	16.51
106.9	16.51
107	16.5
107.1	16.5
107.2	16.49
107.3	16.49
107.4	16.48
107.5	16.48
107.6	16.47
107.7	16.47
107.8	16.46
107.9	16.46
108	16.45
108.1	16.45
108.2	16.44
108.3	16.44
108.4	16.43
108.5	16.43
108.6	16.42
108.7	16.42
108.8	16.41
108.9	16.41
109	16.4
109.1	16.4
109.2	16.39
109.3	16.39
109.4	16.38
109.5	16.38
109.6	16.37
109.7	16.37
109.8	16.36
109.9	16.36
110	16.35
110.1	16.35
110.2	16.34
110.3	16.34
110.4	16.33
110.5	16.33
110.6	16.32
110.7	16.32
110.8	16.31
110.9	16.31
111	16.31
111.1	16.3
111.2	16.29
111.3	16.29
111.4	16.29
111.5	16.28
111.6	16.28
111.7	16.27
111.8	16.27
111.9	16.26
112	16.26
112.1	16.25
112.2	16.25
112.3	16.24
112.4	16.24
112.5	16.23
112.6	16.23
112.7	16.22
112.8	16.22
112.9	16.21
113	16.21
113.1	16.2
113.2	16.2
113.3	16.19
113.4	16.19
113.5	16.18
113.6	16.18
113.7	16.17
113.8	16.17
113.9	16.17
114	16.16
114.1	16.16
114.2	16.15
114.3	16.15
114.4	16.14
114.5	16.14
114.6	16.13
114.7	16.13
114.8	16.12
114.9	16.12
115	16.11
115.1	16.11
115.2	16.11
115.3	16.1
115.4	16.1
115.5	16.09
115.6	16.09
115.7	16.08
115.8	16.08
115.9	16.08
116	16.07
116.1	16.07
116.2	16.06
116.3	16.06
116.4	16.05
116.5	16.04
116.6	16.04
116.7	16.04
116.8	16.03
116.9	16.03
117	16.02
117.1	16.02
117.2	16.01
117.3	16.01
117.4	16
117.5	16
117.6	16
117.7	15.99
117.8	15.99
117.9	15.98
118	15.98
118.1	15.97
118.2	15.97
118.3	15.96
118.4	15.96
118.5	15.95
118.6	15.95
118.7	15.94
118.8	15.94
118.9	15.94
119	15.93
119.1	15.93
119.2	15.92
119.3	15.92
119.4	15.92
119.5	15.91
119.6	15.91
119.7	15.9
119.8	15.9
119.9	15.89
120	15.89
120.1	15.88
120.2	15.88
120.3	15.87
120.4	15.87
120.5	15.86
120.6	15.86
120.7	15.86
120.8	15.85
120.9	15.85
121	15.84
121.1	15.84
121.2	15.83
121.3	15.83
121.4	15.82
121.5	15.82
121.6	15.81
121.7	15.81
121.8	15.81
121.9	15.8
122	15.8
122.1	15.79
122.2	15.79
122.3	15.78
122.4	15.78
122.5	15.77
122.6	15.77
122.7	15.77
122.8	15.76
122.9	15.76
123	15.75
123.1	15.75
123.2	15.74
123.3	15.74
123.4	15.73
123.5	15.73
123.6	15.72
123.7	15.72
123.8	15.72
123.9	15.71
124	15.71
124.1	15.7
124.2	15.7
124.3	15.69
124.4	15.69
124.5	15.69
124.6	15.68
124.7	15.68
124.8	15.67
124.9	15.67
125	15.66
125.1	15.66
125.2	15.66
125.3	15.65
125.4	15.65
125.5	15.64
125.6	15.64
125.7	15.63
125.8	15.63
125.9	15.62
126	15.62
126.1	15.61
126.2	15.61
126.3	15.61
126.4	15.6
126.5	15.6
126.6	15.59
126.7	15.59
126.8	15.58
126.9	15.58
127	15.58
127.1	15.57
127.2	15.57
127.3	15.56
127.4	15.56
127.5	15.56
127.6	15.55
127.7	15.54
127.8	15.54
127.9	15.54
128	15.53
128.1	15.53
128.2	15.53
128.3	15.52
128.4	15.52
128.5	15.51
128.6	15.51
128.7	15.5
128.8	15.5
128.9	15.5
129	15.49
129.1	15.48
129.2	15.48
129.3	15.48
129.4	15.47
129.5	15.47
129.6	15.47
129.7	15.46
129.8	15.46
129.9	15.45
130	15.45
130.1	15.44
130.2	15.44
130.3	15.44
130.4	15.43
130.5	15.43
130.6	15.42
130.7	15.42
130.8	15.41
130.9	15.41
131	15.41
131.1	15.4
131.2	15.4
131.3	15.39
131.4	15.39
131.5	15.38
131.6	15.38
131.7	15.37
131.8	15.37
131.9	15.37
132	15.36
132.1	15.36
132.2	15.36
132.3	15.35
132.4	15.35
132.5	15.34
132.6	15.34
132.7	15.33
132.8	15.33
132.9	15.33
133	15.32
133.1	15.32
133.2	15.31
133.3	15.31
133.4	15.31
133.5	15.3
133.6	15.3
133.7	15.29
133.8	15.29
133.9	15.28
134	15.28
134.1	15.27
134.2	15.27
134.3	15.27
134.4	15.26
134.5	15.26
134.6	15.26
134.7	15.25
134.8	15.25
134.9	15.24
135	15.24
135.1	15.24
135.2	15.23
135.3	15.23
135.4	15.22
135.5	15.22
135.6	15.21
135.7	15.21
135.8	15.21
135.9	15.2
136	15.2
136.1	15.2
136.2	15.19
136.3	15.18
136.4	15.18
136.5	15.18
136.6	15.17
136.7	15.17
136.8	15.17
136.9	15.16
137	15.15
137.1	15.15
137.2	15.15
137.3	15.14
137.4	15.14
137.5	15.14
137.6	15.13
137.7	15.13
137.8	15.12
137.9	15.12
138	15.12
138.1	15.11
138.2	15.11
138.3	15.1
138.4	15.1
138.5	15.09
138.6	15.09
138.7	15.09
138.8	15.08
138.9	15.08
139	15.08
139.1	15.07
139.2	15.07
139.3	15.06
139.4	15.06
139.5	15.06
139.6	15.05
139.7	15.05
139.8	15.04
139.9	15.04
140	15.04
140.1	15.03
140.2	15.03
140.3	15.02
140.4	15.02
140.5	15.01
140.6	15.01
140.7	15.01
140.8	15
140.9	15
141	14.99
141.1	14.99
141.2	14.99
141.3	14.98
141.4	14.98
141.5	14.98
141.6	14.97
141.7	14.97
141.8	14.97
141.9	14.96
142	14.96
142.1	14.95
142.2	14.95
142.3	14.95
142.4	14.94
142.5	14.94
142.6	14.93
142.7	14.93
142.8	14.92
142.9	14.92
143	14.92
143.1	14.91
143.2	14.91
143.3	14.91
143.4	14.9
143.5	14.9
143.6	14.89
143.7	14.89
143.8	14.88
143.9	14.88
144	14.88
144.1	14.87
144.2	14.87
144.3	14.87
144.4	14.86
144.5	14.86
144.6	14.85
144.7	14.85
144.8	14.85
144.9	14.84
145	14.84
145.1	14.83
145.2	14.83
145.3	14.83
145.4	14.83
145.5	14.82
145.6	14.82
145.7	14.81
145.8	14.81
145.9	14.81
146	14.8
146.1	14.8
146.2	14.79
146.3	14.79
146.4	14.79
146.5	14.78
146.6	14.78
146.7	14.77
146.8	14.77
146.9	14.77
147	14.76
147.1	14.76
147.2	14.75
147.3	14.75
147.4	14.75
147.5	14.74
147.6	14.74
147.7	14.74
147.8	14.73
147.9	14.73
148	14.73
148.1	14.72
148.2	14.72
148.3	14.71
148.4	14.71
148.5	14.71
148.6	14.7
148.7	14.7
148.8	14.69
148.9	14.69
149	14.69
149.1	14.68
149.2	14.68
149.3	14.68
149.4	14.67
149.5	14.67
149.6	14.67
149.7	14.66
149.8	14.66
149.9	14.66
150	14.65
150.1	14.64
150.2	14.64
150.3	14.64
150.4	14.64
150.5	14.63
150.6	14.63
150.7	14.62
150.8	14.62
150.9	14.62
151	14.61
151.1	14.61
151.2	14.61
151.3	14.6
151.4	14.6
151.5	14.59
151.6	14.59
151.7	14.59
151.8	14.58
151.9	14.58
152	14.57
152.1	14.57
152.2	14.57
152.3	14.57
152.4	14.56
152.5	14.56
152.6	14.55
152.7	14.55
152.8	14.55
152.9	14.54
153	14.54
153.1	14.54
153.2	14.53
153.3	14.53
153.4	14.52
153.5	14.52
153.6	14.52
153.7	14.51
153.8	14.51
153.9	14.51
154	14.5
154.1	14.5
154.2	14.5
154.3	14.49
154.4	14.49
154.5	14.48
154.6	14.48
154.7	14.48
154.8	14.47
154.9	14.47
155	14.47
155.1	14.46
155.2	14.46
155.3	14.46
155.4	14.45
155.5	14.45
155.6	14.44
155.7	14.44
155.8	14.44
155.9	14.43
156	14.43
156.1	14.43
156.2	14.42
156.3	14.42
156.4	14.42
156.5	14.41
156.6	14.41
156.7	14.41
156.8	14.4
156.9	14.4
157	14.4
157.1	14.39
157.2	14.39
157.3	14.39
157.4	14.38
157.5	14.38
157.6	14.38
157.7	14.37
157.8	14.37
157.9	14.37
158	14.36
158.1	14.36
158.2	14.35
158.3	14.35
158.4	14.35
158.5	14.34
158.6	14.34
158.7	14.34
158.8	14.33
158.9	14.33
159	14.33
159.1	14.32
159.2	14.32
159.3	14.31
159.4	14.31
159.5	14.31
159.6	14.31
159.7	14.3
159.8	14.3
159.9	14.29
160	14.29
160.1	14.29
160.2	14.28
160.3	14.28
160.4	14.28
160.5	14.27
160.6	14.27
160.7	14.26
160.8	14.26
160.9	14.26
161	14.25
161.1	14.26
161.2	14.25
161.3	14.25
161.4	14.24
161.5	14.24
161.6	14.23
161.7	14.23
161.8	14.23
161.9	14.23
162	14.22
162.1	14.22
162.2	14.22
162.3	14.21
162.4	14.21
162.5	14.21
162.6	14.2
162.7	14.2
162.8	14.19
162.9	14.19
163	14.18
163.1	14.19
163.2	14.18
163.3	14.18
163.4	14.17
163.5	14.17
163.6	14.17
163.7	14.16
163.8	14.16
163.9	14.15
164	14.16
164.1	14.15
164.2	14.15
164.3	14.14
164.4	14.14
164.5	14.14
164.6	14.13
164.7	14.13
164.8	14.13
164.9	14.12
165	14.12
165.1	14.12
165.2	14.11
165.3	14.13
165.4	14.11
165.5	14.1
165.6	14.1
165.7	14.09
165.8	14.09
165.9	14.09
166	14.08
166.1	14.08
166.2	14.07
166.3	14.07
166.4	14.07
166.5	14.07
166.6	14.06
166.7	14.06
166.8	14.06
166.9	14.05
167	14.05
167.1	14.05
167.2	14.04
167.3	14.04
167.4	14.04
167.5	14.03
167.6	14.03
167.7	14.03
167.8	14.02
167.9	14.02
168	14.02
168.1	14.01
168.2	14.01
168.3	14
168.4	14
168.5	14
168.6	14
168.7	13.99
168.8	13.99
168.9	13.99
169	13.98
169.1	13.98
169.2	13.98
169.3	13.97
169.4	13.97
169.5	13.97
169.6	13.97
169.7	13.96
169.8	13.96
169.9	13.96
170	13.95
170.1	13.95
170.2	13.94
170.3	13.94
170.4	13.94
170.5	13.93
170.6	13.93
170.7	13.93
170.8	13.92
170.9	13.92
171	13.92
171.1	13.91
171.2	13.91
171.3	13.91
171.4	13.91
171.5	13.9
171.6	13.9
171.7	13.89
171.8	13.89
171.9	13.89
172	13.88
172.1	13.88
172.2	13.88
172.3	13.88
172.4	13.88
172.5	13.87
172.6	13.87
172.7	13.86
172.8	13.86
172.9	13.86
173	13.85
173.1	13.85
173.2	13.85
173.3	13.84
173.4	13.84
173.5	13.84
173.6	13.83
173.7	13.83
173.8	13.83
173.9	13.82
174	13.82
174.1	13.82
174.2	13.81
174.3	13.81
174.4	13.81
174.5	13.8
174.6	13.8
174.7	13.8
174.8	13.8
174.9	13.79
175	13.79
175.1	13.79
175.2	13.78
175.3	13.78
175.4	13.78
175.5	13.77
175.6	13.77
175.7	13.77
175.8	13.77
175.9	13.76
176	13.75
176.1	13.75
176.2	13.75
176.3	13.75
176.4	13.74
176.5	13.74
176.6	13.74
176.7	13.74
176.8	13.73
176.9	13.73
177	13.73
177.1	13.72
177.2	13.72
177.3	13.72
177.4	13.72
177.5	13.71
177.6	13.71
177.7	13.7
177.8	13.7
177.9	13.7
178	13.69
178.1	13.69
178.2	13.69
178.3	13.69
178.4	13.68
178.5	13.68
178.6	13.68
178.7	13.67
178.8	13.67
178.9	13.67
179	13.67
179.1	13.66
179.2	13.66
179.3	13.65
179.4	13.65
179.5	13.65
179.6	13.64
179.7	13.64
179.8	13.64
179.9	13.63
180	13.64
180.1	13.63
180.2	13.63
180.3	13.62
180.4	13.62
180.5	13.62
180.6	13.62
180.7	13.61
180.8	13.61
180.9	13.61
181	13.6
181.1	13.6
181.2	13.59
181.3	13.59
181.4	13.59
181.5	13.59
181.6	13.58
181.7	13.58
181.8	13.58
181.9	13.57
182	13.57
182.1	13.57
182.2	13.57
182.3	13.56
182.4	13.56
182.5	13.56
182.6	13.55
182.7	13.55
182.8	13.55
182.9	13.54
183	13.54
183.1	13.54
183.2	13.54
183.3	13.53
183.4	13.53
183.5	13.52
183.6	13.52
183.7	13.52
183.8	13.52
183.9	13.51
184	13.51
184.1	13.51
184.2	13.51
184.3	13.5
184.4	13.5
184.5	13.5
184.6	13.49
184.7	13.49
184.8	13.49
184.9	13.48
185	13.48
185.1	13.48
185.2	13.48
185.3	13.47
185.4	13.47
185.5	13.46
185.6	13.46
185.7	13.46
185.8	13.46
185.9	13.45
186	13.45
186.1	13.45
186.2	13.44
186.3	13.44
186.4	13.44
186.5	13.44
186.6	13.43
186.7	13.43
186.8	13.43
186.9	13.42
187	13.42
187.1	13.42
187.2	13.41
187.3	13.41
187.4	13.41
187.5	13.4
187.6	13.4
187.7	13.4
187.8	13.4
187.9	13.39
188	13.39
188.1	13.39
188.2	13.39
188.3	13.38
188.4	13.38
188.5	13.38
188.6	13.37
188.7	13.37
188.8	13.37
188.9	13.36
189	13.36
189.1	13.36
189.2	13.35
189.3	13.35
189.4	13.35
189.5	13.35
189.6	13.34
189.7	13.34
189.8	13.34
189.9	13.33
190	13.33
190.1	13.33
190.2	13.33
190.3	13.32
190.4	13.32
190.5	13.32
190.6	13.31
190.7	13.31
190.8	13.31
190.9	13.3
191	13.3
191.1	13.3
191.2	13.3
191.3	13.29
191.4	13.29
191.5	13.29
191.6	13.28
191.7	13.28
191.8	13.28
191.9	13.28
192	13.27
192.1	13.27
192.2	13.27
192.3	13.26
192.4	13.26
192.5	13.26
192.6	13.26
192.7	13.25
192.8	13.25
192.9	13.25
193	13.24
193.1	13.24
193.2	13.24
193.3	13.24
193.4	13.23
193.5	13.23
193.6	13.23
193.7	13.22
193.8	13.22
193.9	13.22
194	13.21
194.1	13.21
194.2	13.21
194.3	13.21
194.4	13.2
194.5	13.2
194.6	13.2
194.7	13.2
194.8	13.19
194.9	13.19
195	13.19
195.1	13.18
195.2	13.18
195.3	13.18
195.4	13.17
195.5	13.17
195.6	13.17
195.7	13.17
195.8	13.16
195.9	13.16
196	13.16
196.1	13.15
196.2	13.15
196.3	13.15
196.4	13.15
196.5	13.14
196.6	13.14
196.7	13.14
196.8	13.14
196.9	13.13
197	13.13
197.1	13.13
197.2	13.12
197.3	13.12
197.4	13.12
197.5	13.12
197.6	13.11
197.7	13.11
197.8	13.11
197.9	13.1
198	13.1
198.1	13.1
198.2	13.09
198.3	13.09
198.4	13.09
198.5	13.09
198.6	13.08
198.7	13.08
198.8	13.08
198.9	13.08
199	13.07
199.1	13.07
199.2	13.07
199.3	13.06
199.4	13.06
199.5	13.06
199.6	13.06
199.7	13.05
199.8	13.05
199.9	13.05
[truncated: 3,568 more rows]

## Sheet: g-C3N4
	Photocurrent
0.1	8.747
0.2	6.271
0.3	5.146
0.4	4.528
0.5	4.163
0.6	3.926
0.7	3.76
0.8	3.646
0.9	3.556
1	3.484
1.1	3.424
1.2	3.371
1.3	3.325
1.4	3.283
1.5	3.244
1.6	3.21
1.7	3.176
1.8	3.143
1.9	3.115
2	3.085
2.1	3.057
2.2	3.035
2.3	3.013
2.4	2.992
2.5	2.97
2.6	2.951
2.7	2.93
2.8	2.909
2.9	2.887
3	2.868
3.1	2.848
3.2	2.83
3.3	2.81
3.4	2.794
3.5	2.775
3.6	2.76
3.7	2.744
3.8	2.729
3.9	2.713
4	2.698
4.1	2.682
4.2	2.668
4.3	2.654
4.4	2.683
4.5	2.629
4.6	2.615
4.7	2.603
4.8	2.589
4.9	2.579
5	2.566
5.1	2.555
5.2	2.542
5.3	2.533
5.4	2.52
5.5	2.509
5.6	2.497
5.7	2.487
5.8	2.478
5.9	2.468
6	2.457
6.1	2.447
6.2	2.439
6.3	2.427
6.4	2.42
6.5	2.409
6.6	2.4
6.7	2.39
6.8	2.384
6.9	2.37
7	2.362
7.1	2.356
7.2	2.349
7.3	2.34
7.4	2.332
7.5	2.325
7.6	2.317
7.7	2.309
7.8	2.301
7.9	2.293
8	2.285
8.1	2.279
8.2	2.271
8.3	2.263
8.4	2.257
8.5	2.249
8.6	2.243
8.7	2.236
8.8	2.229
8.9	2.222
9	2.215
9.1	2.208
9.2	2.202
9.3	2.195
9.4	2.189
9.5	2.183
9.6	2.177
9.7	2.17
9.8	2.165
9.9	2.159
10	2.153
10.1	2.147
10.2	2.141
10.3	2.137
10.4	2.131
10.5	2.124
10.6	2.12
10.7	2.115
10.8	2.108
10.9	2.102
11	2.097
11.1	2.093
11.2	2.088
11.3	2.083
11.4	2.079
11.5	2.073
11.6	2.069
11.7	2.063
11.8	2.059
11.9	2.053
12	2.049
12.1	2.043
12.2	2.039
12.3	2.035
12.4	2.03
12.5	2.025
12.6	2.021
12.7	2.016
12.8	2.01
12.9	2.007
13	2.002
13.1	1.997
13.2	1.994
13.3	1.989
13.4	1.986
13.5	1.982
13.6	1.978
13.7	1.974
13.8	1.969
13.9	1.965
14	1.961
14.1	1.956
14.2	1.953
14.3	1.949
14.4	1.945
14.5	1.941
14.6	1.937
14.7	1.934
14.8	1.93
14.9	1.925
15	1.922
15.1	1.919
15.2	1.915
15.3	1.911
15.4	1.907
15.5	1.904
15.6	1.901
15.7	1.896
15.8	1.893
15.9	1.89
16	1.885
16.1	1.883
16.2	1.88
16.3	1.876
16.4	1.874
16.5	1.869
16.6	1.867
16.7	1.865
16.8	1.859
16.9	1.857
17	1.854
17.1	1.851
17.2	1.848
17.3	1.844
17.4	1.841
17.5	1.838
17.6	1.835
17.7	1.831
17.8	1.83
17.9	1.825
18	1.822
18.1	1.819
18.2	1.817
18.3	1.813
18.4	1.811
18.5	1.808
18.6	1.805
18.7	1.802
18.8	1.8
18.9	1.796
19	1.795
19.1	1.791
19.2	1.787
19.3	1.786
19.4	1.782
19.5	1.779
19.6	1.777
19.7	1.774
19.8	1.771
19.9	1.769
20	1.767
20.1	1.763
20.2	1.759
20.3	1.758
20.4	1.756
20.5	1.753
20.6	1.751
20.7	1.749
20.8	1.746
20.9	1.743
21	1.74
21.1	1.737
21.2	1.735
21.3	1.733
21.4	1.731
21.5	1.726
21.6	1.723
21.7	1.724
21.8	1.719
21.9	1.719
22	1.716
22.1	1.714
22.2	1.711
22.3	1.709
22.4	1.705
22.5	1.705
22.6	1.701
22.7	1.699
22.8	1.698
22.9	1.694
23	1.692
23.1	1.691
23.2	1.687
23.3	1.685
23.4	1.684
23.5	1.68
23.6	1.678
23.7	1.676
23.8	1.675
23.9	1.671
24	1.67
24.1	1.667
24.2	1.665
24.3	1.662
24.4	1.661
24.5	1.657
24.6	1.657
24.7	1.655
24.8	1.653
24.9	1.65
25	1.648
25.1	1.646
25.2	1.644
25.3	1.642
25.4	1.64
25.5	1.635
25.6	1.636
25.7	1.634
25.8	1.631
25.9	1.627
26	1.627
26.1	1.625
26.2	1.623
26.3	1.619
26.4	1.62
26.5	1.617
26.6	1.612
26.7	1.616
26.8	1.612
26.9	1.608
27	1.61
27.1	1.606
27.2	1.606
27.3	1.603
27.4	1.601
27.5	1.599
27.6	1.595
27.7	1.599
27.8	1.619
27.9	1.643
28	1.65
28.1	1.654
28.2	1.658
28.3	1.659
28.4	1.658
28.5	1.659
28.6	1.657
28.7	1.659
28.8	1.664
28.9	1.662
29	1.665
29.1	1.662
29.2	1.655
29.3	1.651
29.4	1.652
29.5	1.649
29.6	1.647
29.7	1.65
29.8	1.642
29.9	1.643
30	1.645
30.1	1.636
30.2	1.636
30.3	1.64
30.4	1.637
30.5	1.628
30.6	1.634
30.7	1.629
30.8	1.616
30.9	1.603
31	1.589
31.1	1.585
31.2	1.592
31.3	1.587
31.4	1.582
31.5	1.583
31.6	1.584
31.7	1.566
31.8	1.558
31.9	1.553
32	1.548
32.1	1.545
32.2	1.542
32.3	1.539
32.4	1.535
32.5	1.533
32.6	1.53
32.7	1.528
32.8	1.528
32.9	1.525
33	1.523
33.1	1.521
33.2	1.519
33.3	1.518
33.4	1.516
33.5	1.516
33.6	1.513
33.7	1.512
33.8	1.512
33.9	1.507
34	1.504
34.1	1.506
34.2	1.502
34.3	1.502
34.4	1.499
34.5	1.5
34.6	1.496
34.7	1.496
34.8	1.493
34.9	1.494
35	1.491
35.1	1.489
35.2	1.488
35.3	1.486
35.4	1.485
35.5	1.483
35.6	1.481
35.7	1.48
35.8	1.478
35.9	1.477
36	1.474
36.1	1.471
36.2	1.472
36.3	1.471
36.4	1.47
36.5	1.466
36.6	1.466
36.7	1.465
36.8	1.463
36.9	1.464
37	1.462
37.1	1.461
37.2	1.458
37.3	1.458
37.4	1.458
37.5	1.455
37.6	1.453
37.7	1.452
37.8	1.451
37.9	1.45
38	1.447
38.1	1.448
38.2	1.447
38.3	1.446
38.4	1.443
38.5	1.443
38.6	1.442
38.7	1.441
38.8	1.439
38.9	1.441
39	1.435
39.1	1.435
39.2	1.435
39.3	1.435
39.4	1.432
39.5	1.43
39.6	1.429
39.7	1.428
39.8	1.431
39.9	1.428
40	1.426
40.1	1.424
40.2	1.421
40.3	1.421
40.4	1.421
40.5	1.421
40.6	1.42
40.7	1.418
40.8	1.418
40.9	1.414
41	1.414
41.1	1.41
41.2	1.414
41.3	1.412
41.4	1.411
41.5	1.408
41.6	1.408
41.7	1.406
41.8	1.405
41.9	1.397
42	1.406
42.1	1.403
42.2	1.394
42.3	1.402
42.4	1.397
42.5	1.399
42.6	1.394
42.7	1.397
42.8	1.395
42.9	1.393
43	1.39
43.1	1.384
43.2	1.394
43.3	1.386
43.4	1.389
43.5	1.386
43.6	1.383
43.7	1.383
43.8	1.383
43.9	1.382
44	1.381
44.1	1.38
44.2	1.379
44.3	1.378
44.4	1.377
44.5	1.377
44.6	1.376
44.7	1.373
44.8	1.373
44.9	1.371
45	1.371
45.1	1.374
45.2	1.371
45.3	1.363
45.4	1.367
45.5	1.366
45.6	1.364
45.7	1.364
45.8	1.363
45.9	1.364
46	1.361
46.1	1.361
46.2	1.36
46.3	1.359
46.4	1.358
46.5	1.356
46.6	1.355
46.7	1.355
46.8	1.354
46.9	1.353
47	1.352
47.1	1.352
47.2	1.351
47.3	1.35
47.4	1.349
47.5	1.348
47.6	1.347
47.7	1.346
47.8	1.345
47.9	1.344
48	1.344
48.1	1.342
48.2	1.342
48.3	1.341
48.4	1.339
48.5	1.338
48.6	1.338
48.7	1.337
48.8	1.336
48.9	1.336
49	1.335
49.1	1.333
49.2	1.333
49.3	1.332
49.4	1.33
49.5	1.33
49.6	1.329
49.7	1.328
49.8	1.327
49.9	1.327
50	1.326
50.1	1.324
50.2	1.324
50.3	1.323
50.4	1.322
50.5	1.321
50.6	1.32
50.7	1.319
50.8	1.318
50.9	1.318
51	1.317
51.1	1.316
51.2	1.315
51.3	1.315
51.4	1.313
51.5	1.312
51.6	1.311
51.7	1.311
51.8	1.309
51.9	1.309
52	1.308
52.1	1.307
52.2	1.307
52.3	1.307
52.4	1.304
52.5	1.304
52.6	1.303
52.7	1.302
52.8	1.302
52.9	1.301
53	1.3
53.1	1.3
53.2	1.298
53.3	1.298
53.4	1.297
53.5	1.296
53.6	1.295
53.7	1.295
53.8	1.294
53.9	1.293
54	1.292
54.1	1.291
54.2	1.29
54.3	1.289
54.4	1.289
54.5	1.288
54.6	1.287
54.7	1.287
54.8	1.285
54.9	1.284
55	1.284
55.1	1.283
55.2	1.282
55.3	1.281
55.4	1.281
55.5	1.28
55.6	1.279
55.7	1.279
55.8	1.278
55.9	1.277
56	1.276
56.1	1.275
56.2	1.275
56.3	1.274
56.4	1.273
56.5	1.271
56.6	1.272
56.7	1.271
56.8	1.27
56.9	1.271
57	1.268
57.1	1.267
57.2	1.268
57.3	1.267
57.4	1.266
57.5	1.265
57.6	1.264
57.7	1.264
57.8	1.262
57.9	1.261
58	1.26
58.1	1.26
58.2	1.26
58.3	1.259
58.4	1.258
58.5	1.258
58.6	1.256
58.7	1.256
58.8	1.255
58.9	1.254
59	1.253
59.1	1.253
59.2	1.252
59.3	1.252
59.4	1.25
59.5	1.252
59.6	1.25
59.7	1.249
59.8	1.248
59.9	1.248
60	1.248
60.1	1.247
60.2	1.245
60.3	1.244
60.4	1.244
60.5	1.244
60.6	1.243
60.7	1.242
60.8	1.242
60.9	1.241
61	1.241
61.1	1.241
61.2	1.239
61.3	1.238
61.4	1.238
61.5	1.238
61.6	1.236
61.7	1.235
61.8	1.235
61.9	1.234
62	1.235
62.1	1.233
62.2	1.232
62.3	1.231
62.4	1.231
62.5	1.231
62.6	1.23
62.7	1.229
62.8	1.229
62.9	1.228
63	1.228
63.1	1.226
63.2	1.225
63.3	1.225
63.4	1.225
63.5	1.223
63.6	1.223
63.7	1.222
63.8	1.223
63.9	1.222
64	1.219
64.1	1.221
64.2	1.219
64.3	1.22
64.4	1.219
64.5	1.217
64.6	1.218
64.7	1.217
64.8	1.217
64.9	1.216
65	1.215
65.1	1.215
65.2	1.214
65.3	1.213
65.4	1.212
65.5	1.212
65.6	1.212
65.7	1.211
65.8	1.21
65.9	1.209
66	1.208
66.1	1.208
66.2	1.208
66.3	1.207
66.4	1.208
66.5	1.206
66.6	1.205
66.7	1.205
66.8	1.203
66.9	1.203
67	1.203
67.1	1.202
67.2	1.201
67.3	1.201
67.4	1.201
67.5	1.2
67.6	1.2
67.7	1.199
67.8	1.198
67.9	1.197
68	1.196
68.1	1.196
68.2	1.196
68.3	1.195
68.4	1.195
68.5	1.194
68.6	1.193
68.7	1.193
68.8	1.192
68.9	1.19
69	1.191
69.1	1.19
69.2	1.189
69.3	1.188
69.4	1.188
69.5	1.188
69.6	1.187
69.7	1.186
69.8	1.186
69.9	1.185
70	1.185
70.1	1.184
70.2	1.184
70.3	1.184
70.4	1.182
70.5	1.18
70.6	1.181
70.7	1.179
70.8	1.18
70.9	1.179
71	1.179
71.1	1.178
71.2	1.178
71.3	1.177
71.4	1.176
71.5	1.176
71.6	1.175
71.7	1.175
71.8	1.174
71.9	1.175
72	1.173
72.1	1.173
72.2	1.172
72.3	1.173
72.4	1.171
72.5	1.184
72.6	1.212
72.7	1.221
72.8	1.225
72.9	1.229
73	1.234
73.1	1.234
73.2	1.236
73.3	1.237
73.4	1.238
73.5	1.238
73.6	1.238
73.7	1.238
73.8	1.238
73.9	1.238
74	1.238
74.1	1.237
74.2	1.238
74.3	1.237
74.4	1.237
74.5	1.237
74.6	1.237
74.7	1.236
74.8	1.235
74.9	1.217
75	1.207
75.1	1.202
75.2	1.199
75.3	1.203
75.4	1.208
75.5	1.208
75.6	1.188
75.7	1.182
75.8	1.178
75.9	1.175
76	1.172
76.1	1.169
76.2	1.167
76.3	1.165
76.4	1.164
76.5	1.163
76.6	1.162
76.7	1.162
76.8	1.16
76.9	1.159
77	1.158
77.1	1.157
77.2	1.156
77.3	1.156
77.4	1.156
77.5	1.155
77.6	1.154
77.7	1.153
77.8	1.153
77.9	1.152
78	1.151
78.1	1.151
78.2	1.15
78.3	1.15
78.4	1.149
78.5	1.148
78.6	1.147
78.7	1.147
78.8	1.146
78.9	1.147
79	1.145
79.1	1.145
79.2	1.144
79.3	1.144
79.4	1.143
79.5	1.142
79.6	1.142
79.7	1.141
79.8	1.141
79.9	1.14
80	1.139
80.1	1.138
80.2	1.14
80.3	1.139
80.4	1.138
80.5	1.138
80.6	1.138
80.7	1.136
80.8	1.136
80.9	1.135
81	1.135
81.1	1.135
81.2	1.135
81.3	1.133
81.4	1.133
81.5	1.133
81.6	1.132
81.7	1.131
81.8	1.131
81.9	1.131
82	1.13
82.1	1.13
82.2	1.128
82.3	1.128
82.4	1.129
82.5	1.127
82.6	1.127
82.7	1.127
82.8	1.126
82.9	1.125
83	1.126
83.1	1.124
83.2	1.125
83.3	1.123
83.4	1.124
83.5	1.123
83.6	1.123
83.7	1.12
83.8	1.122
83.9	1.12
84	1.12
84.1	1.119
84.2	1.12
84.3	1.118
84.4	1.118
84.5	1.118
84.6	1.118
84.7	1.117
84.8	1.117
84.9	1.118
85	1.116
85.1	1.115
85.2	1.114
85.3	1.114
85.4	1.112
85.5	1.113
85.6	1.111
85.7	1.112
85.8	1.111
85.9	1.109
86	1.107
86.1	1.108
86.2	1.111
86.3	1.11
86.4	1.108
86.5	1.106
86.6	1.108
86.7	1.109
86.8	1.108
86.9	1.107
87	1.106
87.1	1.107
87.2	1.106
87.3	1.105
87.4	1.105
87.5	1.104
87.6	1.104
87.7	1.103
87.8	1.103
87.9	1.103
88	1.101
88.1	1.102
88.2	1.101
88.3	1.101
88.4	1.1
88.5	1.099
88.6	1.098
88.7	1.099
88.8	1.098
88.9	1.097
89	1.097
89.1	1.097
89.2	1.096
89.3	1.096
89.4	1.095
89.5	1.095
89.6	1.095
89.7	1.094
89.8	1.094
89.9	1.094
90	1.094
90.1	1.092
90.2	1.093
90.3	1.091
90.4	1.091
90.5	1.092
90.6	1.091
90.7	1.089
90.8	1.089
90.9	1.09
91	1.088
91.1	1.088
91.2	1.088
91.3	1.087
91.4	1.087
91.5	1.086
91.6	1.087
91.7	1.086
91.8	1.085
91.9	1.085
92	1.085
92.1	1.084
92.2	1.083
92.3	1.083
92.4	1.082
92.5	1.083
92.6	1.082
92.7	1.081
92.8	1.081
92.9	1.08
93	1.079
93.1	1.08
93.2	1.079
93.3	1.079
93.4	1.078
93.5	1.077
93.6	1.077
93.7	1.077
93.8	1.077
93.9	1.075
94	1.075
94.1	1.075
94.2	1.074
94.3	1.074
94.4	1.074
94.5	1.072
94.6	1.072
94.7	1.073
94.8	1.073
94.9	1.071
95	1.071
95.1	1.071
95.2	1.07
95.3	1.07
95.4	1.069
95.5	1.069
95.6	1.068
95.7	1.068
95.8	1.068
95.9	1.067
96	1.066
96.1	1.066
96.2	1.066
96.3	1.066
96.4	1.065
96.5	1.065
96.6	1.064
96.7	1.063
96.8	1.064
96.9	1.063
97	1.063
97.1	1.062
97.2	1.062
97.3	1.062
97.4	1.061
97.5	1.06
97.6	1.06
97.7	1.059
97.8	1.059
97.9	1.059
98	1.059
98.1	1.058
98.2	1.057
98.3	1.056
98.4	1.057
98.5	1.056
98.6	1.056
98.7	1.056
98.8	1.055
98.9	1.054
99	1.054
99.1	1.054
99.2	1.053
99.3	1.052
99.4	1.053
99.5	1.052
99.6	1.053
99.7	1.051
99.8	1.051
99.9	1.051
100	1.05
100.1	1.05
100.2	1.049
100.3	1.049
100.4	1.048
100.5	1.048
100.6	1.048
100.7	1.047
100.8	1.047
100.9	1.046
101	1.046
101.1	1.046
101.2	1.045
101.3	1.045
101.4	1.046
101.5	1.044
101.6	1.043
101.7	1.043
101.8	1.043
101.9	1.043
102	1.043
102.1	1.042
102.2	1.042
102.3	1.042
102.4	1.042
102.5	1.041
102.6	1.04
102.7	1.04
102.8	1.041
102.9	1.04
103	1.039
103.1	1.04
103.2	1.039
103.3	1.039
103.4	1.038
103.5	1.038
103.6	1.038
103.7	1.038
103.8	1.038
103.9	1.037
104	1.036
104.1	1.036
104.2	1.036
104.3	1.036
104.4	1.035
104.5	1.036
104.6	1.034
104.7	1.035
104.8	1.034
104.9	1.034
105	1.033
105.1	1.033
105.2	1.033
105.3	1.033
105.4	1.032
105.5	1.032
105.6	1.033
105.7	1.031
105.8	1.031
105.9	1.031
106	1.03
106.1	1.03
106.2	1.031
106.3	1.029
106.4	1.029
106.5	1.028
106.6	1.028
106.7	1.029
106.8	1.028
106.9	1.028
107	1.027
107.1	1.027
107.2	1.026
107.3	1.027
107.4	1.025
107.5	1.026
107.6	1.025
107.7	1.025
107.8	1.025
107.9	1.023
108	1.023
108.1	1.023
108.2	1.022
108.3	1.023
108.4	1.022
108.5	1.022
108.6	1.021
108.7	1.021
108.8	1.02
108.9	1.02
109	1.02
109.1	1.019
109.2	1.019
109.3	1.018
109.4	1.018
109.5	1.018
109.6	1.018
109.7	1.017
109.8	1.018
109.9	1.016
110	1.016
110.1	1.017
110.2	1.016
110.3	1.017
110.4	1.014
110.5	1.015
110.6	1.015
110.7	1.014
110.8	1.015
110.9	1.014
111	1.013
111.1	1.014
111.2	1.013
111.3	1.012
111.4	1.012
111.5	1.012
111.6	1.012
111.7	1.011
111.8	1.011
111.9	1.01
112	1.01
112.1	1.01
112.2	1.01
112.3	1.009
112.4	1.009
112.5	1.009
112.6	1.009
112.7	1.008
112.8	1.006
112.9	1.004
113	1.003
113.1	1.004
113.2	1.006
113.3	1.007
113.4	1.007
113.5	1.007
113.6	1.007
113.7	1.007
113.8	1.006
113.9	1.006
114	1.005
114.1	1.005
114.2	1.004
114.3	1.004
114.4	1.004
114.5	1.003
114.6	1.003
114.7	1.003
114.8	1.004
114.9	1.004
115	1.009
115.1	1.007
115.2	1.004
115.3	1
115.4	0.999
115.5	0.999
115.6	0.9982
115.7	0.9976
115.8	0.9965
115.9	0.9966
116	0.9958
116.1	0.9947
116.2	0.995
116.3	0.9951
116.4	0.9949
116.5	0.9947
116.6	0.9957
116.7	0.9946
116.8	0.9935
116.9	0.9924
117	0.9931
117.1	0.9935
117.2	0.9933
117.3	0.9923
117.4	0.9925
117.5	0.9913
117.6	0.9922
117.7	0.9918
117.8	0.9919
117.9	0.991
118	0.9908
118.1	0.9907
118.2	0.9907
118.3	0.9903
118.4	0.9902
118.5	0.9904
118.6	0.9895
118.7	0.9896
118.8	0.9887
118.9	0.9884
119	0.9886
119.1	0.9884
119.2	0.9886
119.3	0.9883
119.4	0.9886
119.5	0.9879
119.6	0.9871
119.7	0.9862
119.8	0.9874
119.9	0.9867
120	0.9863
120.1	0.9863
120.2	0.9861
120.3	0.9855
120.4	0.9857
120.5	0.9847
120.6	0.9845
120.7	0.9845
120.8	0.9852
120.9	0.9835
121	0.9834
121.1	0.9829
121.2	0.9827
121.3	0.9825
121.4	0.9828
121.5	0.9817
121.6	0.9816
121.7	0.9809
121.8	0.9809
121.9	0.9805
122	0.9805
122.1	0.9797
122.2	0.9813
122.3	0.9793
122.4	0.9789
122.5	0.9789
122.6	0.9782
122.7	0.9786
122.8	0.9787
122.9	0.9777
123	0.9777
123.1	0.9777
123.2	0.9775
123.3	0.9774
123.4	0.9764
123.5	0.9764
123.6	0.9759
123.7	0.9758
123.8	0.9755
123.9	0.9756
124	0.9746
124.1	0.9751
124.2	0.9756
124.3	0.9746
124.4	0.9748
124.5	0.9747
124.6	0.9738
124.7	0.9735
124.8	0.9739
124.9	0.9731
125	0.9731
125.1	0.9727
125.2	0.9723
125.3	0.9726
125.4	0.9718
125.5	0.9716
125.6	0.9712
125.7	0.9705
125.8	0.9713
125.9	0.9708
126	0.9702
126.1	0.9699
126.2	0.9699
126.3	0.9695
126.4	0.9699
126.5	0.9686
126.6	0.9679
126.7	0.9679
126.8	0.9678
126.9	0.9679
127	0.9675
127.1	0.9674
127.2	0.9673
127.3	0.9665
127.4	0.9665
127.5	0.9667
127.6	0.9664
127.7	0.9661
127.8	0.965
127.9	0.9651
128	0.9647
128.1	0.9646
128.2	0.964
128.3	0.9634
128.4	0.9635
128.5	0.9632
128.6	0.964
128.7	0.963
128.8	0.9626
128.9	0.9621
129	0.962
129.1	0.9622
129.2	0.9611
129.3	0.9609
129.4	0.9608
129.5	0.9617
129.6	0.9605
129.7	0.9603
129.8	0.9599
129.9	0.9606
130	0.9597
130.1	0.9589
130.2	0.9584
130.3	0.9593
130.4	0.9587
130.5	0.9582
130.6	0.9578
130.7	0.9582
130.8	0.9576
130.9	0.9573
131	0.9568
131.1	0.9568
131.2	0.9565
131.3	0.9566
131.4	0.9566
131.5	0.9556
131.6	0.9548
131.7	0.9556
131.8	0.9549
131.9	0.9545
132	0.954
132.1	0.9547
132.2	0.9539
132.3	0.9534
132.4	0.9533
132.5	0.9538
132.6	0.9526
132.7	0.9531
132.8	0.9514
132.9	0.9522
133	0.9515
133.1	0.9519
133.2	0.9506
133.3	0.9511
133.4	0.9503
133.5	0.9502
133.6	0.9503
133.7	0.9502
133.8	0.9498
133.9	0.9492
134	0.9498
134.1	0.9488
134.2	0.9485
134.3	0.9482
134.4	0.9483
134.5	0.9477
134.6	0.9471
134.7	0.9479
134.8	0.9468
134.9	0.9463
135	0.9464
135.1	0.9464
135.2	0.9458
135.3	0.9457
135.4	0.9456
135.5	0.9447
135.6	0.9448
135.7	0.9448
135.8	0.9445
135.9	0.9442
136	0.9437
136.1	0.9431
136.2	0.9432
136.3	0.9427
136.4	0.943
136.5	0.9427
136.6	0.9427
136.7	0.9426
136.8	0.9414
136.9	0.9413
137	0.9423
137.1	0.9419
137.2	0.941
137.3	0.9408
137.4	0.9405
137.5	0.9398
137.6	0.9397
137.7	0.9392
137.8	0.9389
137.9	0.9389
138	0.9382
138.1	0.9378
138.2	0.938
138.3	0.9381
138.4	0.9375
138.5	0.9373
138.6	0.9376
138.7	0.9361
138.8	0.9365
138.9	0.9367
139	0.9365
139.1	0.9359
139.2	0.9359
139.3	0.9354
139.4	0.9351
139.5	0.9347
139.6	0.9344
139.7	0.9344
139.8	0.934
139.9	0.934
140	0.9334
140.1	0.9335
140.2	0.9334
140.3	0.9327
140.4	0.9323
140.5	0.9329
140.6	0.9318
140.7	0.9318
140.8	0.9315
140.9	0.9308
141	0.9305
141.1	0.9306
141.2	0.9298
141.3	0.9297
141.4	0.9298
141.5	0.9295
141.6	0.9286
141.7	0.9291
141.8	0.9282
141.9	0.9284
142	0.9279
142.1	0.9281
142.2	0.9282
142.3	0.9272
142.4	0.9271
142.5	0.9272
142.6	0.9268
142.7	0.9264
142.8	0.9263
142.9	0.9259
143	0.9257
143.1	0.9253
143.2	0.9251
143.3	0.9259
143.4	0.9258
143.5	0.9255
143.6	0.9254
143.7	0.9247
143.8	0.9242
143.9	0.9244
144	0.9236
144.1	0.9242
144.2	0.9234
144.3	0.9233
144.4	0.923
144.5	0.9227
144.6	0.9223
144.7	0.9226
144.8	0.9226
144.9	0.921
145	0.9217
145.1	0.9213
145.2	0.921
145.3	0.9192
145.4	0.9202
145.5	0.9202
145.6	0.9194
145.7	0.9183
145.8	0.9179
145.9	0.918
146	0.9192
146.1	0.9208
146.2	0.9228
146.3	0.9177
146.4	0.917
146.5	0.9173
146.6	0.9168
146.7	0.9172
146.8	0.916
146.9	0.916
147	0.9165
147.1	0.9162
147.2	0.9162
147.3	0.9152
147.4	0.9151
147.5	0.9154
147.6	0.9151
147.7	0.9147
147.8	0.9147
147.9	0.9136
148	0.9128
148.1	0.9136
148.2	0.9139
148.3	0.9128
148.4	0.9134
148.5	0.9137
148.6	0.9138
148.7	0.9122
148.8	0.912
148.9	0.9117
149	0.9117
149.1	0.911
149.2	0.9112
149.3	0.9109
149.4	0.9108
149.5	0.9108
149.6	0.9101
149.7	0.9104
149.8	0.91
149.9	0.9095
150	0.9091
150.1	0.9091
150.2	0.9096
150.3	0.909
150.4	0.9086
150.5	0.9083
150.6	0.9086
150.7	0.907
150.8	0.9079
150.9	0.9075
151	0.9073
151.1	0.9077
151.2	0.9076
151.3	0.9067
151.4	0.9062
151.5	0.9067
151.6	0.906
151.7	0.9066
151.8	0.9062
151.9	0.9052
152	0.9053
152.1	0.9049
152.2	0.9045
152.3	0.9045
152.4	0.9048
152.5	0.9037
152.6	0.9039
152.7	0.9045
152.8	0.9037
152.9	0.9033
153	0.9031
153.1	0.9029
153.2	0.902
153.3	0.9018
153.4	0.9018
153.5	0.9017
153.6	0.9014
153.7	0.9012
153.8	0.9011
153.9	0.9006
154	0.8995
154.1	0.8997
154.2	0.8993
154.3	0.8989
154.4	0.8987
154.5	0.8989
154.6	0.8983
154.7	0.8982
154.8	0.8981
154.9	0.8977
155	0.8972
155.1	0.8973
155.2	0.8974
155.3	0.8962
155.4	0.8962
155.5	0.896
155.6	0.8957
155.7	0.8958
155.8	0.8955
155.9	0.8953
156	0.8953
156.1	0.8953
156.2	0.895
156.3	0.8944
156.4	0.8947
156.5	0.8942
156.6	0.8936
156.7	0.8939
156.8	0.8934
156.9	0.8932
157	0.8932
157.1	0.8933
157.2	0.8931
157.3	0.8927
157.4	0.8924
157.5	0.8927
157.6	0.8919
157.7	0.8921
157.8	0.8916
157.9	0.8912
158	0.891
158.1	0.8908
158.2	0.8906
158.3	0.8903
158.4	0.8898
158.5	0.8894
158.6	0.8898
158.7	0.8894
158.8	0.8891
158.9	0.889
159	0.8891
159.1	0.8886
159.2	0.8885
159.3	0.8881
159.4	0.8878
159.5	0.8877
159.6	0.8876
159.7	0.887
159.8	0.8869
159.9	0.8865
160	0.886
160.1	0.8863
160.2	0.8862
160.3	0.8859
160.4	0.8854
160.5	0.8854
160.6	0.8851
160.7	0.8849
160.8	0.8842
160.9	0.8841
161	0.884
161.1	0.8837
161.2	0.8837
161.3	0.8832
161.4	0.8826
161.5	0.8824
161.6	0.8829
161.7	0.8823
161.8	0.8818
161.9	0.8816
162	0.8817
162.1	0.8814
162.2	0.881
162.3	0.8805
162.4	0.8805
162.5	0.8807
162.6	0.8805
162.7	0.8796
162.8	0.8808
162.9	0.8793
163	0.8792
163.1	0.8792
163.2	0.8792
163.3	0.8787
163.4	0.8783
163.5	0.8782
163.6	0.8784
163.7	0.8776
163.8	0.8778
163.9	0.8768
164	0.8778
164.1	0.8773
164.2	0.8769
164.3	0.8769
164.4	0.8764
164.5	0.8766
164.6	0.8763
164.7	0.8758
164.8	0.8755
164.9	0.8755
165	0.8764
165.1	0.8759
165.2	0.8752
165.3	0.8754
165.4	0.8755
165.5	0.8757
165.6	0.8752
165.7	0.8746
165.8	0.8747
165.9	0.8752
166	0.874
166.1	0.8738
166.2	0.8739
166.3	0.8734
166.4	0.8663
166.5	0.8297
166.6	0.8141
166.7	0.8391
166.8	0.8527
166.9	0.8561
167	0.877
167.1	0.881
167.2	0.8806
167.3	0.8741
167.4	0.8713
167.5	0.876
167.6	0.8761
167.7	0.8734
167.8	0.8812
167.9	0.8931
168	0.889
168.1	0.886
168.2	0.8859
168.3	0.8809
168.4	0.882
168.5	0.8708
168.6	0.8691
168.7	0.8712
168.8	0.8728
168.9	0.8691
169	0.8687
169.1	0.8682
169.2	0.868
169.3	0.8678
169.4	0.8682
169.5	0.8677
169.6	0.8663
169.7	0.8665
169.8	0.8663
169.9	0.8658
170	0.8666
170.1	0.8655
170.2	0.8653
170.3	0.8655
170.4	0.8655
170.5	0.8649
170.6	0.8649
170.7	0.8648
170.8	0.8648
170.9	0.8649
171	0.8647
171.1	0.8644
171.2	0.8647
171.3	0.8644
171.4	0.8637
171.5	0.8639
171.6	0.8638
171.7	0.8641
171.8	0.8634
171.9	0.8637
172	0.8634
172.1	0.8633
172.2	0.8634
172.3	0.8625
172.4	0.8628
172.5	0.8627
172.6	0.8628
172.7	0.8626
172.8	0.8624
172.9	0.8619
173	0.8623
173.1	0.8617
173.2	0.861
173.3	0.8612
173.4	0.8635
173.5	0.8665
173.6	0.8618
173.7	0.8597
173.8	0.8626
173.9	0.8622
174	0.8609
174.1	0.8577
174.2	0.8571
174.3	0.8599
174.4	0.8602
174.5	0.8609
174.6	0.8609
174.7	0.8601
174.8	0.8572
174.9	0.8556
175	0.8595
175.1	0.8771
175.2	0.8657
175.3	0.8589
175.4	0.8576
175.5	0.8469
175.6	0.8516
175.7	0.8572
175.8	0.8546
175.9	0.8491
176	0.8553
176.1	0.8571
176.2	0.8557
176.3	0.8551
176.4	0.8545
176.5	0.8541
176.6	0.8542
176.7	0.8546
176.8	0.8542
176.9	0.8542
177	0.8541
177.1	0.8539
177.2	0.8537
177.3	0.8533
177.4	0.853
177.5	0.8531
177.6	0.8527
177.7	0.8525
177.8	0.8526
177.9	0.8519
178	0.852
178.1	0.8519
178.2	0.8515
178.3	0.8525
178.4	0.8521
178.5	0.8511
178.6	0.8514
178.7	0.8512
178.8	0.8509
178.9	0.8511
179	0.851
179.1	0.8513
179.2	0.8498
179.3	0.8492
179.4	0.8453
179.5	0.8414
179.6	0.8403
179.7	0.8401
179.8	0.8389
179.9	0.8378
180	0.8374
180.1	0.8386
180.2	0.8381
180.3	0.8374
180.4	0.8375
180.5	0.8378
180.6	0.8374
180.7	0.8366
180.8	0.8375
180.9	0.8375
181	0.8374
181.1	0.8364
181.2	0.8369
181.3	0.8371
181.4	0.8358
181.5	0.8361
181.6	0.835
181.7	0.835
181.8	0.8352
181.9	0.8353
182	0.8349
182.1	0.835
182.2	0.8344
182.3	0.8346
182.4	0.8343
182.5	0.834
182.6	0.8347
182.7	0.8339
182.8	0.8332
182.9	0.8333
183	0.833
183.1	0.8333
183.2	0.832
183.3	0.8323
183.4	0.8327
183.5	0.8325
183.6	0.8319
183.7	0.8324
183.8	0.8321
183.9	0.8325
184	0.8324
184.1	0.832
184.2	0.8319
184.3	0.8322
184.4	0.8318
184.5	0.8308
184.6	0.8304
184.7	0.8299
184.8	0.8302
184.9	0.8298
185	0.829
185.1	0.829
185.2	0.8288
185.3	0.8287
185.4	0.829
185.5	0.8286
185.6	0.8286
185.7	0.8284
185.8	0.8281
185.9	0.8287
186	0.8283
186.1	0.8282
186.2	0.8279
186.3	0.8283
186.4	0.8274
186.5	0.8279
186.6	0.8271
186.7	0.8267
186.8	0.8268
186.9	0.8269
187	0.827
187.1	0.8264
187.2	0.826
187.3	0.8263
187.4	0.8258
187.5	0.8264
187.6	0.8252
187.7	0.8262
187.8	0.8256
187.9	0.825
188	0.826
188.1	0.8258
188.2	0.825
188.3	0.8259
188.4	0.826
188.5	0.8255
188.6	0.8251
188.7	0.8256
188.8	0.8258
188.9	0.8244
189	0.8257
189.1	0.8252
189.2	0.8246
189.3	0.8248
189.4	0.8254
189.5	0.8245
189.6	0.8252
189.7	0.8244
189.8	0.8236
189.9	0.8243
190	0.8233
190.1	0.8221
190.2	0.8229
190.3	0.8217
190.4	0.8212
190.5	0.8208
190.6	0.8234
190.7	0.8225
190.8	0.8227
190.9	0.8213
191	0.821
191.1	0.8208
191.2	0.8194
191.3	0.8191
191.4	0.8185
191.5	0.8194
191.6	0.8196
191.7	0.8203
191.8	0.8199
191.9	0.8198
192	0.8202
192.1	0.8195
192.2	0.8185
192.3	0.8191
192.4	0.8199
192.5	0.8204
192.6	0.8206
192.7	0.8202
192.8	0.82
192.9	0.8199
193	0.8195
193.1	0.8198
193.2	0.8195
193.3	0.8188
193.4	0.8192
193.5	0.8187
193.6	0.8188
193.7	0.8187
193.8	0.8182
193.9	0.819
194	0.818
194.1	0.819
194.2	0.8182
194.3	0.8185
194.4	0.8179
194.5	0.8179
194.6	0.8183
194.7	0.8174
194.8	0.818
194.9	0.8173
195	0.8176
195.1	0.8172
195.2	0.8173
195.3	0.8172
195.4	0.8167
195.5	0.8163
195.6	0.8166
195.7	0.816
195.8	0.8161
195.9	0.8158
196	0.8156
196.1	0.8156
196.2	0.8152
196.3	0.815
196.4	0.8148
196.5	0.8142
196.6	0.8145
196.7	0.8141
196.8	0.814
196.9	0.8142
197	0.8135
197.1	0.8132
197.2	0.8131
197.3	0.8131
197.4	0.8129
197.5	0.8128
197.6	0.8131
197.7	0.813
197.8	0.8128
197.9	0.8129
198	0.8124
198.1	0.8124
198.2	0.8126
198.3	0.8121
198.4	0.8122
198.5	0.8119
198.6	0.8116
198.7	0.8117
198.8	0.8116
198.9	0.812
199	0.8115
199.1	0.8114
199.2	0.8116
199.3	0.811
199.4	0.8112
199.5	0.8106
199.6	0.8107
199.7	0.8106
199.8	0.8101
199.9	0.8104
[truncated: 2,811 more rows]

## Sheet: Bi5O7I g-C3N4
	Photocurrent
0.1	45.9
0.2	41.7
0.3	38.84
0.4	36.68
0.5	35.02
0.6	33.64
0.7	32.48
0.8	31.52
0.9	30.62
1	29.84
1.1	29.16
1.2	28.52
1.3	27.94
1.4	27.42
1.5	26.94
1.6	26.48
1.7	26.04
1.8	25.66
1.9	25.28
2	24.92
2.1	24.58
2.2	24.26
2.3	23.98
2.4	23.68
2.5	23.42
2.6	23.16
2.7	22.9
2.8	22.66
2.9	22.44
3	22.22
3.1	22
3.2	21.78
3.3	21.58
3.4	21.44
3.5	21.24
3.6	21.04
3.7	20.86
3.8	20.68
3.9	20.52
4	20.36
4.1	20.2
4.2	20.06
4.3	19.912
4.4	19.764
4.5	19.616
4.6	19.472
4.7	19.338
4.8	19.21
4.9	19.072
5	18.952
5.1	18.826
5.2	18.706
5.3	18.59
5.4	18.478
5.5	18.362
5.6	18.248
5.7	18.14
5.8	18.036
5.9	17.93
6	17.826
6.1	17.744
6.2	17.634
6.3	17.532
6.4	17.438
6.5	17.334
6.6	17.252
6.7	17.156
6.8	17.072
6.9	16.978
7	16.902
7.1	16.802
7.2	16.722
7.3	16.634
7.4	16.558
7.5	16.482
7.6	16.4
7.7	16.324
7.8	16.244
7.9	16.174
8	16.094
8.1	16.02
8.2	15.948
8.3	15.878
8.4	15.806
8.5	15.742
8.6	15.666
8.7	15.598
8.8	15.532
8.9	15.468
9	15.4
9.1	15.34
9.2	15.274
9.3	15.226
9.4	15.156
9.5	15.094
9.6	15.072
9.7	15.014
9.8	14.936
9.9	14.868
10	14.806
10.1	14.754
10.2	14.714
10.3	14.68
10.4	14.6
10.5	14.544
10.6	14.482
10.7	14.426
10.8	14.374
10.9	14.314
11	14.27
11.1	14.214
11.2	14.164
11.3	14.12
11.4	14.066
11.5	14.014
11.6	13.97
11.7	13.92
11.8	13.87
11.9	13.828
12	13.778
12.1	13.734
12.2	13.688
12.3	13.644
12.4	13.598
12.5	13.548
12.6	13.506
12.7	13.46
12.8	13.416
12.9	13.372
13	13.332
13.1	13.292
13.2	13.244
13.3	13.2
13.4	13.182
13.5	13.128
13.6	13.082
13.7	13.05
13.8	13.008
13.9	12.96
14	12.94
14.1	12.9
14.2	12.868
14.3	12.818
14.4	12.784
14.5	12.754
14.6	12.71
14.7	12.674
14.8	12.632
14.9	12.596
15	12.566
15.1	12.526
15.2	12.486
15.3	12.452
15.4	12.414
15.5	12.374
15.6	12.34
15.7	12.308
15.8	12.272
15.9	12.236
16	12.206
16.1	12.176
16.2	12.138
16.3	12.104
16.4	12.066
16.5	12.036
16.6	12
16.7	11.976
16.8	11.936
16.9	11.912
17	11.88
17.1	11.844
17.2	11.816
17.3	11.784
17.4	11.75
17.5	11.72
17.6	11.698
17.7	11.662
17.8	11.63
17.9	11.6
18	11.574
18.1	11.544
18.2	11.514
18.3	11.484
18.4	11.462
18.5	11.43
18.6	11.402
18.7	11.374
18.8	11.348
18.9	11.322
19	11.294
19.1	11.264
19.2	11.24
19.3	11.212
19.4	11.202
19.5	11.178
19.6	11.14
19.7	11.136
19.8	11.09
19.9	11.098
20	11.048
20.1	11.014
20.2	10.984
20.3	10.956
20.4	10.93
20.5	10.906
20.6	10.878
20.7	10.86
20.8	10.836
20.9	10.81
21	10.786
21.1	10.76
21.2	10.736
21.3	10.714
21.4	10.684
21.5	10.66
21.6	10.638
21.7	10.614
21.8	10.588
21.9	10.57
22	10.542
22.1	10.524
22.2	10.504
22.3	10.488
22.4	10.456
22.5	10.436
22.6	10.412
22.7	10.406
22.8	10.374
22.9	10.344
23	10.32
23.1	10.298
23.2	10.282
23.3	10.264
23.4	10.234
23.5	10.216
23.6	10.196
23.7	10.172
23.8	10.148
23.9	10.132
24	10.106
24.1	10.088
24.2	10.068
24.3	10.052
24.4	10.032
24.5	10.008
24.6	9.99
24.7	9.978
24.8	9.952
24.9	9.93
25	9.912
25.1	9.89
25.2	9.874
25.3	9.846
25.4	9.832
25.5	9.804
25.6	9.846
25.7	9.774
25.8	9.762
25.9	9.736
26	9.718
26.1	9.7
26.2	9.68
26.3	9.678
26.4	9.648
26.5	9.636
26.6	9.618
26.7	9.592
26.8	9.576
26.9	9.562
27	9.544
27.1	9.524
27.2	9.506
27.3	9.486
27.4	9.474
27.5	9.454
27.6	9.436
27.7	9.42
27.8	9.406
27.9	9.388
28	9.366
28.1	9.348
28.2	9.334
28.3	9.314
28.4	9.302
28.5	9.282
28.6	9.27
28.7	9.284
28.8	9.254
28.9	9.232
29	9.214
29.1	9.212
29.2	9.202
29.3	9.17
29.4	9.154
29.5	9.13
29.6	9.11
29.7	9.1
29.8	9.084
29.9	9.064
30	9.044
30.1	9.028
30.2	9.016
30.3	9.002
30.4	8.988
30.5	8.982
30.6	8.956
30.7	8.942
30.8	8.922
30.9	8.914
31	8.892
31.1	8.878
31.2	8.866
31.3	8.85
31.4	8.838
31.5	8.822
31.6	8.804
31.7	8.792
31.8	8.776
31.9	8.762
32	8.746
32.1	8.734
32.2	8.712
32.3	8.714
32.4	8.694
32.5	8.684
32.6	8.664
32.7	8.648
32.8	8.638
32.9	8.62
33	8.608
33.1	8.592
33.2	8.58
33.3	8.566
33.4	8.558
33.5	8.536
33.6	8.524
33.7	8.512
33.8	8.5
33.9	8.482
34	8.47
34.1	8.456
34.2	8.444
34.3	8.43
34.4	8.418
34.5	8.402
34.6	8.39
34.7	8.376
34.8	8.368
34.9	8.35
35	8.34
35.1	8.326
35.2	8.32
35.3	8.3
35.4	8.288
35.5	8.274
35.6	8.258
35.7	8.25
35.8	8.242
35.9	8.236
36	8.214
36.1	8.196
36.2	8.184
36.3	8.176
36.4	8.16
36.5	8.146
36.6	8.138
36.7	8.132
36.8	8.116
36.9	8.108
37	8.092
37.1	8.082
37.2	8.072
37.3	8.062
37.4	8.044
37.5	8.042
37.6	8.02
37.7	8.016
37.8	8.002
37.9	7.986
38	7.976
38.1	7.964
38.2	7.95
38.3	7.944
38.4	7.934
38.5	7.918
38.6	7.91
38.7	7.9
38.8	7.884
38.9	7.872
39	7.864
39.1	7.85
39.2	7.84
39.3	7.828
39.4	7.82
39.5	7.806
39.6	7.798
39.7	7.788
39.8	7.774
39.9	7.768
40	7.756
40.1	7.746
40.2	7.734
40.3	7.722
40.4	7.71
40.5	7.704
40.6	7.69
40.7	7.68
40.8	7.668
40.9	7.656
41	7.65
41.1	7.642
41.2	7.63
41.3	7.648
41.4	7.62
41.5	7.602
41.6	7.598
41.7	7.602
41.8	7.576
41.9	7.566
42	7.556
42.1	7.56
42.2	7.546
42.3	7.53
42.4	7.522
42.5	7.51
42.6	7.496
42.7	7.488
42.8	7.472
42.9	7.464
43	7.46
43.1	7.45
43.2	7.436
43.3	7.43
43.4	7.42
43.5	7.406
43.6	7.396
43.7	7.394
43.8	7.382
43.9	7.37
44	7.36
44.1	7.354
44.2	7.344
44.3	7.336
44.4	7.322
44.5	7.316
44.6	7.304
44.7	7.298
44.8	7.288
44.9	7.278
45	7.278
45.1	7.264
45.2	7.256
45.3	7.246
45.4	7.238
45.5	7.226
45.6	7.22
45.7	7.21
45.8	7.206
45.9	7.196
46	7.186
46.1	7.17
46.2	7.166
46.3	7.166
46.4	7.15
46.5	7.14
46.6	7.132
46.7	7.122
46.8	7.11
46.9	7.104
47	7.098
47.1	7.088
47.2	7.08
47.3	7.072
47.4	7.06
47.5	7.056
47.6	7.042
47.7	7.038
47.8	7.028
47.9	7.02
48	7.014
48.1	7.004
48.2	6.994
48.3	6.99
48.4	6.98
48.5	6.968
48.6	6.964
48.7	6.956
48.8	6.942
48.9	6.94
49	6.93
49.1	6.922
49.2	6.92
49.3	6.906
49.4	6.9
49.5	6.888
49.6	6.882
49.7	6.874
49.8	6.868
49.9	6.86
50	6.852
50.1	6.842
50.2	6.836
50.3	6.838
50.4	6.822
50.5	6.816
50.6	6.806
50.7	6.8
50.8	6.788
50.9	6.782
51	6.772
51.1	6.772
51.2	6.766
51.3	6.756
51.4	6.748
51.5	6.74
51.6	6.728
51.7	6.726
51.8	6.718
51.9	6.71
52	6.704
52.1	6.694
52.2	6.688
52.3	6.682
52.4	6.676
52.5	6.662
52.6	6.66
52.7	6.654
52.8	6.642
52.9	6.64
53	6.632
53.1	6.634
53.2	6.616
53.3	6.618
53.4	6.604
53.5	6.594
53.6	6.588
53.7	6.584
53.8	6.576
53.9	6.566
54	6.562
54.1	6.552
54.2	6.544
54.3	6.54
54.4	6.536
54.5	6.53
54.6	6.516
54.7	6.508
54.8	6.502
54.9	6.49
55	6.478
55.1	6.474
55.2	6.468
55.3	6.442
55.4	6.392
55.5	6.276
55.6	6.318
55.7	6.348
55.8	6.39
55.9	6.452
56	6.506
56.1	6.49
56.2	6.46
56.3	6.44
56.4	6.422
56.5	6.408
56.6	6.406
56.7	6.394
56.8	6.384
56.9	6.386
57	6.378
57.1	6.374
57.2	6.36
57.3	6.356
57.4	6.344
57.5	6.338
57.6	6.328
57.7	6.316
57.8	6.31
57.9	6.306
58	6.298
58.1	6.292
58.2	6.284
58.3	6.276
58.4	6.272
58.5	6.266
58.6	6.26
58.7	6.258
58.8	6.248
58.9	6.238
59	6.232
59.1	6.226
59.2	6.22
59.3	6.214
59.4	6.212
59.5	6.206
59.6	6.202
59.7	6.196
59.8	6.19
59.9	6.182
60	6.176
60.1	6.168
60.2	6.166
60.3	6.166
60.4	6.152
60.5	6.148
60.6	6.138
60.7	6.132
60.8	6.126
60.9	6.12
61	6.114
61.1	6.106
61.2	6.098
61.3	6.094
61.4	6.084
61.5	6.082
61.6	6.072
61.7	6.068
61.8	6.064
61.9	6.064
62	6.062
62.1	6.058
62.2	6.05
62.3	6.042
62.4	6.03
62.5	6.024
62.6	6.012
62.7	6.01
62.8	5.998
62.9	5.99
63	5.988
63.1	5.982
63.2	5.978
63.3	5.972
63.4	5.968
63.5	5.958
63.6	5.96
63.7	5.958
63.8	5.964
63.9	6.004
64	5.988
64.1	5.958
64.2	5.948
64.3	5.938
64.4	5.936
64.5	5.928
64.6	5.92
64.7	5.914
64.8	5.914
64.9	5.908
65	5.9
65.1	5.896
65.2	5.892
65.3	5.886
65.4	5.876
65.5	5.882
65.6	5.87
65.7	5.868
65.8	5.886
65.9	5.864
66	5.864
66.1	5.858
66.2	5.848
66.3	5.838
66.4	5.838
66.5	5.85
66.6	5.842
66.7	5.844
66.8	5.82
66.9	5.812
67	5.81
67.1	5.796
67.2	5.806
67.3	5.794
67.4	5.788
67.5	5.782
67.6	5.776
67.7	5.766
67.8	5.76
67.9	5.754
68	5.752
68.1	5.742
68.2	5.736
68.3	5.734
68.4	5.736
68.5	5.73
68.6	5.724
68.7	5.722
68.8	5.718
68.9	5.706
69	5.706
69.1	5.704
69.2	5.7
69.3	5.688
69.4	5.688
69.5	5.682
69.6	5.684
69.7	5.726
69.8	5.674
69.9	5.67
70	5.666
70.1	5.654
70.2	5.652
70.3	5.65
70.4	5.644
70.5	5.638
70.6	5.628
70.7	5.626
70.8	5.624
70.9	5.62
71	5.614
71.1	5.614
71.2	5.602
71.3	5.596
71.4	5.604
71.5	5.588
71.6	5.588
71.7	5.584
71.8	5.578
71.9	5.572
72	5.572
72.1	5.564
72.2	5.56
72.3	5.552
72.4	5.55
72.5	5.548
72.6	5.544
72.7	5.54
72.8	5.532
72.9	5.532
73	5.526
73.1	5.522
73.2	5.52
73.3	5.522
73.4	5.524
73.5	5.512
73.6	5.51
73.7	5.502
73.8	5.504
73.9	5.496
74	5.484
74.1	5.482
74.2	5.486
74.3	5.48
74.4	5.472
74.5	5.48
74.6	5.468
74.7	5.456
74.8	5.456
74.9	5.452
75	5.45
75.1	5.444
75.2	5.438
75.3	5.436
75.4	5.426
75.5	5.432
75.6	5.432
75.7	5.418
75.8	5.42
75.9	5.41
76	5.404
76.1	5.4
76.2	5.396
76.3	5.396
76.4	5.388
76.5	5.388
76.6	5.402
76.7	5.376
76.8	5.37
76.9	5.37
77	5.364
77.1	5.364
77.2	5.358
77.3	5.354
77.4	5.35
77.5	5.344
77.6	5.34
77.7	5.364
77.8	5.33
77.9	5.332
78	5.326
78.1	5.322
78.2	5.314
78.3	5.308
78.4	5.304
78.5	5.3
78.6	5.294
78.7	5.294
78.8	5.292
78.9	5.284
79	5.28
79.1	5.288
79.2	5.274
79.3	5.268
79.4	5.268
79.5	5.262
79.6	5.26
79.7	5.254
79.8	5.248
79.9	5.244
80	5.248
80.1	5.246
80.2	5.248
80.3	5.238
80.4	5.236
80.5	5.23
80.6	5.232
80.7	5.238
80.8	5.224
80.9	5.216
81	5.208
81.1	5.204
81.2	5.198
81.3	5.192
81.4	5.198
81.5	5.196
81.6	5.186
81.7	5.182
81.8	5.176
81.9	5.172
82	5.168
82.1	5.166
82.2	5.156
82.3	5.156
82.4	5.152
82.5	5.152
82.6	5.148
82.7	5.14
82.8	5.138
82.9	5.134
83	5.13
83.1	5.128
83.2	5.122
83.3	5.118
83.4	5.116
83.5	5.114
83.6	5.108
83.7	5.104
83.8	5.104
83.9	5.096
84	5.096
84.1	5.088
84.2	5.082
84.3	5.082
84.4	5.076
84.5	5.078
84.6	5.07
84.7	5.07
84.8	5.064
84.9	5.062
85	5.056
85.1	5.054
85.2	5.056
85.3	5.046
85.4	5.044
85.5	5.04
85.6	5.034
85.7	5.038
85.8	5.036
85.9	5.024
86	5.022
86.1	5.014
86.2	5.016
86.3	5.014
86.4	5.01
86.5	5.004
86.6	5
86.7	5
86.8	4.998
86.9	4.992
87	4.988
87.1	4.988
87.2	4.98
87.3	4.98
87.4	4.98
87.5	4.974
87.6	4.964
87.7	4.964
87.8	4.964
87.9	4.958
88	4.954
88.1	4.952
88.2	4.948
88.3	4.944
88.4	4.98
88.5	4.946
88.6	4.934
88.7	4.934
88.8	4.93
88.9	4.922
89	4.924
89.1	4.916
89.2	4.918
89.3	4.914
89.4	4.91
89.5	4.906
89.6	4.902
89.7	4.902
89.8	4.898
89.9	4.894
90	4.886
90.1	4.89
90.2	4.886
90.3	4.882
90.4	4.88
90.5	4.894
90.6	4.874
90.7	4.87
90.8	4.868
90.9	4.866
91	4.856
91.1	4.858
91.2	4.854
91.3	4.86
91.4	4.848
91.5	4.848
91.6	4.842
91.7	4.846
91.8	4.838
91.9	4.834
92	4.832
92.1	4.824
92.2	4.824
92.3	4.816
92.4	4.82
92.5	4.812
92.6	4.812
92.7	4.812
92.8	4.804
92.9	4.8
93	4.802
93.1	4.798
93.2	4.792
93.3	4.794
93.4	4.792
93.5	4.786
93.6	4.78
93.7	4.776
93.8	4.772
93.9	4.768
94	4.766
94.1	4.766
94.2	4.76
94.3	4.758
94.4	4.754
94.5	4.754
94.6	4.746
94.7	4.748
94.8	4.742
94.9	4.738
95	4.736
95.1	4.734
95.2	4.732
95.3	4.73
95.4	4.724
95.5	4.724
95.6	4.722
95.7	4.712
95.8	4.714
95.9	4.712
96	4.706
96.1	4.706
96.2	4.7
96.3	4.698
96.4	4.7
96.5	4.694
96.6	4.692
96.7	4.688
96.8	4.684
96.9	4.678
97	4.682
97.1	4.674
97.2	4.678
97.3	4.67
97.4	4.672
97.5	4.676
97.6	4.67
97.7	4.66
97.8	4.654
97.9	4.654
98	4.658
98.1	4.648
98.2	4.65
98.3	4.644
98.4	4.642
98.5	4.634
98.6	4.644
98.7	4.634
98.8	4.63
98.9	4.632
99	4.626
99.1	4.624
99.2	4.622
99.3	4.622
99.4	4.614
99.5	4.616
99.6	4.608
99.7	4.61
99.8	4.622
99.9	4.61
100	4.604
100.1	4.602
100.2	4.596
100.3	4.598
100.4	4.616
100.5	4.594
100.6	4.622
100.7	4.626
100.8	4.592
100.9	4.586
101	4.586
101.1	4.576
101.2	4.576
101.3	4.57
101.4	4.568
101.5	4.568
101.6	4.562
101.7	4.558
101.8	4.558
101.9	4.554
102	4.55
102.1	4.556
102.2	4.744
102.3	4.58
102.4	4.576
102.5	4.56
102.6	4.554
102.7	4.55
102.8	4.542
102.9	4.548
103	4.536
103.1	4.534
103.2	4.532
103.3	4.526
103.4	4.526
103.5	4.524
103.6	4.522
103.7	4.512
103.8	4.514
103.9	4.508
104	4.506
104.1	4.508
104.2	4.5
104.3	4.534
104.4	4.514
104.5	4.506
104.6	4.52
104.7	4.5
104.8	4.5
104.9	4.49
105	4.496
105.1	4.486
105.2	4.488
105.3	4.486
105.4	4.474
105.5	4.472
105.6	4.472
105.7	4.472
105.8	4.462
105.9	4.464
106	4.458
106.1	4.46
106.2	4.454
106.3	4.45
106.4	4.444
106.5	4.442
106.6	4.442
106.7	4.44
106.8	4.432
106.9	4.434
107	4.432
107.1	4.436
107.2	4.43
107.3	4.438
107.4	4.428
107.5	4.426
107.6	4.426
107.7	4.42
107.8	4.416
107.9	4.41
108	4.41
108.1	4.406
108.2	4.408
108.3	4.406
108.4	4.396
108.5	4.398
108.6	4.398
108.7	4.388
108.8	4.39
108.9	4.39
109	4.392
109.1	4.382
109.2	4.38
109.3	4.378
109.4	4.374
109.5	4.372
109.6	4.372
109.7	4.362
109.8	4.362
109.9	4.36
110	4.358
110.1	4.358
110.2	4.356
110.3	4.348
110.4	4.348
110.5	4.346
110.6	4.342
110.7	4.342
110.8	4.336
110.9	4.338
111	4.332
111.1	4.328
111.2	4.33
111.3	4.33
111.4	4.322
111.5	4.322
111.6	4.32
111.7	4.312
111.8	4.316
111.9	4.31
112	4.31
112.1	4.314
112.2	4.31
112.3	4.302
112.4	4.304
112.5	4.3
112.6	4.3
112.7	4.294
112.8	4.294
112.9	4.288
113	4.286
113.1	4.284
113.2	4.284
113.3	4.282
113.4	4.278
113.5	4.272
113.6	4.274
113.7	4.274
113.8	4.266
113.9	4.268
114	4.266
114.1	4.262
114.2	4.262
114.3	4.27
114.4	4.26
114.5	4.256
114.6	4.25
114.7	4.26
114.8	4.272
114.9	4.258
115	4.248
115.1	4.244
115.2	4.24
115.3	4.24
115.4	4.24
115.5	4.242
115.6	4.236
115.7	4.234
115.8	4.23
115.9	4.246
116	4.26
116.1	4.236
116.2	4.226
116.3	4.236
116.4	4.248
116.5	4.234
116.6	4.234
116.7	4.224
116.8	4.226
116.9	4.228
117	4.222
117.1	4.216
117.2	4.212
117.3	4.21
117.4	4.206
117.5	4.208
117.6	4.216
117.7	4.204
117.8	4.198
117.9	4.202
118	4.2
118.1	4.194
118.2	4.186
118.3	4.186
118.4	4.18
118.5	4.182
118.6	4.176
118.7	4.18
118.8	4.178
118.9	4.172
119	4.17
119.1	4.168
119.2	4.162
119.3	4.164
119.4	4.162
119.5	4.164
119.6	4.158
119.7	4.154
119.8	4.152
119.9	4.15
120	4.15
120.1	4.146
120.2	4.144
120.3	4.144
120.4	4.136
120.5	4.138
120.6	4.14
120.7	4.13
120.8	4.128
120.9	4.128
121	4.128
121.1	4.122
121.2	4.122
121.3	4.12
121.4	4.118
121.5	4.118
121.6	4.114
121.7	4.112
121.8	4.11
121.9	4.102
122	4.104
122.1	4.102
122.2	4.098
122.3	4.1
122.4	4.104
122.5	4.102
122.6	4.096
122.7	4.094
122.8	4.09
122.9	4.092
123	4.084
123.1	4.084
123.2	4.1
123.3	4.086
123.4	4.086
123.5	4.076
123.6	4.076
123.7	4.074
123.8	4.074
123.9	4.066
124	4.064
124.1	4.064
124.2	4.064
124.3	4.06
124.4	4.056
124.5	4.054
124.6	4.06
124.7	4.054
124.8	4.052
124.9	4.05
125	4.052
125.1	4.044
125.2	4.042
125.3	4.044
125.4	4.04
125.5	4.036
125.6	4.038
125.7	4.032
125.8	4.034
125.9	4.032
126	4.026
126.1	4.03
126.2	4.026
126.3	4.022
126.4	4.018
126.5	4.016
126.6	4.018
126.7	4.012
126.8	4.018
126.9	4.01
127	4.012
127.1	4.014
127.2	4.01
127.3	4.002
127.4	4.002
127.5	4.008
127.6	4.006
127.7	4.004
127.8	3.998
127.9	3.998
128	3.992
128.1	3.994
128.2	3.994
128.3	3.986
128.4	3.982
128.5	3.984
128.6	3.982
128.7	3.976
128.8	3.978
128.9	3.974
129	3.968
129.1	3.968
129.2	3.972
129.3	3.968
129.4	3.966
129.5	3.962
129.6	3.964
129.7	3.962
129.8	3.96
129.9	3.954
130	3.954
130.1	4.008
130.2	3.958
130.3	3.976
130.4	3.956
130.5	3.948
130.6	3.952
130.7	3.942
130.8	3.946
130.9	3.942
131	3.94
131.1	3.94
131.2	3.938
131.3	3.934
131.4	3.94
131.5	3.936
131.6	3.934
131.7	3.932
131.8	3.93
131.9	3.93
132	3.928
132.1	3.924
132.2	3.928
132.3	3.922
132.4	3.918
132.5	3.914
132.6	3.912
132.7	3.914
132.8	3.91
132.9	3.914
133	3.912
133.1	3.906
133.2	3.908
133.3	3.914
133.4	3.906
133.5	3.9
133.6	3.896
133.7	3.898
133.8	3.896
133.9	3.892
134	3.89
134.1	3.89
134.2	3.888
134.3	3.882
134.4	3.884
134.5	3.878
134.6	3.88
134.7	3.876
134.8	3.874
134.9	3.872
135	3.874
135.1	3.87
135.2	3.868
135.3	3.866
135.4	3.868
135.5	3.86
135.6	3.86
135.7	3.86
135.8	3.856
135.9	3.852
136	3.854
136.1	3.85
136.2	3.848
136.3	3.85
136.4	3.852
136.5	3.844
136.6	3.844
136.7	3.846
136.8	3.836
136.9	3.842
137	3.84
137.1	3.834
137.2	3.838
137.3	3.834
137.4	3.832
137.5	3.828
137.6	3.826
137.7	3.826
137.8	3.826
137.9	3.822
138	3.824
138.1	3.82
138.2	3.816
138.3	3.826
138.4	3.824
138.5	3.814
138.6	3.812
138.7	3.812
138.8	3.814
138.9	3.808
139	3.806
139.1	3.81
139.2	3.804
139.3	3.802
139.4	3.804
139.5	3.8
139.6	3.796
139.7	3.796
139.8	3.79
139.9	3.79
140	3.79
140.1	3.788
140.2	3.784
140.3	3.786
140.4	3.784
140.5	3.782
140.6	3.784
140.7	3.778
140.8	3.774
140.9	3.78
141	3.774
141.1	3.772
141.2	3.772
141.3	3.77
141.4	3.768
141.5	3.764
141.6	3.766
141.7	3.766
141.8	3.76
141.9	3.76
142	3.758
142.1	3.758
142.2	3.758
142.3	3.752
142.4	3.754
142.5	3.75
142.6	3.746
142.7	3.752
142.8	3.746
142.9	3.742
143	3.746
143.1	3.742
143.2	3.74
143.3	3.738
143.4	3.738
143.5	3.734
143.6	3.734
143.7	3.734
143.8	3.73
143.9	3.732
144	3.732
144.1	3.728
144.2	3.724
144.3	3.724
144.4	3.726
144.5	3.722
144.6	3.72
144.7	3.718
144.8	3.718
144.9	3.712
145	3.712
145.1	3.708
145.2	3.71
145.3	3.704
145.4	3.71
145.5	3.702
145.6	3.702
145.7	3.702
145.8	3.704
145.9	3.702
146	3.698
146.1	3.698
146.2	3.698
146.3	3.694
146.4	3.692
146.5	3.692
146.6	3.692
146.7	3.688
146.8	3.692
146.9	3.684
147	3.688
147.1	3.684
147.2	3.692
147.3	3.688
147.4	3.68
147.5	3.68
147.6	3.676
147.7	3.674
147.8	3.672
147.9	3.678
148	3.674
148.1	3.67
148.2	3.68
148.3	3.672
148.4	3.67
148.5	3.668
148.6	3.662
148.7	3.66
148.8	3.658
148.9	3.654
149	3.648
149.1	3.664
149.2	3.656
149.3	3.654
149.4	3.65
149.5	3.646
149.6	3.646
149.7	3.648
149.8	3.646
149.9	3.644
150	3.646
150.1	3.646
150.2	3.642
150.3	3.64
150.4	3.64
150.5	3.64
150.6	3.636
150.7	3.632
150.8	3.63
150.9	3.63
151	3.628
151.1	3.628
151.2	3.624
151.3	3.626
151.4	3.618
151.5	3.622
151.6	3.62
151.7	3.62
151.8	3.62
151.9	3.62
152	3.612
152.1	3.612
152.2	3.612
152.3	3.614
152.4	3.608
152.5	3.61
152.6	3.606
152.7	3.606
152.8	3.604
152.9	3.602
153	3.6
153.1	3.6
153.2	3.6
153.3	3.596
153.4	3.596
153.5	3.594
153.6	3.594
153.7	3.594
153.8	3.588
153.9	3.592
154	3.59
154.1	3.582
154.2	3.586
154.3	3.594
154.4	3.584
154.5	3.584
154.6	3.58
154.7	3.582
154.8	3.576
154.9	3.58
155	3.58
155.1	3.578
155.2	3.578
155.3	3.572
155.4	3.57
155.5	3.568
155.6	3.564
155.7	3.568
155.8	3.562
155.9	3.562
156	3.56
156.1	3.558
156.2	3.558
156.3	3.558
156.4	3.556
156.5	3.552
156.6	3.554
156.7	3.55
156.8	3.554
156.9	3.552
157	3.552
157.1	3.548
157.2	3.542
157.3	3.544
157.4	3.54
157.5	3.536
157.6	3.54
157.7	3.538
157.8	3.538
157.9	3.536
158	3.538
158.1	3.53
158.2	3.53
158.3	3.536
158.4	3.524
158.5	3.526
158.6	3.524
158.7	3.522
158.8	3.522
158.9	3.524
159	3.518
159.1	3.514
159.2	3.512
159.3	3.522
159.4	3.514
159.5	3.508
159.6	3.506
159.7	3.414
159.8	3.354
159.9	3.39
160	3.51
160.1	3.618
160.2	3.578
160.3	3.524
160.4	3.51
160.5	3.514
160.6	3.508
160.7	3.498
160.8	3.504
160.9	3.5
161	3.498
161.1	3.494
161.2	3.486
161.3	3.488
161.4	3.48
161.5	3.486
161.6	3.49
161.7	3.48
161.8	3.476
161.9	3.464
162	3.464
162.1	3.464
162.2	3.472
162.3	3.466
162.4	3.466
162.5	3.456
162.6	3.462
162.7	3.468
162.8	3.466
162.9	3.458
163	3.458
163.1	3.452
163.2	3.454
163.3	3.458
163.4	3.456
163.5	3.464
163.6	3.454
163.7	3.45
163.8	3.456
163.9	3.446
164	3.448
164.1	3.45
164.2	3.448
164.3	3.448
164.4	3.452
164.5	3.45
164.6	3.446
164.7	3.448
164.8	3.44
164.9	3.444
165	3.444
165.1	3.44
165.2	3.444
165.3	3.44
165.4	3.44
165.5	3.434
165.6	3.436
165.7	3.436
165.8	3.43
165.9	3.434
166	3.432
166.1	3.428
166.2	3.428
166.3	3.426
166.4	3.42
166.5	3.418
166.6	3.412
166.7	3.412
166.8	3.408
166.9	3.412
167	3.406
167.1	3.402
167.2	3.402
167.3	3.4
167.4	3.4
167.5	3.4
167.6	3.398
167.7	3.394
167.8	3.394
167.9	3.392
168	3.392
168.1	3.394
168.2	3.394
168.3	3.39
168.4	3.386
168.5	3.388
168.6	3.384
168.7	3.388
168.8	3.382
168.9	3.38
169	3.382
169.1	3.384
169.2	3.382
169.3	3.376
169.4	3.376
169.5	3.378
169.6	3.374
169.7	3.376
169.8	3.374
169.9	3.374
170	3.372
170.1	3.37
170.2	3.366
170.3	3.372
170.4	3.368
170.5	3.368
170.6	3.368
170.7	3.37
170.8	3.368
170.9	3.368
171	3.364
171.1	3.36
171.2	3.362
171.3	3.36
171.4	3.354
171.5	3.368
171.6	3.356
171.7	3.354
171.8	3.354
171.9	3.35
172	3.348
172.1	3.346
172.2	3.346
172.3	3.348
172.4	3.344
172.5	3.342
172.6	3.352
172.7	3.34
172.8	3.342
172.9	3.34
173	3.338
173.1	3.342
173.2	3.332
173.3	3.334
173.4	3.328
173.5	3.33
173.6	3.328
173.7	3.328
173.8	3.322
173.9	3.326
174	3.324
174.1	3.324
174.2	3.322
174.3	3.324
174.4	3.324
174.5	3.324
174.6	3.33
174.7	3.322
174.8	3.318
174.9	3.324
175	3.32
175.1	3.326
175.2	3.318
175.3	5.43
175.4	6.206
175.5	6.512
175.6	6.798
175.7	6.798
175.8	6.782
175.9	6.784
176	6.781
176.1	6.788
176.2	6.778
176.3	6.772
176.4	6.778
176.5	6.778
176.6	6.772
176.7	6.776
176.8	6.778
176.9	6.774
177	6.772
177.1	6.778
177.2	6.774
177.3	6.778
177.4	6.776
177.5	6.776
177.6	6.774
177.7	6.776
177.8	6.772
177.9	6.772
178	6.774
178.1	6.774
178.2	6.776
178.3	6.776
178.4	6.776
178.5	6.774
178.6	6.77
178.7	6.768
178.8	6.766
178.9	6.766
179	6.76
179.1	6.76
179.2	6.762
179.3	6.76
179.4	6.766
179.5	6.764
179.6	6.76
179.7	6.762
179.8	6.762
179.9	6.76
180	6.758
180.1	6.758
180.2	6.75
180.3	6.754
180.4	6.75
180.5	6.75
180.6	6.746
180.7	6.746
180.8	6.744
180.9	6.744
181	6.738
181.1	6.736
181.2	6.73
181.3	6.732
181.4	6.73
181.5	6.72
181.6	6.716
181.7	6.714
181.8	6.718
181.9	6.718
182	6.714
182.1	6.71
182.2	6.706
182.3	6.702
182.4	6.7
182.5	6.698
182.6	6.696
182.7	6.696
182.8	6.698
182.9	6.696
183	6.694
183.1	6.694
183.2	6.694
183.3	6.696
183.4	6.696
183.5	6.694
183.6	6.694
183.7	6.694
183.8	6.69
183.9	6.69
184	6.684
184.1	6.686
184.2	6.684
184.3	6.682
184.4	6.682
184.5	6.682
184.6	6.684
184.7	6.684
184.8	6.688
184.9	6.682
185	6.684
185.1	6.686
185.2	6.688
185.3	6.672
185.4	6.674
185.5	6.674
185.6	6.678
185.7	6.678
185.8	6.676
185.9	6.676
186	6.676
186.1	6.678
186.2	6.676
186.3	6.674
186.4	6.674
186.5	6.67
186.6	6.668
186.7	6.666
186.8	6.662
186.9	6.668
187	6.668
187.1	6.666
187.2	6.666
187.3	6.664
187.4	6.66
187.5	6.662
187.6	6.66
187.7	6.658
187.8	6.66
187.9	6.658
188	6.656
188.1	6.658
188.2	6.656
188.3	6.654
188.4	6.654
188.5	6.652
188.6	6.652
188.7	6.646
188.8	6.648
188.9	6.644
189	6.644
189.1	6.642
189.2	6.64
189.3	6.64
189.4	6.636
189.5	6.638
189.6	6.636
189.7	6.632
189.8	6.632
189.9	6.63
190	6.624
190.1	6.626
190.2	6.622
190.3	6.612
190.4	6.612
190.5	6.612
190.6	6.608
190.7	6.608
190.8	6.608
190.9	6.608
191	6.606
191.1	6.604
191.2	6.602
191.3	6.602
191.4	6.604
191.5	6.598
191.6	6.598
191.7	6.592
191.8	6.592
191.9	6.592
192	6.592
192.1	6.59
192.2	6.586
192.3	6.584
192.4	6.58
192.5	6.582
192.6	6.578
192.7	6.578
192.8	6.578
192.9	6.572
193	6.574
193.1	6.568
193.2	6.57
193.3	6.57
193.4	6.57
193.5	6.566
193.6	6.564
193.7	6.562
193.8	6.558
193.9	6.558
194	6.556
194.1	6.554
194.2	6.554
194.3	6.548
194.4	6.544
194.5	6.544
194.6	6.544
194.7	6.544
194.8	6.54
194.9	6.54
195	6.538
195.1	6.534
195.2	6.534
195.3	6.536
195.4	6.216
195.5	5.694
195.6	5.538
195.7	5.424
195.8	5.348
195.9	5.292
196	5.234
196.1	5.182
196.2	5.138
196.3	5.1
196.4	5.066
196.5	5.032
196.6	5.01
196.7	4.978
196.8	4.948
196.9	4.918
197	4.894
197.1	4.872
197.2	4.852
197.3	4.826
197.4	4.808
197.5	4.786
197.6	4.77
197.7	4.754
197.8	4.732
197.9	4.714
198	4.696
198.1	4.678
198.2	4.664
198.3	4.648
198.4	4.634
198.5	4.62
198.6	4.604
198.7	4.588
198.8	4.578
198.9	4.562
199	4.55
199.1	4.542
199.2	4.524
199.3	4.512
199.4	4.5
199.5	4.488
199.6	4.472
199.7	4.466
199.8	4.45
199.9	4.442
[truncated: 1,847 more rows]
